# Supplementary material for: Kinase Inhibitor Treatment of Patients with Advanced Cancer Results in High Tumor Drug Concentrations and in Specific Alterations of the Tumor Phosphoproteome
Source: Cancers (Basel). 2020 Feb 1;12(2):330. doi: 10.3390/cancers12020330 (PMC7072422; doi:10.3390/cancers12020330)
Supplement: Supplementary file 1 [file cancers-12-00330-s001.zip]

Archive with 5 entries (4 files):
- cancers-680478-supplementary-final/
- cancers-680478-supplementary-final/cancers-680478-supplement-final.pdf
- cancers-680478-supplementary-final/Supplementary Table 3_Identified phosphopeptides.xlsx
- cancers-680478-supplementary-final/Supplementary Table 4_Identified phosphosites.xlsx
- cancers-680478-supplementary-final/Supplementary Table 5_Highly regulated phosphopeptides.xlsx
