# Supplementary material for: Kinase Inhibitor Treatment of Patients with Advanced Cancer Results in High Tumor Drug Concentrations and in Specific Alterations of the Tumor Phosphoproteome
Source: Cancers (Basel). 2020 Feb 1;12(2):330. doi: 10.3390/cancers12020330 (PMC7072422; doi:10.3390/cancers12020330)
Supplement: Supplementary file 1 [file cancers-12-00330-s001.zip › cancers-680478-supplementary-final/Supplementary Table 3_Identified phosphopeptides.xlsx]

## Sheet: pp-Peptide-report
Supplementary Table 3: Identified Phosphopeptides
												Intensity SUN															Intensity DAS													Intensity ERL
ppModPeptide.ID	Sequence	Modifications	Mass	Proteins	Gene.Names	Protein.Names	Phospho..STY.	MS.MS.Count	Score	Phospho..STY..site.IDs		Intensity..A..SUN.pTyrIP.Pt3.Sarcoma.PreTx	Intensity..B..SUN.pTyrIP.Pt3.Sarcoma.Tx	Intensity..C..SUN.pTyrIP.Pt6.ACUP.NSCLC.PreTx	Intensity..D.SUN..pTyrIP.Pt6.ACUP.NSCLC.Tx	Intensity..E..SUN.pTyrIP.Pt7.CRC.PreTx	Intensity..F..SUN.pTyrIP.Pt7.CRC.Tx1	Intensity..G..SUN.pTyrIP.Pt7.CRC.Tx2	Intensity..H..SUN.pTyrIP.Pt8.CRC.PreTx	Intensity..I..SUN.pTyrIP.Pt8.CRC.Tx	Intensity..J..SUN.pTyrIP.Pt15.RCC.PreTx1	Intensity..K.SUN..pTyrIP.Pt15.RCC.PreTx2	Intensity..L..SUN.pTyrIP.Pt15.RCC.PreTx3	Intensity..N..SUN.pTyrIP.HCT116.1mg	Intensity..O..SUN.pTyrIP.HCT116.5mg		Intensity..A..DAS.pTyrIP.Pt12.Esophageal.PreTx	Intensity..B...DAS.pTyrIP.Pt12.Esophageal.Tx	Intensity..C...DAS.pTyrIP.Pt14.CRC.PreTx	Intensity..D..DAS.pTyrIP.Pt14.CRC.Tx	Intensity..E...DAS.pTyrIP.Pt16.Prostate.PreTx	Intensity..F...DAS.pTyrIP.Pt16.Prostate.Tx	Intensity..G...DAS.pTyrIP.Pt19.CRC.PreTx	Intensity..H...DAS.pTyrIP.Pt19.CRC.Tx	Intensity..I...DAS.pTyrIP.Pt20.Melanoma.PreTx	Intensity..J...DAS.pTyrIP.Pt20.Melanoma.Tx	Intensity..K...DAS.pTyrIP.HCT116.1mg	Intensity..L...DAS.pTyrIP.HCT116.5mg		Intensity..A..ERL.pTyrIP.Pt5.Pancreatic.PreTx	Intensity..B..ERL.pTyrIP.Pt5.Pancreatic.Tx	Intensity..C..ERL.pTyrIP.Pt23.Hypopharyngeal.PreTx	Intensity..D..ERL.pTyrIP.Pt23.Hypopharyngeal.Tx	Intensity..E..ERL.pTyrIP.Pt24.Pancreatic.PreTx	Intensity..F..ERL.pTyrIP.Pt24.Pancreatic.Tx	Intensity..G..ERL.pTyrIP.Pt26.CRC.PreTx	Intensity..H..ERL.pTyrIP.Pt26.CRC.Tx	Intensity..I..ERL.pTyrIP.Pt43.Esophageal.PreTx	Intensity..J..ERL.pTyrIP.Pt43.Esophageal..Tx
16647	LCDFGSASHVADNDITPYLVSR	Phospho (STY)	2516.1	F5H2U2;Q13523	PRPF4B	Serine/threonine-protein kinase PRP4 homolog	1	463	227.7	67;802		55298000	2903200	469240000	603600	32164000	290940	19136000	13927000	178730000	18918000	8960000	214090000	104380000	10272000		753250000	682070000	2778700000	159000000	3208000000	2765900000	106110000	143370000	1856400000	1524100000	1688100000	745890000		15966000	413400000	72931000	2154600000	29006000	16224000	30731000	45979000	8090400	2724500
13275	IGEGTYGVVYK	Phospho (STY)	1264.57	P06493;P06493-2;G3V5T9;P24941;E7ESI2;P24941-2;Q00526;G3V317	CDK1;CDK2;CDK3	Cyclin-dependent kinase 1;Cyclin-dependent kinase 2;Cyclin-dependent kinase 3	1	360	130.23	331;347;866;867;1130;1131		8169300	16121000	43916000	645870	296900	0	27698000	18633000	15296000	1035800	7526300	284930	1616000000	9163900000		89490000	66060000	243830000	237610000	135020000	112740000	5961000	0	267550000	192070000	1735600000	9131700000		0	7004000	498330000	552160000	68462000	41308000	11976000	142820000	68421000	28782000
8067	GEPNVSYICSR	Phospho (STY)	1360.55	P49841;P49841-2;P49840;A8MT37	GSK3B;GSK3A	Glycogen synthase kinase-3 beta;Glycogen synthase kinase-3 alpha	1	625	168.05	150;1534		16345000	17502000	218380000	103210000	7597500	13638000	100360000	75657000	39248000	9465200	61933000	87233000	419290000	3248700000		20171000	10135000	19006000	17639000	62154000	54492000	25818000	34537000	78424000	30930000	29619000	3288200000		3578000	3394900	60115000	140550000	18062000	8676700	7792500	24852000	7880000	58359000
14851	IYQYIQSR	Phospho (STY)	1149.52	F8WAP0;F8W9I9;Q13627-3;Q13627-4;Q13627-5;Q13627-2;Q13627;Q9Y463-2;Q9Y463-3;Q9Y463	DYRK1A;DYRK1B	Dual specificity tyrosine-phosphorylation-regulated kinase 1A;Dual specificity tyrosine-phosphorylation-regulated kinase 1B	1	328	175.51	837;838		13401000	32622000	113760000	81151000	4115800	10280000	61814000	46040000	30832000	274460	39018000	62009000	213170000	922550000		258400000	138330000	333900000	423530000	591030000	553310000	17104000	124510000	420380000	293280000	0	2006600000		79869000	92999000	21063000	514280000	295180000	143580000	151550000	290960000	58975000	40958000
19324	LSLEGDHSTPPSAYGSVK	Phospho (STY)	1923.86	P07355;P07355-2;A6NMY6;H0YMU9;H0YLV6;H0YKN4	ANXA2;ANXA2P2	Annexin A2;Putative annexin A2-like protein;Annexin	1	373	268.26	1151		26912000	790860	372230000	252780000	10190000	7098900	41925000	36052000	60819000	13409000	88665000	122500000	75350000	573510000		268080000	213490000	305020000	118340000	176920000	220450000	57722000	124340000	458600000	290510000	92516000	569970000		62096000	59595000	2671600000	1473000000	298950000	49546000	42290000	147310000	79980000	49616000
37824	YCRPESQEHPEADPGSAAPYLK	Phospho (STY)	2581.09	K7ENL3;P40763;G8JLH9	STAT3	Signal transducer and activator of transcription 3;Signal transducer and activator of transcription	1	204	201.29	926		15706000	31248000	281080000	196420000	0	219320	12807000	19740000	37254000	0	42471000	55250000	13036000	175440000		203740000	140150000	260590000	333190000	199730000	268570000	5429700	17018000	411280000	460170000	26747000	173440000		96151000	72613000	400320000	254910000	218380000	136260000	82897000	530100000	91559000	50762000
34672	VADPDHDHTGFLTEYVATR	Phospho (STY)	2222.96	P28482;P28482-2	MAPK1	Mitogen-activated protein kinase 1	1	435	238.19	374;1410		327990	399580	117950000	25730000	792450	835340	3325200	3079100	6621500	1286300	29347000	46969000	45452000	640950000		194590000	135460000	224470000	110690000	126700000	163010000	2832000	10066000	234740000	219610000	70627000	697970000		49276000	54971000	258460000	405550000	69202000	48399000	10648000	41267000	23277000	17683000
12789	IADPEHDHTGFLTEYVATR	Phospho (STY)	2250.99	P27361;E9PJF0;E9PQW4;P27361-2;P27361-3;B3KR49	MAPK3	Mitogen-activated protein kinase 3;Mitogen-activated protein kinase	1	272	249.47	371;1403		4264300	1009400	79660000	43238000	1011200	760120	5593800	4301700	9790600	3348200	37289000	54810000	29192000	404260000		353620000	352740000	159520000	70044000	107070000	141520000	6063400	15980000	133460000	139420000	43164000	401100000		21586000	32623000	195970000	411130000	66452000	71781000	7825900	40841000	16532000	14224000
36999	VVQEYIDAFSDYANFK	Phospho (STY)	1987.86	J3KP22;B7Z2A4;P18433-4;P18433-2;P18433-3;P18433	PTPRA	Receptor-type tyrosine-protein phosphatase alpha	1	324	220.6	582		9502600	516790	19878000	39437000	4704900	3042700	7395500	441580	14490000	4830900	28511000	30002000	57206000	374950000		107020000	55881000	205780000	120280000	111460000	133070000	2831800	28637000	115350000	96410000	49982000	273690000		55402000	68659000	292410000	227130000	141760000	0	52317000	129760000	40672000	16706000
2138	AVDGYVKPQIK	Phospho (STY)	1296.65	P51692;K7EK35;Q8WWS9;P42229;P42229-2;K7EM17	STAT5B;STAT5A	Signal transducer and activator of transcription 5B;Signal transducer and activator of transcription;Signal transducer and activator of transcription 5A	1	129	132.17	922		8060600	4192700	159300000	66003000	18504000	1310900	20526000	21024000	15706000	624130	3389700	13217000	0	0		159230000	36359000	46811000	145170000	32005000	48592000	0	0	92743000	36841000	42597	0		117300000	84276000	258700000	349330000	129380000	110100000	48261000	62283000	48983000	35254000
12677	HYGGLTGLNK	Phospho (STY)	1138.52	P18669;Q8N0Y7;P15259	PGAM1;PGAM4;PGAM2	Phosphoglycerate mutase 1;Probable phosphoglycerate mutase 4;Phosphoglycerate mutase 2	1	219	217.63	1294		3545300	0	15130000	215930000	3061400	25341000	125630000	96925000	3006900	4948000	42293000	57617000	10236000	40493000		31085000	12413000	30898000	100460000	36877000	43221000	6993700	4321400	32016000	20219000	13445000	78007000		61469000	11026000	120240000	126200000	206240000	23929000	114340000	88334000	51493000	72865000
35255	VGEEEHVYSFPNK	Phospho (STY)	1613.68	F5GZ78;P49023-2;P49023;P49023-3	PXN	Paxillin	1	260	246.51	64;796		353400	0	23962000	17651000	762610	204430	382930	139500	5644000	3424500	33643000	47619000	23491000	185750000		46016000	16925000	37530000	95778000	30410000	56251000	346090	5269300	111210000	84602000	32222000	214480000		40469000	64907000	36690000	61818000	90432000	0	62104000	36582000	39532000	12541000
5509	ERDYAEIQDFHR	Phospho (STY)	1657.69	Q5VWV2;Q8TEW0-5;Q8TEW0-3;Q8TEW0-7;Q8TEW0-6;Q8TEW0-4;Q8TEW0-11;Q8TEW0-2;Q8TEW0	PARD3	Partitioning defective 3 homolog	1	102	220.53	1933		0	0	5499400	0	0	0	0	0	870360	0	2613900	3118300	50198000	373360000		4782600	16728000	7991100	13937000	0	0	0	1002900	6066000	0	72398000	423690000		3133200	74882	13009000	34872000	2246400	0	0	0	4609800	1755700
34793	VAQQPLSLVGCEVVPDPSPDHLYSFR	Phospho (STY)	2989.4	F5GZE1;Q8N4X5-2;Q8N4X5;Q8N4X5-4	AFAP1L2	Actin filament-associated protein 1-like 2	1	143	169.6	65;798		0	0	178590000	17335000	1334100	479660	1700100	0	3551100	0	70995000	94702000	0	0		52910000	52997000	169870000	44139000	203820000	224690000	0	0	114730000	308850000	1564100	0		14301000	6110800	9178000	235730000	57601000	13848000	30942000	87997000	23066000	8010700
804	AHAWPSPYKDYEVKK	Phospho (STY)	1897.88	Q8NFJ5	GPRC5A	Retinoic acid-induced protein 3	1	215	207.08	230;2027;2028		0	0	63697000	9590800	3972200	12935000	76798000	63637000	27953000	354830	0	0	6650100	47284000		25027000	5611100	513460000	58998000	1317700	451460	122440000	552310000	3051700	248240	7370500	46695000		5538500	0	526010	1718400	200700000	618260000	5158500	100460000	14310000	7359400
6534	FIHQQPQSSSPVYGSSAK	Phospho (STY)	2026.91	F5GZ78;P49023-2;P49023;P49023-3	PXN	Paxillin	1	68	147.17	60;61;62;63;795		0	0	10192000	10505000	861090	0	1569900	1951500	4943400	0	14862000	19463000	31965000	190740000		34236000	9023500	14717000	38247000	14589000	28455000	0	0	48831000	36376000	35444000	200520000		32172000	38580000	124890	11260000	23012000	157050	18487000	8078600	34205000	8524000
26457	SEQLKPLKTYVDPHTYEDPNQAVLK	Phospho (STY)	2992.46	P29317	EPHA2	Ephrin type-A receptor 2	1	51	221.85	377;378;1416;1417		0	0	12636000	0	0	0	805010	890510	947550	0	0	1630300	64956000	273370000		19135000	70456000	23957000	24833000	0	0	594150	3927300	999420	0	54928000	284150000		0	0	71702000	81334000	12268000	6553600	0	5393900	6949900	0
37822	YCRPESQEHPEADPGAAPYLK	Phospho (STY)	2494.06	P40763-2	STAT3	Signal transducer and activator of transcription 3	1	83	140.73	1481		4530900	0	70846000	48335000	1008300	398000	2697400	2709500	0	646120	0	7288600	0	74766000		29794000	18417000	33715000	106010000	24670000	76947000	0	0	194360000	128030000	0	29836000		29582000	9362100	137260000	159490000	61365000	23528000	22881000	132310000	12258000	5330100
35242	VGAHAGEYGAEALER	Phospho (STY)	1608.69	P69905	HBA1	Hemoglobin subunit alpha	1	104	244.36	1665		756570	0	136320000	101910000	8563000	11777000	45641000	41439000	9479300	36038000	247270000	298050000	453430	0		41778000	61931000	7251200	6959400	0	0	16688000	49799000	37694000	121870000	1054500	0		1519600	22817000	13503000	93876000	18546000	172530000	22172000	29404000	11341000	1234200
37788	YATPQVIQAPGPR	Phospho (STY)	1476.71	C9J1X3;Q07912;Q07912-3	TNK2	Activated CDC42 kinase 1	1	63	215.77	609		0	0	10466000	2876000	0	52726	521370	532290	0	0	140120	0	39500000	236340000		0	0	0	4443700	5331300	6124700	0	853380	7854400	5393600	38276000	136360000		2792500	2009200	33041000	16316000	4546400	751430	0	11608000	2316000	0
25762	RSDSASSEPVGIYQGFEK	Phospho (STY)	2035.89	Q05655;Q05655-2	PRKCD	Protein kinase C delta type;Protein kinase C delta type regulatory subunit;Protein kinase C delta type catalytic subunit	1	95	189.82	175;176;177;1723		524600	0	27363000	6728300	265180	739940	5748900	3820100	2406300	0	0	0	0	0		298230000	101480000	14458000	10552000	123460000	259060000	6896600	0	122060000	81159000	0	5828500		5184900	4398900	410570000	246500000	36997000	102350000	4283000	29369000	23799000	18328000
9304	GPLDGSPYAQVQRPPR	Phospho (STY)	1816.86	F8VV64;Q63HR2-5;Q63HR2-2;Q63HR2-6;Q63HR2;Q63HR2-4;C9JVR1	TENC1	Tensin-like C1 domain-containing phosphatase	1	165	210.14	69;821		5740200	0	35107000	23802000	153160	738190	3496700	377400	5541900	4494600	26875000	33649000	321290	18997000		24216000	7804200	32575000	47785000	39765000	62429000	0	5605400	78349000	54211000	3284800	20983000		28847000	34709000	37564000	34254000	106910000	5359300	79696000	119170000	27275000	10420000
39282	YVPPSSTDRSPYEK	Phospho (STY)	1704.74	B1AVQ5;P15941-7;P15941-11;P15941-8;P15941-4;P15941-3;P15941;P15941-2;B1AVQ7;P15941-17;P15941-15;P15941-6;P15941-12;P15941-16;P15941-9;P15941-10	MUC1	Mucin-1;Mucin-1 subunit alpha;Mucin-1 subunit beta	1	43	135.02	3;526		0	0	5995300	1279400	134950	595850	171310	118120	424690	227960	582080	893250	0	667600		270210000	133720000	26393000	506610	1209800	1666000	128440000	79829000	288310	0	0	0		6496400	0	0	1617100	338690000	1040000000	926140	942980	2841700	1639500
2133	AVCSTYLQSR	Phospho (STY)	1263.53	H7BXX9;Q5SQL3;J3KP92;Q9H2X6-2;Q86Z02-2;Q9H2X6-3;Q9H2X6;Q86Z02	HIPK2;HIPK1	Homeodomain-interacting protein kinase 2;Homeodomain-interacting protein kinase 1	1	67	134.57	889		1258200	4081000	12729000	4943900	465960	1307200	7247800	4482500	0	1036700	5608700	6046400	44140000	96857000		21929000	17370000	702280	34288000	1883200	58780000	207090	135830	24817000	18994000	38105000	7963800		0	0	35380000	36394000	28695000	13056000	16373000	28085000	6752300	150620
37718	YAGSALQYEDVSTAVQNLQK	Phospho (STY)	2264.04	Q9NP79;Q5TGM0;E7ETQ7	VTA1	Vacuolar protein sorting-associated protein VTA1 homolog	1	39	250.38	261;2277		0	0	4828300	0	0	335530	0	0	0	0	0	0	25200000	180760000		397050	258390	0	0	0	0	0	0	0	1517500	25697000	167290000		945820	0	17612000	16682000	2323200	2053400	1180900	300490	0	405240
12275	HTDDEMTGYVATR	Phospho (STY)	1574.61	Q16539-2;Q16539-3;Q16539-4;Q16539;B4E0K5	MAPK14	Mitogen-activated protein kinase 14	1	136	265.34	419;1887		259530	498400	15838000	8273800	0	372400	7797700	5938600	1722300	276260	4314000	4616200	17977000	159260000		20911000	14518000	4195000	34081000	30328000	4975900	1407500	2279700	5828100	6217900	5441300	219760000		0	66512	28932000	57493000	5317400	3927400	2131900	15021000	3689700	0
39150	YTEFYHVPTHSDASK	Phospho (STY)	1860.77	Q96HC4;Q96HC4-4;E9PBF5;D6RB78;F5H7Y0;F5H0X8;D3YTJ1;Q96HC4-3;Q96HC4-2	PDLIM5	PDZ and LIM domain protein 5	1	47	219.41	313;695;696		0	0	3186500	1755600	0	0	561080	254830	302650	0	963430	831290	0	158590000		2082500	624680	5288800	363120	717920	1508800	0	0	829470	1842200	19379000	161790000		512250	529150	1168400	7000300	0	1431900	543380	405810	560590	580720
17197	LGEGTYATVYK	Phospho (STY)	1280.57	F5H6Z0;Q00536;Q00536-3;Q00537-2;Q00537;Q00536-2	CDK17;CDK16	Cyclin-dependent kinase 16;Cyclin-dependent kinase 17	1	41	89.731	813		295020	584360	1808100	309040	0	141940	355400	0	0	0	0	0	62199000	168950000		1299900	1240700	0	3203300	0	2249700	0	0	3548100	4686200	43961000	181650000		0	0	0	0	0	0	0	0	0	245800
21573	NEEENIYSVPHDSTQGK	Phospho (STY)	2025.83	Q9NRY4	ARHGAP35	Rho GTPase-activating protein 35	1	83	173.87	265;2295		2247100	1759400	24302000	12835000	0	155900	9591500	5496900	2782800	1987000	10359000	16000000	0	64346000		31668000	7921100	33371000	22544000	35137000	27420000	2668700	4218200	21946000	15692000	8047900	61790000		11499000	13395000	135880000	128040000	61501000	25999000	34195000	40518000	14604000	8088100
22739	NNYALNTTATYAEPYRPIQYR	Phospho (STY)	2598.19	Q99569-2;Q99569	PKP4	Plakophilin-4	1	56	230.05	456;457;2197;2198		0	0	1917900	1365400	0	0	0	0	0	0	0	2205000	20688000	158570000		0	0	0	3007500	0	0	0	0	0	0	20295000	168650000		0	858670	2036000	6324900	0	0	0	774880	1141300	0
2438	AYSQEEITQGFEETGDTLYAPYSTHFQLQNQPPQK	Phospho (STY)	4124.83	Q8NFJ5	GPRC5A	Retinoic acid-induced protein 3	1	83	206.58	231;430;431;2029;2030;2031		0	0	39888000	3983500	1842500	4237400	9133200	29876000	14179000	0	0	0	0	62047000		8481400	2282300	437560000	30455000	1941600	0	57340000	299460000	2542000	0	0	48380000		1650200	0	702420	0	126160000	64848000	1189900	82452000	13719000	3640200
4419	EAEYSDKHGQYLIGHGTK	Phospho (STY)	2111.93	Q96L35;P54760	EPHB4	Ephrin type-B receptor 4	1	36	144.68	1579;1580		0	0	2465900	0	167780	467000	1342700	1308000	2066200	205010	1662000	0	22977000	171570000		9530200	2294400	28959000	5867200	0	0	420590	701750	3222300	1483000	24944000	191970000		330270	275450	1546000	1584300	1944200	741210	681520	13060000	482760	1416600
4515	EATQPEPIYAESTKR	Phospho (STY)	1798.81	Q86YV5	SGK223	Tyrosine-protein kinase SgK223	1	27	146.48	1991		239050	0	0	729860	0	0	429680	452410	755500	288580	1063300	1534500	19233000	148160000		13805000	247920	0	270460	0	16427000	0	0	894830	166170	30501000	192420000		1495600	2226000	0	0	12576000	0	0	0	0	996640
34616	TYVDPHTYEDPNQAVLK	Phospho (STY)	2068.91	P29317	EPHA2	Ephrin type-A receptor 2	1	36	261.64	377;378;1416;1417		0	0	6170800	0	0	0	332060	308100	363070	0	338170	854570	19309000	47627000		1408500	4133100	7866600	8491700	1044000	810400	0	388270	368230	0	20601000	177470000		737790	319470	46135000	76507000	1875100	3490200	996370	2444600	1783800	884460
3893	DMYDKEYYSVHNK	Oxidation (M);Phospho (STY)	1786.69	P08581;P08581-2;B4DPY6	MET	Hepatocyte growth factor receptor	1	54	189.99	1191;1192		0	0	0	0	0	0	0	0	0	0	991900	461730	15891000	80853000		2500200	1135600	3033400	6758100	0	0	0	0	0	0	42345000	165730000		0	406700	393610	2819100	13534000	0	4771600	1800800	150780	1355300
35105	VFDKDGNGYISAAELR	Phospho (STY)	1833.83	P62158;E7ETZ0;E7EMB3;Q96HY3	CALM1;CALM2;CALM3	Calmodulin	1	141	209.89	1632		0	328100	17369000	8639100	0	0	6929400	4888100	2703500	154180	9635400	11426000	4504200	36912000		45147000	22996000	88315000	42876000	44520000	34819000	21892000	52934000	21141000	18757000	6036600	40091000		23693000	24723000	26972000	53312000	92099000	38334000	45285000	68108000	23264000	10583000
2007	ATFHTPFSHLGQSPEGCSSYTFPK	Phospho (STY)	2762.18	O75521-2;O75521;C9J000	ECI2	Enoyl-CoA delta isomerase 2, mitochondrial	1	147	251.44	94;95;343;1032		0	0	0	0	0	0	0	0	0	0	0	0	0	4454500		6860800	1930400	9323300	174820000	41922000	30937000	0	0	722640	0	0	4867700		66342000	123410000	2245000	0	280110000	796060	73803000	68467000	34736000	9784300
12458	HVHLENATEYATLR	Phospho (STY)	1732.79	Q96A22	C11orf52	Uncharacterized protein C11orf52	1	99	198.23	449;450;2145		0	0	3514700	0	0	130580	627500	0	975880	0	0	3382100	17652000	118690000		43837000	11906000	9086400	25504000	30142000	26146000	0	0	0	500690	17084000	121300000		14242000	14888000	13800000	13633000	44964000	5050300	31167000	33881000	12281000	7281500
786	AGVYNLTK	Phospho (STY)	944.437	Q9BY49;Q9BY49-2	PECR	Peroxisomal trans-2-enoyl-CoA reductase	1	39	160.11	2228		0	0	0	312430	0	73965	0	0	261700	0	0	0	0	347890		0	0	2586300	100750000	0	2003200	0	0	0	0	0	0		52466000	76767000	1338400	0	405560000	156570	110000000	80444000	48920000	17227000
35819	VLEDDPEATYTTSGGKIPIR	Phospho (STY)	2241.06	P29317	EPHA2	Ephrin type-A receptor 2	1	57	182.82	143;379;380;381;1419		0	267200	6293400	0	0	0	628860	628560	1519500	588680	2048800	2424100	17359000	122420000		33883000	93510000	31727000	27726000	2729500	0	432200	471100	0	0	19712000	131130000		0	2672300	34662000	48098000	6221400	0	0	0	10570000	5478000
17852	LKEQECDVKDYGDLPFADIPNDSPFQIVK	Phospho (STY)	3459.59	P05089;P05089-3	ARG1	Arginase-1	1	35	157.82	1119		0	0	0	0	0	0	0	0	0	0	0	0	0	0		0	0	0	131870000	0	0	0	0	0	0	0	0		66756000	68705000	1174100	0	389910000	2472400	182120000	191100000	8190700	13291000
4172	DTYHPMSEYPTYHTHGR	Oxidation (M);Phospho (STY)	2186.85	B1AVQ5;P15941-7;P15941-11;P15941-8;P15941-4;P15941-3;P15941;P15941-2;B1AVQ7;P15941-17;P15941-15;P15941-6;P15941-12;P15941-16;P15941-9;P15941-10	MUC1	Mucin-1;Mucin-1 subunit alpha;Mucin-1 subunit beta	1	85	228.51	1;294;295;521;522;523		0	0	720070	299800	0	0	1118900	1271400	1724700	0	0	0	0	0		86428000	40148000	10421000	3821400	154710	798910	24650000	17930000	0	0	0	0		696200	0	0	0	280310000	821180000	6630200	52230000	12280000	13885000
4865	EHALLAYTLGVK	Phospho (STY)	1393.7	Q05639;P68104;Q5VTE0	EEF1A2;EEF1A1;EEF1A1P5	Elongation factor 1-alpha 2;Elongation factor 1-alpha 1;Putative elongation factor 1-alpha-like 3	1	178	233.32	400;1658		0	2115700	8026700	31520000	1124100	3116000	15848000	10702000	1997600	1059500	6241000	6652400	8627600	48534000		13914000	9083100	14495000	54711000	29962000	33445000	1952000	2380300	11401000	10013000	7874700	47019000		25168000	27094000	20257000	21883000	65580000	4572900	42754000	32860000	12724000	9265400
15919	KPTYDPVSEDQDPLSSDFKR	Phospho (STY)	2403.06	C9J1X3;Q07912	TNK2	Activated CDC42 kinase 1	1	64	230.62	306;606		0	0	6263000	1211600	0	0	1136400	1206700	374460	0	924840	1593600	0	136990000		0	727880	4960600	0	104270	13458000	399050	239930	7860700	6405900	23147000	143880000		1971500	2178800	48437000	17963000	5743500	1179200	3969100	8359800	1695300	1622200
28983	STTNYVDFYSTK	Phospho (STY)	1504.61	Q99569-2;Q99569	PKP4	Plakophilin-4	1	37	177.42	2204;2205		0	0	2019000	1542900	0	0	187890	170920	0	250700	613120	0	20634000	151550000		4268800	3649400	8055700	165030	335930	161270	322480	0	0	694930	21345000	148150000		0	0	3766600	7600100	1842800	0	0	0	1873400	0
34188	TVTAMDVVYALKR	Phospho (STY)	1545.76	P62805	HIST1H4A	Histone H4	1	152	182.07	1644		4014900	2376500	1546300	116390000	2833500	4522500	20933000	11539000	4211000	353260	14554000	16544000	0	2646000		31847000	9154800	16864000	16233000	158410000	152480000	3483500	11994000	8249700	12289000	0	1971900		7644800	5973800	1834100	16928000	19652000	7108800	6432100	16158000	7950300	9275700
17588	LIEDNEYTAR	Phospho (STY)	1302.55	P12931;P12931-2;Q573B4;P06239;P06239-3;J3QRU1;P07947;Q5R3A8;P06241-3;P06241-2;P06241	SRC;LCK;YES1;FYN	Proto-oncogene tyrosine-protein kinase Src;Tyrosine-protein kinase Lck;Tyrosine-protein kinase Yes;Tyrosine-protein kinase Fyn	1	159	188.04	913		390300	397200	11164000	3936600	191610	324600	1942800	1120500	2360800	509600	2678700	3775700	4553800	15794000		66386000	25379000	13425000	22903000	25557000	43261000	3123800	4725000	43879000	24726000	6536300	58201000		14553000	16125000	182440000	225770000	23977000	25536000	11370000	7656400	26568000	12294000
38172	YGLFKEENPYAR	Phospho (STY)	1565.69	P53801;A8MXQ1	PTTG1IP	Pituitary tumor-transforming gene 1 protein-interacting protein	1	127	178.71	1564;1565		614170	389590	12506000	883980	568400	1898700	11736000	13134000	17674000	506200	368020	267700	7612900	61388000		53252000	21580000	213780000	25986000	21543000	16917000	24879000	62494000	12676000	8549600	8177100	53885000		6115100	4562800	14360000	19259000	15333000	29531000	6561200	38871000	5841700	3104700
3894	DMYDKEYYSVHNK	Phospho (STY)	1770.7	P08581;P08581-2;B4DPY6	MET	Hepatocyte growth factor receptor	1	35	209.83	1191;1192		0	75001	2180900	256410	0	0	0	0	191180	0	886740	955790	28336000	220110000		0	358980	2988300	3903000	0	0	0	323360	0	0	11314000	155540000		226080	0	686290	0	2301300	0	112990	0	433630	0
27151	SHYADVDPENQNFLLESNLGK	Phospho (STY)	2469.08	Q96QD8;F8VUY8	SLC38A2	Sodium-coupled neutral amino acid transporter 2	1	45	232.54	2180		0	0	2194300	0	0	0	0	0	0	0	0	0	8404200	147680000		0	0	6777900	0	0	0	0	0	0	0	11974000	130410000		0	0	352810	0	1152400	351780	0	0	0	0
27789	SLPSGSHQGPVIYAQLDHSGGHHSDK	Phospho (STY)	2790.25	O95297-4;O95297-2;O95297	MPZL1	Myelin protein zero-like protein 1	1	77	185.45	1054		1404000	0	36211000	592050	368760	0	1920200	1176100	1727800	0	1340100	2616300	1236200	91115000		12626000	1691100	23463000	706740	43825000	23217000	2216100	1326300	595980	6423100	7529000	53469000		0	947680	73553000	69495000	7015200	6052300	3282800	12440000	0	0
35664	VIYDFIEK	Phospho (STY)	1105.51	O00401	WASL	Neural Wiskott-Aldrich syndrome protein	1	113	118.5	944		0	0	14290000	5283900	0	0	0	0	0	0	3267700	3681400	6942600	82153000		834640	6363400	0	5771100	33929000	24368000	0	0	20032000	14199000	11925000	84246000		7855800	175120	83299000	48577000	12945000	8715600	3810700	9538700	4598300	2129400
754	AGSLPNYATINGK	Phospho (STY)	1384.64	E9PGF5;E9PF55;Q9HBL0	TNS1	Tensin-1	1	58	177.41	749		1526900	0	25731000	17832000	780670	356550	0	4023300	7421900	505470	35524000	38103000	1416400	6902900		10947000	0	94264000	36997000	528360	32809000	552090	1231900	22543000	20117000	0	7339800		17569000	21725000	6651900	10477000	27681000	7304900	11989000	10677000	23727000	9018600
33860	TVCSTYLQSR	Phospho (STY)	1293.54	Q9H422-2;Q9H422	HIPK3	Homeodomain-interacting protein kinase 3	1	50	141.1	2254		673120	1174600	7827800	6513600	211140	598730	3935800	2489200	2157100	524860	2425000	162080	17494000	41398000		8010100	5499200	12749000	15873000	21343000	18742000	879400	1038200	31830000	19951000	16187000	111690000		3738300	3939900	43586000	0	17595000	4140300	10011000	15883000	0	0
5050	EKLYDFVK	Phospho (STY)	1120.52	Q92835-2;Q92835;H7C2V3;H7C292;Q92835-3	INPP5D	Phosphatidylinositol 3,4,5-trisphosphate 5-phosphatase 1	1	96	137.95	2135		2363400	0	21759000	5209000	310270	70033	1708900	0	0	35119	2067100	5885400	0	0		14565000	5336400	19902000	28164000	10144000	30349000	775660	69836	31204000	18694000	0	0		20851000	4865500	38930000	32581000	6684000	3683500	13130000	81195000	12717000	4718100
9724	GTGYIKTELISVSEVHPSR	Phospho (STY)	2152.06	P42224	STAT1	Signal transducer and activator of transcription 1-alpha/beta	1	104	277.06	387;388;1487		0	449560	0	4463300	409670	234840	0	211630	6053200	351670	0	2019200	0	28755000		6103300	5456300	15925000	6224300	17493000	12332000	545330	0	7755200	6551100	4079000	22523000		0	0	6006300	15445000	7292900	0	418750	726070	11123000	594050
26458	SEQLKPLKTYVDPHTYEDPNQAVLK	2 Phospho (STY)	3072.42	P29317	EPHA2	Ephrin type-A receptor 2	2	58	205.07	377;378;1416;1417		0	0	701310	0	0	0	0	0	0	0	0	549450	0	61828000		1266600	51251000	0	12510000	2183900	1501400	0	0	0	0	1941000	91334000		1611600	826310	59038000	157570000	7124200	0	0	1102800	6601300	0
7887	GAYSLSIR	Phospho (STY)	945.432	P09769;J3QRU1;P07947;Q5R3A8;P06241-3;P06241-2;P06241	FGR;YES1;FYN	Tyrosine-protein kinase Fgr;Tyrosine-protein kinase Yes;Tyrosine-protein kinase Fyn	1	95	149.65	910		160850	0	9898400	6091500	440230	26356	2881800	2323500	1118500	0	4385100	5299800	8988700	38329000		15164000	5870200	10823000	5936200	13293000	9278400	1912700	2853400	11189000	6972300	9676000	55280000		0	4045100	79835000	79841000	19761000	0	8278900	12333000	8719200	4022400
28642	SSGPYGGGGQYFAKPR	Phospho (STY)	1707.74	P09651;F8W6I7;P09651-3;P09651-2	HNRNPA1	Heterogeneous nuclear ribonucleoprotein A1;Heterogeneous nuclear ribonucleoprotein A1, N-terminally processed	1	37	142.67	1218;1219		0	0	1406800	447390	0	0	0	283300	381970	0	0	619020	15299000	94445000		0	0	581880	706380	0	0	0	0	1258400	0	15932000	95589000		425540	363770	4476500	4449700	823330	0	389930	1219000	528290	279030
11534	HLSPYATLTVGDSSHK	Phospho (STY)	1791.82	Q9BSJ8;Q9BSJ8-2	ESYT1	Extended synaptotagmin-1	1	157	198.38	2223		2953200	178390	26865000	13858000	0	0	4509100	3795300	3571200	0	5841200	6190400	3438300	20895000		14595000	3848800	62154000	17955000	18242000	16854000	2463800	2681700	20386000	15503000	2873000	17996000		5211700	6192400	45869000	55564000	19909000	11881000	8757600	12483000	6530800	3876000
15861	KPFSIEDVEVAPPKAYEVR	Phospho (STY)	2253.11	P00325	ADH1B	Alcohol dehydrogenase 1B	1	75	219.99	1064		0	0	629900	426500	428630	0	785040	0	801690	0	0	0	0	0		0	0	0	88821000	1045100	2822700	0	0	561940	1318000	0	0		51640000	63600000	831740	744720	227870000	1303200	93359000	47898000	32488000	8479000
36636	VSSTHYYLLPERPSYLER	Phospho (STY)	2289.08	C9J1X3;Q07912;Q07912-3	TNK2	Activated CDC42 kinase 1	1	41	156.13	607;608		0	0	2721000	0	0	0	976700	333320	0	0	2247700	1663400	14516000	85075000		2747100	3023300	7733300	0	2406900	3221200	0	0	0	2488800	516770	80267000		1173800	0	8300900	0	1836900	0	972350	2301200	0	1043400
10767	HGHYFVALFDYQAR	Phospho (STY)	1802.79	P42685	FRK	Tyrosine-protein kinase FRK	1	233	160.52	1496		0	0	10044000	2422900	0	218810	3072000	2685600	1716300	1709000	8403600	11655000	2362400	10542000		29960000	12511000	39958000	15410000	78283000	50873000	16754000	58716000	5067200	1904200	1746700	10727000		7781700	12010000	18024000	17813000	32030000	8511500	16878000	30090000	12237000	5105700
801	AHAWPSPYKDYEVK	Phospho (STY)	1769.78	Q8NFJ5	GPRC5A	Retinoic acid-induced protein 3	1	100	178.23	230;2027;2028		0	0	16231000	3274100	301200	424200	24044000	20250000	6701800	0	0	0	0	17289000		6528300	178140	117900000	15691000	563200	0	34860000	122370000	1172700	493210	3005800	13074000		1922400	0	0	0	79183000	245520000	2787500	35329000	4599000	1880400
15561	KLDNGGYYITTR	Phospho (STY)	1479.68	J3QRU1;P07947;Q5R3A8;P06241-3;P06241-2;P06241	YES1;FYN	Tyrosine-protein kinase Yes;Tyrosine-protein kinase Fyn	1	72	211.25	911;912		404810	0	8216700	4748700	143560	0	1265700	1951200	649860	335690	4943200	5420800	5826100	49160000		11198000	6681700	9937400	739220	12834000	11528000	742730	578680	11317000	3849800	7956300	36848000		2745400	6571400	58737000	65973000	21263000	9933900	5814900	15448000	6023900	637980
24732	QSPEDVYFSK	Phospho (STY)	1278.52	P29317	EPHA2	Ephrin type-A receptor 2	1	7	76.332	1412		0	0	0	0	0	0	520480	0	529830	0	0	0	0	57318000		0	0	0	0	0	0	0	0	775930	664890	13383000	77137000		0	0	518730	74499000	0	11128000	1465000	9583700	8644100	0
19687	LTYTQQLEDLKR	Phospho (STY)	1586.77	P12883	MYH7	Myosin-7	1	25	247.67	353;1265		0	0	0	254480000	2138000	11065000	102830000	75624000	0	0	0	1060400	0	0		0	0	0	0	0	0	4762100	4756900	0	0	0	0		8534300	1014300	0	0	0	0	0	13415000	0	34700000
20099	LYDAYELKHALK	Phospho (STY)	1542.75	P08758;D6RBL5;E9PHT9	ANXA5	Annexin A5;Annexin	1	75	122.33	1205		0	201640	7801100	13989000	710750	0	5217000	3501400	1787700	923000	229490	5088400	3084000	13362000		10461000	5606400	0	9719300	18175000	19982000	941490	0	13267000	13745000	2582400	14075000		5488400	5261600	10048000	10407000	9763600	5281000	3918400	6445200	6066200	253500
8829	GKLTYTQQLEDLKR	Phospho (STY)	1771.89	P12883	MYH7	Myosin-7	1	29	292.63	353;1265		0	176050	640900	303860000	3725500	34919000	130950000	84757000	673640	674670	1616100	1206300	0	0		0	0	2887000	0	0	0	2630900	1714500	0	0	0	0		11783000	94790	0	0	0	0	0	7023600	401860	44928000
10201	HADAEMTGYVVTR	Oxidation (M);Phospho (STY)	1544.63	Q5R3E4;O15264;Q5U4A5;Q5R3E6	MAPK13	Mitogen-activated protein kinase 13	1	70	170.95	338;339;976		0	0	594810	0	0	415450	330500	1253600	405850	70766	238370	351420	866970	8458900		79511000	80158000	1346700	74837	1702000	21351000	2345400	573060	845780	7628600	9007000	37181000		147040	158170	153260000	7368500	3640600	7378000	0	5459700	7718300	4081900
37193	VYTYIQSR	Phospho (STY)	1108.5	Q9NR20-2;Q9NR20;Q92630-2;Q92630	DYRK4;DYRK2	Dual specificity tyrosine-phosphorylation-regulated kinase 4;Dual specificity tyrosine-phosphorylation-regulated kinase 2	1	59	154.71	2130		0	0	10252000	4177500	350630	701670	4777200	0	213280	444450	2172300	3391400	9543500	20798000		12790000	8003900	16497000	13181000	7811900	10271000	0	1983300	14841000	11118000	0	63281000		0	2004900	26597000	29251000	9503300	8907100	2343900	9157700	2147100	66740
35818	VLEDDPEATYTTSGGK	Phospho (STY)	1761.73	P29317	EPHA2	Ephrin type-A receptor 2	1	73	238.02	143;379;380;381;1419		0	0	2125700	207860	0	0	0	0	0	0	232610	542740	4334000	39982000		8516600	15208000	3510300	2172900	321790	278250	0	0	233100	0	6895800	62894000		1238700	526770	49152000	54261000	5017900	1492000	586590	1547000	4333400	899730
2626	CGSGPVHISGQHLVAVEEDAESEDEEEEDVK	Phospho (STY)	3459.43	P06748-3;P06748-2;P06748	NPM1	Nucleophosmin	1	137	284.56	116		0	0	0	0	0	0	0	0	0	0	0	0	0	0		0	0	0	0	0	0	0	0	0	0	0	0		387060000	252940000	77942000	20171000	7222400	3027300	1218900	1091700	0	0
14385	ISHSLYSGIEGLDESPSR	Phospho (STY)	2025.9	Q5VWV2;Q8TEW0-5;Q8TEW0-3;Q8TEW0-7;Q8TEW0-6;Q8TEW0-4;Q8TEW0-11;Q8TEW0-2;Q8TEW0;F5GZI3;Q5VWU8;Q8TEW0-9;Q8TEW0-10;Q8TEW0-8;B1AP52	PARD3	Partitioning defective 3 homolog	1	27	237.86	219;220;1935		0	0	0	0	0	0	0	0	0	0	0	0	8619300	75357000		0	2582000	0	0	795550	702510	0	0	519230	0	12623000	79818000		0	0	1731900	0	0	0	0	0	0	0
28220	SPGLMSEDSNLHYADIQVCSRPHAR	Phospho (STY)	2919.28	Q96A22	C11orf52	Uncharacterized protein C11orf52	1	33	215.79	237;2146		0	0	1814500	0	0	0	0	0	751250	0	957530	1336200	8181500	72692000		15648000	5090100	5278000	3565300	17657000	3032900	0	1361800	0	0	5669100	69627000		511220	6677900	0	3186200	13096000	1430600	13413000	13028000	0	1949200
39382	YYKETSGLMLDVGPYMK	Phospho (STY)	2073.92	Q5T1Z0;Q9H008-2;Q9H008	LHPP	Phospholysine phosphohistidine inorganic pyrophosphate phosphatase	1	67	243.95	216;421;1926;1927		0	0	0	0	0	0	0	830880	811260	971280	0	3778900	0	83092000		5783300	0	0	39255000	7123800	5761500	561210	0	0	0	0	50613000		0	21954000	273760	0	28621000	2684700	21032000	31334000	968470	0
20103	LYDLNMPAYVK	Phospho (STY)	1405.64	P16333-2;P16333	NCK1	Cytoplasmic protein NCK1	1	82	217.14	1312;1313		641600	0	15884000	16691000	246500	0	0	750310	0	363320	3981800	4011300	0	10021000		5574200	3063100	32916000	8589600	203370000	117140000	0	2262700	7280500	6658000	1048500	9410900		5977400	7120000	14236000	25247000	25945000	4794000	14539000	22703000	6711300	1858700
9861	GVGYETILK	Phospho (STY)	1058.5	Q9NQ84;Q9NQ84-2;J9JIE0	GPRC5C	G-protein coupled receptor family C group 5 member C	1	17	67.881	2281		0	0	4592700	0	706270	59589	18069000	14046000	0	0	0	436610	0	2728800		37467000	17212000	127550000	0	44351000	48133000	43323000	118070000	707110	391200	0	0		2488600	0	0	0	29683000	100110000	0	14448000	7035300	0
22863	NQETYETLKHEKPPQ	Phospho (STY)	1920.86	P30273	FCER1G	High affinity immunoglobulin epsilon receptor subunit gamma	1	80	104.95	382;1429		2333400	141670	39876000	10881000	460580	0	1392600	974180	2169600	1138100	4743400	200920	0	0		7456300	535310	10445000	32008000	10260000	0	158180	271320	41609000	25024000	0	0		37844000	24546000	14161000	36532000	8370100	311820	5539000	0	10862000	4908100
17328	LGQDPYRLGHDPYR	Phospho (STY)	1765.79	P18583-7;P18583;P18583-5;P18583-9;P18583-10;P18583-3;P18583-4;P18583-6	SON	Protein SON	1	10	107.11	1336;1337		0	0	0	0	0	0	0	0	0	0	0	0	2636900	97074000		605940	1480200	0	0	0	0	0	0	2325500	2476100	0	80758000		0	74039	194250	293370	0	0	0	0	0	0
9560	GSHQISLDNPDYQQDFFPK	Phospho (STY)	2314.99	P00533;E9PFD7	EGFR	Epidermal growth factor receptor	1	56	223.65	1078		0	0	0	451590	0	0	0	0	0	0	2793000	4517200	0	11547000		5808000	5601300	238010000	205750000	10720000	12648000	0	0	0	1052100	0	15738000		0	0	16164000	6506600	2416100	0	0	2627700	1397300	0
8770	GIVVYTGDR	Phospho (STY)	1058.48	P05023-4;P05023;P05023-3;P05023-2	ATP1A1	Sodium/potassium-transporting ATPase subunit alpha-1	1	34	117.81	1115		0	0	0	0	0	0	0	0	0	0	0	0	10240000	44889000		690680	0	1114600	0	136700	1025600	0	0	0	0	11990000	97345000		0	0	60790	0	393810	0	0	0	0	74178
39227	YVDSEGHLYTVPIR	Phospho (STY)	1727.79	Q03135	CAV1	Caveolin-1	1	76	112.42	403;1706;1707		432310	0	14410000	19058000	711930	0	154520	0	3387700	992540	12183000	17648000	0	25878000		11119000	4811200	9055000	6609500	20929000	36782000	520870	1247300	26934000	24317000	991620	26212000		9634800	5294300	14133000	46888000	5490400	1096200	1807700	3213000	2961400	1534200
4171	DTYHPMSEYPTYHTHGR	Phospho (STY)	2170.86	B1AVQ5;P15941-7;P15941-11;P15941-8;P15941-4;P15941-3;P15941;P15941-2;B1AVQ7;P15941-17;P15941-15;P15941-6;P15941-12;P15941-16;P15941-9;P15941-10	MUC1	Mucin-1;Mucin-1 subunit alpha;Mucin-1 subunit beta	1	45	233.14	1;294;295;521;522;523		0	0	486100	313010	0	180650	1977200	766430	2048000	0	0	0	0	688970		108940000	42974000	46166000	2595200	472710	831550	40246000	75653000	0	0	0	0		0	0	0	0	54399000	194950000	245280	66360000	7307300	5608400
27927	SLYASSPGGVYATR	Phospho (STY)	1507.67	P08670;B0YJC4	VIM	Vimentin	1	56	109.44	349;1199;1200		3680500	262650	44334000	21796000	675790	262640	1706600	1646600	869770	512550	1957500	2792600	0	0		0	786770	24828000	6352100	14579000	2901700	1765900	2951700	27934000	34324000	0	0		301140	12115000	31174000	62990000	18778000	5903100	3754900	16392000	5512300	480090
27871	SLTIYAQVQKPGPLQK	Phospho (STY)	1849.97	Q13291-3;Q13291	SLAMF1	Signaling lymphocytic activation molecule	1	62	238.07	1786		0	254240	13743000	263730	0	0	760810	0	7473000	155840	748840	962180	0	0		285750	0	0	2001200	0	14192000	493690	1076800	228530	0	0	0		3856100	4991000	11708000	806730	6516600	0	1981500	18876000	7289600	4428500
34186	TVTAMDVVYALKR	Oxidation (M);Phospho (STY)	1561.76	P62805	HIST1H4A	Histone H4	1	107	123.95	1644		1326900	420910	1487600	37527000	254200	260940	7890500	3288200	668550	1123400	0	0	0	0		3605600	4592500	0	6076300	40274000	81895000	233610	0	1285700	0	0	0		3406000	1559700	3584000	829260	8237700	1790400	2027300	3076500	0	5335200
35744	VKVGNEYVTK	Phospho (STY)	1215.59	P12882;Q9UKX2;Q567P6;P13533;Q9UKX3;P11055;P12883	MYH1;MYH2;MYH6;MYH13;MYH3;MYH7	Myosin-1;Myosin-2;Myosin-6;Myosin-13;Myosin-3;Myosin-7	1	23	175.97	1232;1262		0	0	0	77743000	220820	18789000	61703000	40216000	0	644430	1316000	1773400	0	0		0	0	425730	0	0	0	8221600	0	0	0	0	0		7232300	784080	0	0	0	0	0	8884700	0	60421000
37689	YAAPELEIAR	Phospho (STY)	1211.56	D6RHG7;Q86VE9-3;Q86VE9-2;Q86VE9;Q86VE9-4	SERINC5	Serine incorporator 5	1	40	128.03	699		0	0	0	215170	0	1243900	7968100	5855500	0	0	0	0	0	3663900		3410300	976640	322410000	51421000	34690000	30889000	4862900	10730000	735920	1198200	686490	4178200		0	0	1139700	0	769500	3215700	1153700	118840000	710240	0
35607	VIQAQTAFSANPANPAILSEASAPIPHDGNLYPR	Phospho (STY)	3609.76	O00560;G5EA09;O00560-2;B4DHN5;E9PBU7	SDCBP	Syntenin-1	1	50	205.29	951		0	0	5921300	1385300	0	1019200	6983000	4756500	1451100	0	0	575810	4443500	26895000		15669000	4870000	217830000	30474000	8166300	5610700	5528700	12864000	5545300	6224300	2560000	16074000		0	0	1040100	941740	8698800	25964000	0	26310000	596330	830980
13274	IGEGTYGTVFK	Phospho (STY)	1250.56	Q00535;Q00535-2	CDK5	Cyclin-dependent-like kinase 5	1	27	110.08	1682		0	0	0	0	0	0	564970	402460	577890	0	442480	469250	12870000	59377000		4692300	3714600	3862400	0	3517500	2982900	341130	417490	0	7717400	13730000	72756000		0	0	0	0	0	1159500	0	0	1217000	691310
16780	LDTASSNGYQRPGSVVAAK	Phospho (STY)	1999.94	E9PJK4;A6NI28	ARHGAP42	Rho GTPase-activating protein 42	1	26	57.173	0;479		0	728840	0	8806700	0	0	0	1832900	3897900	1545700	359630	425150	364460	2182900		12633000	0	43088000	28647000	21645000	35193000	0	0	17611000	0	0	0		288950	64043	19086000	22449000	40446000	0	0	199700	509410	7026100
1128	AKPEPDILEEEKIYAYPSNITSETGFR	Phospho (STY)	3176.5	Q8IY95-2;Q8IY95	TMEM192	Transmembrane protein 192	1	56	188.8	2004		0	0	0	0	0	0	0	315340	0	0	0	762090	0	2068900		597880	0	0	35494000	47050000	16722000	0	0	0	0	0	0		7146700	23101000	778290	0	53843000	723550	66838000	99693000	27714000	1305000
37121	VYENVGLMQQQK	Oxidation (M);Phospho (STY)	1531.67	Q06124-2;Q06124	PTPN11	Tyrosine-protein phosphatase non-receptor type 11	1	89	224.25	1728		0	0	3781500	677900	0	0	370560	0	398300	109090	1151900	2846200	704530	11449000		8236900	5995900	3433500	8593900	4609100	14339000	0	1081600	16702000	7976600	8517700	45814000		2823400	3133000	13234000	16728000	2787000	1484000	1822800	6179100	6178100	609830
26699	SFTPDHVVYAR	Phospho (STY)	1370.6	Q6NZI2;Q6NZI2-2;Q6NZI2-3	PTRF	Polymerase I and transcript release factor	1	101	97.734	1950		2236100	0	15882000	15472000	48347	0	91653	1277500	2966600	1589200	11245000	14133000	2273800	27842000		5703300	0	6507900	4397300	17280000	22857000	0	686260	19100000	9133500	0	23577000		0	1659800	13233000	16937000	0	0	686600	2998500	1377600	1850800
11057	HIDRNYEPLK	Phospho (STY)	1363.63	Q12929;B4DX66	EPS8	Epidermal growth factor receptor kinase substrate 8	1	34	132.17	1763		0	0	7690800	0	169410	6295400	35512000	24021000	8088700	0	253750	345610	3188700	14018000		8628900	0	67800000	23562000	0	1972800	18417000	16692000	0	0	0	18549000		0	0	65496	107380	39356000	140800000	135760	35315000	0	0
39384	YYKETSGLMLDVGPYMK	Oxidation (M);Phospho (STY)	2089.91	Q5T1Z0;Q9H008-2;Q9H008	LHPP	Phospholysine phosphohistidine inorganic pyrophosphate phosphatase	1	88	143.28	216;421;1926;1927		0	0	0	906120	0	0	300580	518210	0	0	0	1019500	0	29483000		5199200	0	0	28825000	2811100	5598300	0	0	0	0	3366300	37393000		7204400	12045000	1303600	2690400	24659000	1183900	10134000	22564000	11245000	2563500
23708	PSSINYMVAPVTGNDVGIR	Phospho (STY)	2068.97	O00560;G5EA09;O00560-3;O00560-2	SDCBP	Syntenin-1	1	22	140.22	85;86;948		0	0	0	360360	292000	0	1233100	1040100	316790	0	224120	0	0	17067000		1718600	1664100	292640000	29298000	839210	700750	11722000	46693000	2050800	3145100	1526600	9749300		0	0	666820	1072900	3017700	1757600	0	47447000	0	0
30164	TEDEVQSYPSKHDYV	Phospho (STY)	1875.76	P56856-2;P56856	CLDN18	Claudin-18	1	39	196.67	158;159;1596;1597		0	0	0	0	0	0	0	0	0	0	0	0	0	0		68129000	26646000	387980	0	0	0	0	0	0	0	0	0		0	0	0	0	100440000	270970000	0	0	63890000	21441000
9652	GSVADYGNLMENQDLLGSPTPPPPPPHQR	Phospho (STY)	3163.44	Q14185	DOCK1	Dedicator of cytokinesis protein 1	1	31	250.45	193;1829		0	0	0	0	0	0	0	0	0	0	0	2028500	0	66871000		1502100	0	0	1948600	882110	1644100	0	0	2884300	2274400	2514200	58040000		0	0	0	910770	0	0	0	0	691140	0
8899	GLCTSPAEHQYFMTEYVATR	Phospho (STY)	2440.02	Q13164-4;Q13164-3;Q13164-2;Q13164	MAPK7	Mitogen-activated protein kinase 7	1	23	205.24	410;1780		0	0	5468500	1478800	0	0	824920	641860	405740	0	637460	1183900	5238000	55114000		6055100	0	0	0	1169100	0	0	0	5369700	0	4542200	58835000		293610	0	3656800	0	662640	2349400	463370	0	727860	426650
35972	VLLPEYGGTK	Phospho (STY)	1155.56	P61604;B8ZZL8;B8ZZ54	HSPE1	10 kDa heat shock protein, mitochondrial	1	26	76.228	396;1627		0	0	0	476340	127580	247340	1399400	838820	394110	0	734270	885710	0	36270000		2399400	1560600	0	9086700	17219000	5954100	389990	0	4370000	2927300	6379200	0		0	2894200	5540400	5057500	11667000	1381300	6629700	9210400	2108900	689520
18146	LLGAEEKEYHAEGGKVPIK	Phospho (STY)	2147.07	P00533;E9PFD7;Q504U8	EGFR	Epidermal growth factor receptor	1	17	111.22	1080		0	0	910040	0	0	0	254240	0	0	0	444080	404160	0	3733700		4981400	820320	306580000	72453000	2362600	3498200	558190	836650	216680	363650	836640	18347000		1027400	695150	5438500	3189100	179300	964130	0	955220	469470	235270
28879	STGPGASLGTGYDRKDYV	Phospho (STY)	1922.84	O15551	CLDN3	Claudin-3	1	13	136.39	340;982;983		0	0	0	0	412710	977870	383220	9851600	330610	0	0	0	0	0		13364000	0	280370000	86273000	11028000	0	35469000	5251400	0	0	0	0		0	0	0	0	0	0	0	88452000	0	0
23161	NTPYKTLEPVKPPTVPNDYMTSPAR	Phospho (STY)	2895.39	Q8IZP0-2;Q8IZP0-4;Q8IZP0-6;F5H1G9;F8WA55;A6NFN2;Q8IZP0-11;Q8IZP0-10;Q8IZP0-8;Q8IZP0-7;Q8IZP0-12;Q8IZP0;F8WA56;Q8IZP0-3;Q8IZP0-5;Q8IZP0-9	ABI1	Abl interactor 1	1	34	182.03	73;329;330;843;844		0	0	0	1199100	0	0	0	0	396920	0	0	0	12315000	47380000		0	0	5065800	1669000	0	0	0	0	0	0	6605200	60075000		0	0	0	0	0	0	0	0	0	0
12680	HYGGLTGLNKAETAAK	Phospho (STY)	1709.81	P18669;Q8N0Y7;P15259	PGAM1;PGAM4;PGAM2	Phosphoglycerate mutase 1;Probable phosphoglycerate mutase 4;Phosphoglycerate mutase 2	1	44	255.16	1294		477480	757360	773940	7860200	314440	11331000	11355000	4767300	2015200	5664000	2724900	3327000	363120	1282100		0	0	0	9984400	2609700	4039800	1104900	1528900	2547600	0	239170	1376100		0	6075900	876050	698130	63354	414660	2466600	0	1486700	5437500
37939	YESLTDPSKLDSGK	Phospho (STY)	1618.71	P08238;Q58FF7;P07900;P07900-2;Q58FF8	HSP90AB1;HSP90AB3P;HSP90AA1;HSP90AB2P	Heat shock protein HSP 90-beta;Putative heat shock protein HSP 90-beta-3;Heat shock protein HSP 90-alpha;Putative heat shock protein HSP 90-beta 2	1	27	268.9	120;121;209;348;1165;1180;1905		0	0	0	0	0	0	0	220360	0	0	0	0	7451600	49013000		720380	379790	2146400	963450	3560400	2023800	278250	0	1881600	0	8909700	52261000		0	0	1248400	0	435230	0	0	0	0	0
2276	AVSYHASGHSVAYKPGGFK	Phospho (STY)	2041.94	P56856-2;P56856	CLDN18	Claudin-18	1	35	140.28	157;1593;1594		0	0	0	0	0	0	0	0	1299000	0	0	0	0	0		33668000	50178000	0	0	0	0	0	752350	0	0	0	0		0	0	0	0	88788000	288290000	822870	142570	33158000	19001000
38760	YMEDSTYYK	Oxidation (M);Phospho (STY)	1294.45	Q8IYN9;Q05397;E7ESA6;J3QT16;Q05397-5;E9PEI4;Q8N9D7;Q05397-3;Q05397-4;Q05397-2	PTK2	Focal adhesion kinase 1	1	66	123.86	1717;1718;1719		0	0	4877200	3053900	0	0	452310	399050	854090	468490	4871000	6954900	5582900	13813000		395840	2673400	4287300	7993800	8255800	4416600	354730	262080	11450000	7401600	0	41595000		4770200	280030	5473500	9564100	18254000	2906800	12933000	13988000	3371700	1387500
5126	ELFDDPSYVNVQNLDK	Phospho (STY)	1974.86	P29353-2;P29353-7;P29353;P29353-6;P29353-5;P29353-3	SHC1	SHC-transforming protein 1	1	57	248.67	144;1425		0	0	363550	503540	0	0	1256800	876670	620220	0	868640	3020800	0	11168000		26091000	13808000	17187000	14718000	8892300	17279000	890350	0	5602800	0	789610	11148000		1732700	1567900	157010000	56286000	5769400	3794300	1059000	4345700	3553400	1147200
25764	RSDSASSEPVGIYQGFEKK	Phospho (STY)	2163.98	Q05655;Q05655-2	PRKCD	Protein kinase C delta type;Protein kinase C delta type regulatory subunit;Protein kinase C delta type catalytic subunit	1	49	204.94	175;176;177;1723		0	0	0	0	0	650720	0	0	3347400	0	0	0	0	471170		90920000	33465000	0	0	30092000	71514000	0	0	29125000	20080000	0	567870		0	0	27000000	14764000	0	8190700	0	705980	0	3282800
27790	SLPSGSHQGPVIYAQLDHSGGHHSDKINK	Phospho (STY)	3145.47	O95297-4;O95297-2;O95297	MPZL1	Myelin protein zero-like protein 1	1	26	132.28	1054		1652100	465230	14760000	3988000	0	0	1928800	1932400	1919400	499370	2512600	2334900	3446000	37585000		10937000	2898400	27831000	6130900	15072000	28607000	3063800	5111800	3527000	0	2625400	21288000		0	1164400	9977100	9347500	3903000	2882200	526090	2363300	1542200	617840
14245	IQNTGDYYDLYGGEK	Phospho (STY)	1814.74	Q06124-2;Q06124;Q06124-3	PTPN11	Tyrosine-protein phosphatase non-receptor type 11	1	66	186.77	1725;1726		565790	181330	6681200	4039700	397850	356590	2354900	0	458880	114750	4064400	4961500	436790	17057000		6394700	2988100	38576000	17098000	12976000	10819000	824370	1167400	207990	6067800	698840	14911000		1311200	1101700	22047000	21962000	10740000	5120700	0	10316000	11968000	0
25646	RPGPGTLYDVPR	Phospho (STY)	1406.67	F5H855;P56945-5;P56945-8;P56945;P56945-7;P56945-2;P56945-6;P56945-4;P56945-3	BCAR1	Breast cancer anti-estrogen resistance protein 1	1	40	135.65	326;818		241990	0	757990	1338600	50669	0	0	0	42301	0	1711000	2052600	4237000	31836000		21733000	8670400	3426500	1953900	4571200	6681700	162930	0	13512000	14228000	5081000	32994000		1849600	2546300	3542200	2344500	3694700	0	732000	3080400	1934700	0
8507	GHDGLYQGLSTATK	Phospho (STY)	1526.68	P20963-3;P20963	CD247	T-cell surface glycoprotein CD3 zeta chain	1	42	173.03	1351		233480	0	11838000	3492000	0	0	0	0	2453700	0	395840	448920	0	0		3341200	975150	2671500	2396900	4049600	14271000	75181	0	1359000	1140200	0	0		4704900	4635300	32605000	12398000	10090000	1801100	2900900	15072000	7181600	3057500
31636	TKEYQDLQHLDNEESDHHQLR	Phospho (STY)	2714.17	P07306-2;P07306	ASGR1	Asialoglycoprotein receptor 1	1	32	259.45	1149		0	0	0	0	0	0	0	0	0	0	0	0	0	0		0	0	1528500	41512000	0	0	0	0	0	0	0	0		29957000	37268000	0	0	43874000	0	46676000	32169000	10698000	2961300
695	AGKGESAGYMEPYEAQR	Phospho (STY)	1922.79	Q15464;Q15464-2	SHB	SH2 domain-containing adapter protein B	1	20	151.1	1879		0	0	722430	350740	0	0	307770	0	0	0	366420	366680	777490	60672000		0	3760300	10027000	0	952040	0	576780	1508200	0	0	200970	61145000		499900	398240	0	266810	1216500	383570	655070	0	857920	368130
14918	KAGLYKENLLLR	Phospho (STY)	1496.81	G3V261;O60312	ATP10A	Probable phospholipid-transporting ATPase VA	1	2	44.543	864		0	0	1699500	0	292380	0	0	0	774610	0	0	0	0	0		0	861330	0	0	768070	0	0	449580000	0	0	0	0		0	0	0	0	0	0	0	0	1498400	0
31313	TIFKDFYELEPHK	Phospho (STY)	1745.81	P11217;P11217-2	PYGM	Glycogen phosphorylase, muscle form	1	65	191.06	1238		0	0	307460	53173000	282830	4116300	32641000	22735000	0	196870	244380	278110	0	0		0	0	0	0	0	0	3481900	3564200	0	0	0	0		0	0	0	0	0	0	0	1700600	1775400	3739500
13278	IGEGTYGVVYKGR	Phospho (STY)	1477.7	P06493;P06493-2	CDK1	Cyclin-dependent kinase 1	1	24	160.18	347;1130;1131		0	0	1118800	502680	0	0	457500	750430	0	0	346680	367070	655370	58986000		1109300	907210	0	2345700	1527100	1021500	0	410250	1672300	2328500	1163500	40277000		0	425540	1439300	2412100	1081700	344570	0	0	0	295400
16797	LDVYTQWHQQSQSTKPK	Phospho (STY)	2152.99	Q8WX93-3;Q8WX93;Q8WX93-4;Q8WX93-8;Q8WX93-5;Q8WX93-7	PALLD	Palladin	1	38	144.97	2052		815320	216790	34242000	1622500	0	0	2675500	1810400	858670	598780	0	0	295150	0		3904500	0	105260000	13146000	14828000	21163000	301620	0	5636000	10769000	0	0		1617400	2748200	24858000	48785000	6244500	9326200	1563900	0	1647300	0
5055	EKPAQDPLYDVPNASGGQAGGPQRPGR	Phospho (STY)	2841.32	Q13671-2;Q13671	RIN1	Ras and Rab interactor 1	1	25	129.08	1804		0	0	2938200	812270	0	0	0	0	0	0	0	1430200	0	21920000		555620	597470	0	0	614010	660740	0	0	10507000	6683100	844400	28034000		0	0	38814000	89581000	597970	1427600	0	1178500	257860	0
14756	IWHHTFYNELR	Phospho (STY)	1594.71	P68032;P63261;J3KT65;Q9BYX7;P68133;Q5T8M8;A6NL76;P60709;G5E9R0;Q6S8J3;A5A3E0;P0CG38;P0CG39	ACTC1;ACTG1;POTEKP;ACTA1;ACTB;POTEE;POTEF;POTEI;POTEJ	Actin, alpha cardiac muscle 1;Actin, cytoplasmic 2;Actin, cytoplasmic 2, N-terminally processed;Putative beta-actin-like protein 3;Actin, alpha skeletal muscle;Actin, cytoplasmic 1;Actin, cytoplasmic 1, N-terminally processed;POTE ankyrin domain family member E;POTE ankyrin domain family member F;POTE ankyrin domain family member I;POTE ankyrin domain family member J	1	57	192.44	1611		0	0	0	5159300	231180	165630	3824400	3177000	182900	0	0	0	5555000	29725000		3536700	426170	6503800	2384200	2974200	3252200	843040	1181500	3674600	2131400	5366500	28723000		1691300	1134600	7898800	9759900	2960500	0	993710	3209300	1790500	2462700
35397	VHFPASTDYSTQYGLK	Phospho (STY)	1892.83	Q99569-2;Q99569	PKP4	Plakophilin-4	1	18	147.39	244;245;454;455;2195;2196		0	0	438830	346980	0	0	0	0	0	0	363170	1912400	8296300	57455000		0	0	2836100	634980	2049400	663520	0	0	245690	0	8969600	50901000		0	0	0	0	265660	0	0	215540	435920	0
5983	FANYIDKVR	Phospho (STY)	1204.56	P08670;B0YJC4	VIM	Vimentin	1	77	119.62	1198		1901800	1223200	21754000	7313500	944650	271770	0	1682800	1369300	1148000	8029900	9256200	0	0		7994100	3337800	17592000	6861300	7862900	10718000	1262400	2021500	28475000	23605000	0	0		3128500	3618200	22850000	18263000	4013000	2471600	929380	5027800	2975000	1873800
20104	LYDLNMPAYVK	Oxidation (M);Phospho (STY)	1421.63	P16333-2;P16333	NCK1	Cytoplasmic protein NCK1	1	82	196.11	1312;1313		0	0	3030800	2844000	0	0	0	0	0	0	455740	1292000	0	894890		2786700	2216700	4945800	4527100	51734000	70958000	359860	0	3434200	2524600	0	1464400		11500000	8211800	16142000	14706000	32619000	0	8759300	9833500	6967400	3875300
34076	TVMYTAVGSEWRPFGYPR	Phospho (STY)	2195.99	Q9Y276	BCS1L	Mitochondrial chaperone BCS1	1	21	165.58	2374		0	0	208690	0	0	0	0	0	0	0	0	0	8997100	51853000		0	636500	0	0	0	0	0	0	0	1170400	5812400	40958000		0	0	853890	787420	0	0	0	674850	0	0
26609	SFLDSGYR	Phospho (STY)	1023.41	P18206-2;P18206	VCL	Vinculin	1	195	164.72	135;1331		0	0	5558200	2543700	0	525610	1835900	1365300	649000	335140	4380400	5110800	1804400	12781000		6879200	152820	16296000	5303700	8263100	9962600	0	1437300	9133100	5938500	3066200	17118000		13351000	10061000	30867000	32736000	12603000	6315100	3972100	8302000	2300100	1414800
13276	IGEGTYGVVYK	2 Phospho (STY)	1344.54	P06493;P06493-2;G3V5T9;P24941;E7ESI2;P24941-2;Q00526;G3V317	CDK1;CDK2;CDK3	Cyclin-dependent kinase 1;Cyclin-dependent kinase 2;Cyclin-dependent kinase 3	2	221	174.94	331;347;866;867;1130;1131		0	0	1027200	142150	0	89666	0	1388600	0	0	0	0	4881000	26007000		216440	446510	2539900	3324300	2793800	3104000	274290	0	3106300	1779600	3910100	34977000		3193700	0	46986000	16737000	0	398200	271300	2064400	336880	898170
28502	SREYDRLYEEYTR	Phospho (STY)	1858.79	P27986;P27986-4;P27986-5;P27986-3;P27986-2	PIK3R1	Phosphatidylinositol 3-kinase regulatory subunit alpha	1	38	168.5	1406		850980	760900	7981300	3488800	749210	645270	428350	2379300	361720	180740	226660	7865400	0	0		0	0	0	0	58167000	76987000	1572200	3345800	12562000	11130000	1267500	0		6850100	8438200	1920100	14488000	12477000	0	5718400	1702700	408260	633210
1770	AQQGLYQVPGPSPQFQSPPAK	Phospho (STY)	2304.09	F5H855;P56945-5;P56945-8;P56945;P56945-7;P56945-2;P56945-6;P56945-3	BCAR1	Breast cancer anti-estrogen resistance protein 1	1	33	146.18	814		0	0	0	1620000	0	0	0	0	1176400	0	0	0	6561500	31014000		19490000	9320500	0	0	4025800	6063600	0	0	9411700	9029000	5277800	30382000		0	0	0	4288000	0	0	0	0	2841100	0
32371	TLVYGGIFLYPANKK	Phospho (STY)	1762.91	P09467	FBP1	Fructose-1,6-bisphosphatase 1	1	57	159.5	1215;1216		0	0	0	0	0	0	0	0	245640	0	0	0	0	0		264580	0	2190700	25517000	430590	172980	0	0	0	0	0	0		6853500	7545000	0	430510	65856000	1571500	52761000	59415000	17603000	4874100
12656	HYEDGYPGGSDNYGSLSR	Phospho (STY)	2052.79	C9JZR2;O60716-13;O60716-11;O60716-10;O60716-9;O60716-5;O60716-3;O60716-2;O60716;O60716-21;O60716-19;O60716-16;O60716-18;O60716-15;O60716-17;O60716-14;O60716-12;O60716-8;O60716-7;O60716-6;O60716-4;O60716-24;O60716-23;O60716-22;O60716-20	CTNND1	Catenin delta-1	1	33	205.12	627		0	0	0	1255200	0	0	361620	316240	602740	0	599990	663940	0	34415000		12951000	10101000	5226800	5415200	5726800	0	327350	633330	1385400	0	5920600	40786000		4530700	0	6831300	12571000	348810	0	0	0	0	1814700
31209	THYPAQQGEYQTHQPVYHK	Phospho (STY)	2391.04	O95817	BAG3	BAG family molecular chaperone regulator 3	1	18	144.68	1058;1059		0	0	773680	335630	0	0	0	0	0	0	0	0	0	42200000		715240	0	216220	890250	667130	0	0	0	521880	0	0	42876000		0	0	0	0	0	0	0	0	0	0
11023	HIAEDADRKYEEVAR	Phospho (STY)	1880.84	P09493;P09493-9;P09493-4;P09493-10;P09493-3;P09493-2;H0YK20;Q6ZN40;H0YK48;P09493-5;F5H7S3;H7BYY1;B7Z596	TPM1	Tropomyosin alpha-1 chain	1	29	283.07	879		0	0	485640	70317000	773300	9021100	35388000	26296000	0	367950	2168800	2823600	0	0		0	0	385980	333900	0	649660	821200	453420	0	0	0	0		617600	425130	0	0	341510	463780	0	5839400	607750	24825000
25140	REVGDYGQLHETEVLLK	Phospho (STY)	2064.99	F5H5U8;O60674	JAK2	Tyrosine-protein kinase JAK2	1	23	161.86	810		0	0	510310	608160	0	0	424850	392600	438960	0	754510	934920	5563700	35924000		0	5413500	5088900	754330	568580	796750	249640	1051500	546290	805950	937550	36171000		493750	1229000	5657200	11575000	524040	0	399200	616360	458500	577720
38192	YGMNPHQTPAQLYTLQPK	Oxidation (M);Phospho (STY)	2181.99	P31939;P31939-2;F5GWY2	ATIC	Bifunctional purine biosynthesis protein PURH;Phosphoribosylaminoimidazolecarboxamide formyltransferase;IMP cyclohydrolase	1	61	204.05	1442		0	0	0	0	400340	556860	1432400	0	393670	417080	0	2856600	0	2883300		2983800	1777600	0	9821900	4110500	7195300	392930	0	2560800	2465900	0	3546000		13008000	11476000	5934600	6027800	22949000	3375300	6491100	6806500	5142000	2535800
26319	SDSASSEPVGIYQGFEK	Phospho (STY)	1879.79	Q05655;Q05655-2	PRKCD	Protein kinase C delta type;Protein kinase C delta type regulatory subunit;Protein kinase C delta type catalytic subunit	1	33	236.31	175;176;177;1723		0	0	0	1207300	0	0	920300	653600	0	0	0	282630	0	636710		42056000	13598000	0	1463800	18911000	38492000	683690	0	10275000	13229000	0	0		1031300	492830	130280000	65430000	7643600	444640	696170	6955300	2577600	1541700
14860	IYSLNEGYAK	Phospho (STY)	1236.54	O00757	FBP2	Fructose-1,6-bisphosphatase isozyme 2	1	30	158.79	954		0	0	0	6149100	0	79231	5137400	223270	0	0	0	0	0	0		974200	414260	2105000	16508000	446420	0	0	0	0	0	0	0		10013000	6107600	0	925060	89654000	845280	68200000	78283000	14558000	4986200
9428	GQPIYIQFSNHK	Phospho (STY)	1510.7	P26599;P26599-2;P26599-3	PTBP1	Polypyrimidine tract-binding protein 1	1	42	128.88	1401		0	215640	7305000	319410	308390	303180	2108100	0	0	0	3014000	4048600	7187100	25113000		468260	0	0	378090	6219400	9080800	0	0	461130	360960	387240	24589000		1641200	1542800	7845500	9534600	5858500	4030600	1830200	6943400	2421700	120080
28039	SNDKVYENVTGLVK	Phospho (STY)	1644.78	Q8IYN9;Q05397;E7ESA6;J3QT16;Q05397-5;E9PEI4;Q8N9D7;B4DWJ1;Q05397-6;Q05397-2	PTK2	Focal adhesion kinase 1	1	40	194.77	1715		564660	181300	501550	1757100	318010	87022	0	0	1320700	1136000	2018700	9391400	2373900	12625000		5343200	462590	11249000	10680000	6512400	8277300	483070	865010	9026900	1171100	2399200	10458000		4588400	126430	6212900	9695000	20231000	2936100	15456000	18164000	5944200	2586400
39383	YYKETSGLMLDVGPYMK	2 Oxidation (M);Phospho (STY)	2105.91	Q5T1Z0;Q9H008-2;Q9H008	LHPP	Phospholysine phosphohistidine inorganic pyrophosphate phosphatase	1	56	139.34	216;421;1926;1927		0	0	0	0	0	0	0	0	0	0	433790	718330	0	6174400		0	0	0	16241000	0	3839200	678950	0	587350	562750	4172400	13003000		13949000	11983000	0	1828500	27121000	0	9052600	13088000	11009000	5423400
39208	YTYSEWHSFTQPR	Phospho (STY)	1780.72	Q02487;Q02487-2;Q14574-2;Q14574	DSC2;DSC3	Desmocollin-2;Desmocollin-3	1	42	183.06	170;1698;1699		0	0	938830	18605000	291350	205170	474690	388440	0	0	0	0	1496800	8848400		8691600	29842000	17534000	986200	1127900	0	0	2438600	0	5687900	536490	9126100		226160	0	53080000	106200000	0	1954800	0	0	0	0
37122	VYENVGLMQQQK	Phospho (STY)	1515.68	Q06124-2;Q06124	PTPN11	Tyrosine-protein phosphatase non-receptor type 11	1	21	250.26	1728		0	0	0	0	0	0	0	0	0	0	619350	624020	5337300	57808000		2619600	2090800	1932900	5296500	1950900	5536700	0	912910	7036800	2449600	3293900	41519000		164360	318540	1221100	0	0	0	0	0	0	0
38193	YGMNPHQTPAQLYTLQPK	Phospho (STY)	2166	P31939;P31939-2;F5GWY2	ATIC	Bifunctional purine biosynthesis protein PURH;Phosphoribosylaminoimidazolecarboxamide formyltransferase;IMP cyclohydrolase	1	56	216.72	1442		0	0	0	0	391640	600620	3922100	2524100	848950	974950	8372900	9176000	0	9278500		3969000	1977700	9499600	14593000	0	6508500	0	0	4572300	5670800	0	9363800		4335500	7832600	3639600	0	14346000	3642600	10512000	9295400	3363100	0
11030	HIAEEADRKYEEVAR	Phospho (STY)	1894.86	P06753-5;P06753-2;Q5VU59;Q5HYB6;P06753-4;P06753-3;Q5VU61;Q5VU63;J3KN67;P67936;P67936-2;Q5VU58	TPM3;DKFZp686J1372;TPM4	Tropomyosin alpha-3 chain;Tropomyosin alpha-4 chain	1	26	246.18	892		0	0	0	51825000	204960	6232400	31201000	20993000	416180	272510	466900	587800	488740	3566800		364600	476000	3921200	262750	0	0	509820	537740	1201000	784250	657170	4003100		3829800	0	225580	0	1201400	0	92413	5116600	833040	13985000
9562	GSIDREDGSLQGPIGNQHIYQPVGKPDPAAPPK	Phospho (STY)	3517.7	Q8IYN9;Q05397;E7ESA6;E9PEI4;Q8N9D7;B4DWJ1;Q05397-6	PTK2	Focal adhesion kinase 1	1	23	173.6	1714		0	0	4652200	2506200	0	0	0	0	0	0	2474000	2410100	4215000	30973000		4490600	2361000	2677000	0	2005100	1464700	0	0	0	4785100	0	31843000		0	1190300	1134000	2062600	2051400	0	0	0	0	0
10200	HADAEMTGYVVTR	Phospho (STY)	1528.64	Q5R3E4;O15264;Q5U4A5;Q5R3E6	MAPK13	Mitogen-activated protein kinase 13	1	111	203.87	338;339;976		0	0	214720	0	0	179920	1554800	1052400	922260	107320	111570	173420	2840200	34173000		27622000	29169000	3486500	3090200	5957800	9561300	1156400	590770	593080	2430200	2709100	24263000		0	0	14310000	2785000	866300	1429200	166470	1350200	1043200	264490
2264	AVSALATESGHPDSQKPPTHPGTSDSYSAPR	Phospho (STY)	3227.45	Q5H993;Q8N8Z6	DCBLD1	Discoidin, CUB and LCCL domain-containing protein 1	1	11	140.04	211;212;1907		0	0	0	0	0	0	0	0	0	0	0	0	4994500	41769000		479430	0	871650	0	0	0	0	0	0	0	1635500	25436000		0	0	0	0	0	0	0	0	0	0
1135	AKSPQPPVEEEDEHFDDTVVCLDTYNCDLHFK	Phospho (STY)	3913.65	Q00839-2;Q00839	HNRNPU	Heterogeneous nuclear ribonucleoprotein U	1	19	163.92	166		0	0	0	0	0	0	0	0	1206900	0	0	0	47194000	1678400		1493000	0	16495000	1128800	2211100	0	0	0	0	0	3648300	0		154190000	44598000	17522000	14664000	2978100	2180000	1448900	1363300	1127500	0
888	AHTFSAQSGYRVPGPQPGHK	Phospho (STY)	2201.02	Q5H993;Q8N8Z6	DCBLD1	Discoidin, CUB and LCCL domain-containing protein 1	1	26	161.75	210;1906		0	0	0	0	0	0	0	0	0	0	149920	156490	5514400	31367000		0	0	540710	0	0	0	0	0	0	0	4760100	36261000		0	234340	0	256190	0	0	0	0	0	0
28499	SREEDPTLTEEEISAMYSSVNKPGQLVNK	Phospho (STY)	3330.53	Q9NWQ8	PAG1	Phosphoprotein associated with glycosphingolipid-enriched microdomains 1	1	40	197.89	267;268;2304		0	0	1307100	2060400	0	0	644560	448440	920960	0	0	1437800	0	15357000		7729800	0	0	4090400	3174400	6622000	0	0	9908900	3720800	1894700	15284000		1527100	948990	35039000	29775000	6015400	2552600	1045000	6348800	0	647120
28221	SPGLMSEDSNLHYADIQVCSRPHAR	Oxidation (M);Phospho (STY)	2935.27	Q96A22	C11orf52	Uncharacterized protein C11orf52	1	18	166.91	237;2146		0	0	743520	0	0	0	0	0	364100	0	0	566250	0	16092000		4001000	3150100	0	0	0	9903000	0	0	0	0	1723900	8130600		4367300	549060	0	0	580340	0	0	7463400	1394600	1311400
5713	EVGDYGQLHETEVLLK	Phospho (STY)	1908.89	F5H5U8;O60674	JAK2	Tyrosine-protein kinase JAK2	1	26	68.413	810		0	0	0	0	0	0	0	0	0	0	0	0	4356700	29573000		8677500	572260	0	6710500	5744100	406410	0	0	5127800	4876100	5143400	34181000		0	0	0	0	0	0	0	0	0	0
16084	KTHIQDNHDGTYTVAYVPDVTGR	Phospho (STY)	2666.21	P21333-2;P21333;Q5HY54	FLNA	Filamin-A	1	35	117.4	358;359;360;1356		0	909450	25044000	7881000	545240	0	0	2523300	0	374560	1713800	0	0	0		0	0	60661000	7950900	4204400	10264000	0	0	5759900	7384900	0	0		0	0	15083000	18077000	678480	9338700	713580	6370600	0	0
805	AHAWPSPYKDYEVKK	2 Phospho (STY)	1977.84	Q8NFJ5	GPRC5A	Retinoic acid-induced protein 3	2	85	174.24	230;2027;2028		0	0	733500	548320	90074	1039100	1909600	840560	1093600	0	0	0	0	929330		3748700	402510	57863000	7547500	0	0	8177800	28788000	649320	0	750010	1365000		0	0	317090	128830	40708000	132690000	542030	15206000	1841700	0
8432	GGPGSAVSPYPTFNPSSDVAALHK	Phospho (STY)	2435.12	P04083	ANXA1	Annexin A1	1	21	243.18	1107		0	0	4028300	2326500	0	0	0	0	0	0	311240	781830	4206400	27991000		0	10710000	0	471950	0	0	0	0	2716200	1974800	3714200	26780000		312940	451800	9644800	12982000	630230	540210	0	291830	0	0
31856	TLEPVKPPTVPNDYMTSPAR	Phospho (STY)	2292.09	Q8IZP0-2;Q8IZP0-4;Q8IZP0-6;F5H1G9;F8WA55;A6NFN2;Q8IZP0-11;Q8IZP0-10;Q8IZP0-8;Q8IZP0-7;Q8IZP0-12;Q8IZP0;F8WA56;Q8IZP0-3;Q8IZP0-5;Q8IZP0-9	ABI1	Abl interactor 1	1	38	203.26	73;329;330;844		0	0	0	699120	0	0	0	0	0	0	456080	358970	5705700	39933000		0	0	0	0	0	1018900	0	0	0	0	3493300	36648000		0	0	0	9324800	871110	344160	0	774540	409560	0
187	AAVPSGASTGIYEALELR	Phospho (STY)	1883.9	P06733;P09104;B7Z2X9;F5H0C8;P13929;P13929-3;P13929-2	ENO1;ENO2;ENO3	Alpha-enolase;Gamma-enolase;Enolase;Beta-enolase	1	41	137.27	1136;1208		0	214830	3617300	5116300	0	0	492310	0	0	0	2341400	1144700	0	22944000		0	594730	0	1118700	2823300	0	704010	0	3760500	1229800	0	15342000		803710	816120	17439000	19202000	2422900	3058300	828080	4729300	1000700	544530
2371	AYDHLFK	Phospho (STY)	972.411	P51153	RAB13	Ras-related protein Rab-13	1	42	89.142	1541		0	0	0	184920	0	0	0	0	536380	0	0	699760	3966900	17609000		2893200	1544800	2436400	4945300	3151300	3376600	0	204600	2504000	1392200	6162400	28813000		0	879980	14178000	13407000	3094700	0	1727000	5258000	1290700	54299
24733	QSPEDVYFSKSEQLKPLK	Phospho (STY)	2202.06	P29317	EPHA2	Ephrin type-A receptor 2	1	21	96.143	1412		0	0	0	408800	0	0	483440	505970	805980	0	486410	0	2519000	19688000		8154700	16871000	22388000	5777900	1138800	831110	399530	2381500	306570	0	0	23460000		450240	0	4024600	5319700	1926000	1719300	253240	3036400	1558500	690080
19154	LRLDTASSNGYQRPGSVVAAK	Phospho (STY)	2269.12	E9PJK4;A6NI28	ARHGAP42	Rho GTPase-activating protein 42	1	13	52.72	0;479		0	353300	0	2121800	0	0	1103300	1082000	3472700	1254000	7952900	5902700	0	865970		5774200	1548300	21915000	11650000	12967000	8706100	970220	2052100	6386600	5930100	297380	1048800		309480	0	189970	360210	0	0	2156300	0	0	0
164	AATSGVPSIYAPSTYAHLSPAK	Phospho (STY)	2268.08	Q86X29-3;Q86X29-4;Q86X29;B4DKL4;Q86X29-5;Q86X29-2	LSR	Lipolysis-stimulated lipoprotein receptor	1	24	128.01	227;425;1979;1980		0	0	0	0	0	99860	703420	2169100	0	0	0	0	0	26915000		2568900	0	23707000	0	847840	886880	716720	0	0	0	4227600	26584000		0	0	0	0	2778400	3292900	0	8953200	2510000	1103500
2029	ATGNQPPPLVGTYNTLLSR	Phospho (STY)	2078.02	Q96PD2;Q96PD2-2	DCBLD2	Discoidin, CUB and LCCL domain-containing protein 2	1	19	207.82	452;453;2170		0	0	0	0	0	0	0	0	0	0	0	0	0	27505000		0	0	0	0	0	0	0	0	0	0	4106500	28083000		0	0	0	0	0	0	0	0	0	0
18054	LLDIDETEYHADGGKVPIK	Phospho (STY)	2192.04	B4DTR1;J3QLU9;P04626-3;P04626-2;P04626-4;P04626	ERBB2	Receptor tyrosine-protein kinase erbB-2	1	27	118.72	299;565		0	0	685310	419610	0	0	374140	239290	0	0	0	0	2417000	24277000		10764000	6927500	3514300	2271400	14992000	21456000	255780	589830	1782100	581870	0	17523000		409270	1643700	18452000	10709000	867960	1712800	354670	1313500	4398900	0
25411	RKGHEYTNIK	Phospho (STY)	1324.63	Q06124-2;Q06124	PTPN11	Tyrosine-protein phosphatase non-receptor type 11	1	14	118.77	1727		0	0	0	0	0	200920	0	325260	237150	570750	456300	0	0	0		0	0	0	1368300	5671400	138440	0	0	0	0	1800100	33074000		3708400	5436300	5585000	4218700	3038700	0	0	3990600	5243700	4840200
4275	DVTIGGSAPIYVK	Phospho (STY)	1398.68	Q5VWV2;Q8TEW0-5;Q8TEW0-3;Q8TEW0-7;Q8TEW0-6;Q8TEW0-4;Q8TEW0-11;Q8TEW0-2;Q8TEW0;F5GZI3;Q5VWU8;Q8TEW0-9;Q8TEW0-10;Q8TEW0-8	PARD3	Partitioning defective 3 homolog	1	23	154.36	1931		0	0	0	0	0	0	0	0	0	0	0	0	0	32528000		0	0	0	0	0	555920	0	0	0	0	3689400	29805000		0	0	592630	0	1680900	0	0	2084700	0	0
697	AGKPGLPAPDELVYQVPQSTQEVSGAGR	Phospho (STY)	2930.42	Q96PD2;Q96PD2-2	DCBLD2	Discoidin, CUB and LCCL domain-containing protein 2	1	30	107.29	2169		0	0	0	0	0	0	0	0	0	0	0	0	0	28638000		0	0	0	0	0	0	0	0	0	0	3497500	29364000		0	0	0	0	0	0	0	0	0	0
19401	LSSFTSYENPT	Phospho (STY)	1324.52	Q13882	PTK6	Protein-tyrosine kinase 6	1	11	107.95	190;191;192;1817		0	0	2357500	13204000	223370	0	1162900	852510	849110	0	0	0	0	0		225700	43957000	16291000	3510000	0	14619000	2273200	3471300	280200	2833400	0	430200		0	0	47552000	46413000	16074000	22460000	1431300	7184100	2679300	1428200
38467	YKNILPFDHTR	Phospho (STY)	1482.7	Q06124-2;Q06124;Q06124-3	PTPN11	Tyrosine-protein phosphatase non-receptor type 11	1	42	75.819	1729		856270	596650	6781700	2437500	0	0	0	1507900	0	602580	354590	4305000	0	4440600		3672700	3145200	22179000	9590900	10016000	11090000	0	1359500	4986800	5613500	0	3553500		5136000	4923400	8379300	12675000	0	3993100	641620	0	4200600	0
19418	LSTEHSSVSEYHPADGYAFSSNIYTR	Phospho (STY)	2997.28	Q12929;B4DX66	EPS8	Epidermal growth factor receptor kinase substrate 8	1	20	100.62	181;182;183;1764;1765;1766		0	0	4735900	0	0	466520	12552000	10133000	454930	0	0	0	0	0		4649400	0	74373000	11395000	1494700	1470300	6555300	23396000	0	0	0	28055000		0	0	0	0	0	30546000	0	11261000	1235300	503380
29586	TADSVFCPHYEK	Phospho (STY)	1532.6	P52799	EFNB2	Ephrin-B2	1	23	142.12	1555		0	0	553420	206560	0	217760	343250	241640	0	0	0	334460	535940	23558000		0	222960	31610000	9982600	429210	395800	494650	0	465050	450030	372440	27196000		0	0	0	1643600	0	354970	0	759680	0	0
15918	KPTYDPVSEDQDPLSSDFK	Phospho (STY)	2246.96	C9J1X3;Q07912	TNK2	Activated CDC42 kinase 1	1	18	180.31	306;606		0	0	0	381250	0	0	0	0	0	0	0	0	0	29796000		0	0	0	0	482740	1766600	0	0	1036200	0	3789800	28823000		367170	459620	12232000	5668200	0	0	799940	0	364690	0
38761	YMEDSTYYK	Phospho (STY)	1278.45	Q8IYN9;Q05397;E7ESA6;J3QT16;Q05397-5;E9PEI4;Q8N9D7;Q05397-3;Q05397-4;Q05397-2	PTK2	Focal adhesion kinase 1	1	36	101.65	1717;1718;1719		0	0	1932400	1299900	0	0	0	0	187750	0	1900400	1404100	3350700	23530000		1865500	409430	4621700	4354900	1099700	1510700	0	0	1617800	390920	332820	40635000		85043	281150	914660	1475400	1459000	0	1566800	2496300	415350	0
10461	HELQANCYEEVKDR	Phospho (STY)	1869.77	P23528;G3V1A4;E9PK25	CFL1	Cofilin-1	1	29	182.02	1385		0	0	3358900	1602200	0	139040	202910	0	0	0	0	1105900	0	17604000		6771200	0	7858600	4336500	3140700	2904100	453900	810240	2866600	2582700	129430	24458000		152760	0	19349000	31975000	1095100	1233700	550130	6313600	303800	113610
31314	TIFKDFYELEPHKFQNK	Phospho (STY)	2263.07	P11217;P11217-2	PYGM	Glycogen phosphorylase, muscle form	1	40	235.4	1238		0	0	0	17232000	308900	6595300	13875000	8636600	0	0	0	0	0	0		0	0	0	0	0	0	2826800	0	0	0	0	0		0	0	0	0	0	0	0	0	497060	10333000
36450	VQIYHNPTANSFR	Phospho (STY)	1625.74	P50552;K7ENL7	VASP	Vasodilator-stimulated phosphoprotein	1	37	119.25	1540		0	380570	9359200	1904800	0	0	4409800	2734500	0	0	0	216770	0	10468000		7395700	0	12442000	3759800	3254700	3302900	0	1770400	5776100	0	0	0		2420300	192950	17116000	15862000	7430000	7860000	2018300	6141000	232630	0
21585	NEGFYADPYLYHEGR	Phospho (STY)	1909.77	Q5T5P2-2;Q5T5P2-7;A6NLF3;Q5T5P2;F5H1Q3;Q5T5P2-4;Q5T5P2-8;Q5T5P2-6;Q5T5P2-3	KIAA1217	Sickle tail protein homolog	1	30	124.78	480;481		0	0	2101600	0	0	0	0	0	474300	0	0	0	2941300	19411000		478380	622780	0	0	0	0	0	0	0	969910	3290900	20042000		1678200	0	5471900	16259000	2264600	0	783950	0	0	0
19031	LQPFHSTELEDDAIYSVHVPAGLYR	Phospho (STY)	2936.37	J3QRU8;Q9Y2X7;Q9Y2X7-3	GIT1	ARF GTPase-activating protein GIT1	1	23	189.39	84;917		0	0	0	0	0	0	0	0	0	0	447510	709920	0	36454000		5215900	583670	0	949610	933250	2466600	0	0	963420	849800	0	27300000		0	1788200	770270	4815400	0	0	0	0	0	0
29465	SYSPYDMLESIRK	Phospho (STY)	1667.73	P07355;P07355-2;A6NMY6	ANXA2;ANXA2P2	Annexin A2;Putative annexin A2-like protein	1	45	126.5	1155		0	0	5204800	0	0	237870	0	0	0	361710	1632000	1802600	0	9740800		5552700	7505700	0	2935900	3998200	3661800	0	0	7345600	7221500	0	11956000		945870	0	28109000	33259000	4729600	7586100	0	2468400	1276400	0
29639	TAGTSFMMTPYVVTR	Phospho (STY)	1740.76	A6NF29;Q499Y8;A8MWW6;P53779-4;Q308M2;P45983-3;P45983-2;P53779-2;P53779-3;P45983-4;P45983;P53779	MAPK8;MAPK10	Mitogen-activated protein kinase 10;Mitogen-activated protein kinase 8	1	17	205.3	291;474		0	0	868310	0	0	0	0	0	0	0	1121200	1102000	3538000	34371000		1855200	1363300	0	0	8093700	0	0	0	2937500	0	1862800	17946000		0	431580	1754900	946610	412310	0	715260	3621600	1103500	0
34158	TVSLGAGAKDELHIVEAEAMNYEGSPIK	Phospho (STY)	3008.42	P06748-3;P06748-2;P06748	NPM1	Nucleophosmin	1	25	156.07	117		0	0	0	0	0	0	0	0	0	0	0	0	0	0		0	0	0	0	0	0	0	0	0	0	0	0		91982000	60053000	31185000	28577000	18250000	14714000	10262000	5943400	825760	595010
1226	ALEHFTDLYDIKR	Phospho (STY)	1699.8	Q00610-2;Q00610	CLTC	Clathrin heavy chain 1	1	52	164.68	1683		0	158590	3424300	0	0	380210	1859000	0	571450	0	597420	624460	1797900	15575000		6953000	2778000	15184000	4069400	7676400	5860500	0	1666000	4411400	3126100	3128000	16674000		2271200	0	6245000	7675600	4815100	5381000	1392200	4623800	0	669770
4785	EGHMMDALYAQVK	Phospho (STY)	1571.65	Q5VWV2;Q8TEW0-5;Q8TEW0-3;Q8TEW0-7;Q8TEW0-6;Q8TEW0-4;Q8TEW0-11;Q8TEW0-2;Q8TEW0	PARD3	Partitioning defective 3 homolog	1	30	218.06	1932		0	0	390560	0	0	0	0	0	157430	0	0	337230	2784400	36449000		0	0	1364600	1458300	682360	0	0	0	0	0	1684000	31126000		0	0	0	527140	0	0	0	137770	246260	0
18274	LLLATYARPPR	Phospho (STY)	1349.72	Q08345;Q08345-5	DDR1	Epithelial discoidin domain-containing receptor 1	1	55	130.98	406;1740		0	0	4802200	164510	0	63665	658180	2812400	457960	0	0	219260	0	0		401320	0	139470000	15042000	3207200	420030	6816900	16440000	1458200	854740	0	0		1793000	0	2899100	1214100	8207500	22256000	0	21366000	0	0
11797	HPAGVYQVSGLHNK	Phospho (STY)	1585.74	E9PGF5;E9PF55;Q9HBL0	TNS1	Tensin-1	1	39	162.38	753		0	0	3446800	0	423060	0	691950	791330	0	948700	6746200	9681200	698860	4468700		4070600	1152400	7652000	9014000	5201900	11327000	0	296890	5906000	5458900	768580	5360800		0	0	0	0	0	659940	2425500	0	6554300	0
8812	GKGHDGLYQGLSTATK	Phospho (STY)	1711.79	P20963-3;P20963	CD247	T-cell surface glycoprotein CD3 zeta chain	1	46	146.1	1351		378710	0	0	1413100	0	0	0	121040	0	0	274360	173020	0	0		2119100	0	2630000	1297500	2047900	9549300	0	0	911930	678520	0	0		0	2241300	7243200	4639500	3777700	418410	0	4957500	3300200	0
33543	TTDGVYEGVAIGGDRYPGSTFMDHVLR	Phospho (STY)	2992.34	P53396-2;P53396;B4E3P0	ACLY	ATP-citrate synthase	1	11	170.53	1561		0	0	0	0	0	0	0	0	0	0	854800	677710	3416800	33941000		759760	0	0	1530900	0	1279400	0	0	1124000	695710	0	18576000		0	0	0	0	0	0	571620	0	645070	0
29572	TACTNFMMTPYVVTR	Phospho (STY)	1870.78	D7R525;J3KNK1;P45984-5;P45984-3;P45984-2;P45984-4;P45984	MAPK9	Mitogen-activated protein kinase 9	1	21	124.39	700		0	0	2932700	765490	0	0	284860	0	0	0	649600	701900	1665900	25176000		5480200	4281100	9653800	4428900	9454500	2883200	0	0	0	4542700	1719500	21200000		163910	486320	5450900	5561100	2040400	582570	448590	4548600	1289600	0
8035	GEGLYADPYGLLHEGR	Phospho (STY)	1825.8	J3KRM1;Q9C0H9-2;Q9C0H9;Q9C0H9-5	SRCIN1	SRC kinase signaling inhibitor 1	1	20	166.92	900;901		0	0	0	0	0	0	0	0	0	0	0	0	0	24347000		0	0	0	0	928110	789270	0	0	0	508800	4067200	22401000		0	0	0	0	0	0	0	0	0	232420
21374	NAIKVPIVINPNAYDNLAIYK	Phospho (STY)	2422.27	Q9H792;H0YN99	PEAK1	Pseudopodium-enriched atypical kinase 1	1	47	118.52	2263;2264		0	0	4621500	952020	0	0	433530	605060	0	1230100	4481600	6069200	0	8437300		0	0	19439000	0	0	8021400	0	3407400	10339000	6880700	0	6081100		0	0	897280	1549900	1979300	401640	613280	0	0	0
6132	FDTQYPYGEKQDEFKR	Phospho (STY)	2129.91	P30040	ERP29	Endoplasmic reticulum resident protein 29	1	16	151.8	1426		890040	0	3265600	2119600	912620	185350	1462300	1459500	2118000	129460	2106900	2045500	0	238900		0	604220	41523000	27908000	1726800	6719000	0	0	2615900	0	0	392480		0	1475000	2039800	1661700	14947000	265560	435820	0	1318500	736190
28987	STTTGHLIYK	Phospho (STY)	1199.56	Q05639;P68104;Q5VTE0	EEF1A2;EEF1A1;EEF1A1P5	Elongation factor 1-alpha 2;Elongation factor 1-alpha 1;Putative elongation factor 1-alpha-like 3	1	35	119.22	1660		0	0	0	386650	0	166920	318390	303330	192670	0	167620	219130	2379900	13203000		0	1190300	0	1277700	3257000	2730400	0	162650	1213600	988390	5938300	36497000		0	526740	4271500	0	803900	1571600	149320	0	617710	676420
19064	LQQYIAPGMK	Phospho (STY)	1227.57	P54753	EPHB3	Ephrin type-B receptor 3	1	7	114.4	1574		0	0	0	0	0	0	0	1614500	2024600	0	0	0	219680	1255600		504620	314970	196210000	20918000	0	0	0	0	0	0	0	0		0	0	0	1812700	0	0	0	13941000	0	0
25613	RPAGSVQNPVYHNQPLNPAPSR	Phospho (STY)	2478.19	P00533;E9PFD7	EGFR	Epidermal growth factor receptor	1	24	171.29	1082		0	0	501490	249880	0	0	0	488610	0	0	857540	2377400	683440	8603600		1033500	796040	62662000	51939000	1242100	1579500	0	0	0	0	690650	0		0	0	16128000	0	503280	0	399490	756200	315790	452620
13661	IKNAYEESLDQLETLKR	Phospho (STY)	2129.04	P12882;Q9UKX2	MYH1;MYH2	Myosin-1;Myosin-2	1	19	243.09	1260		0	0	0	33717000	295970	6256400	22401000	14185000	0	0	1731000	0	0	0		0	0	0	0	0	0	1536200	0	0	0	0	0		1168300	0	0	0	0	0	0	1389800	949070	5565400
20134	LYGPTNFSPIINHVAR	Phospho (STY)	1877.92	O75131	CPNE3	Copine-3	1	22	230.16	1022		0	0	941280	0	0	0	0	523920	0	0	0	0	4085100	15722000		1444300	1109500	1010700	1404900	0	3072100	0	0	1564400	1547800	2960400	16324000		0	0	1392100	1410100	1026600	0	1067500	0	0	0
31857	TLEPVKPPTVPNDYMTSPAR	Oxidation (M);Phospho (STY)	2308.08	Q8IZP0-2;Q8IZP0-4;Q8IZP0-6;F5H1G9;F8WA55;A6NFN2;Q8IZP0-11;Q8IZP0-10;Q8IZP0-8;Q8IZP0-7;Q8IZP0-12;Q8IZP0;F8WA56;Q8IZP0-3;Q8IZP0-5;Q8IZP0-9	ABI1	Abl interactor 1	1	24	159.06	73;329;330;844		0	0	829280	435300	0	0	0	0	0	0	0	0	2126800	11344000		0	454010	0	606500	0	0	0	0	928810	542020	4909600	21849000		315250	759750	0	7858200	656710	919480	284090	496020	435040	0
17903	LKKEDIYAVEIVGGATR	Phospho (STY)	1941	P34932	HSPA4	Heat shock 70 kDa protein 4	1	19	124.84	1449		0	0	1453800	1575300	0	362210	0	494180	0	0	811380	879120	4287200	25766000		0	0	3643000	0	0	0	0	0	0	0	0	27896000		0	0	2262000	2578700	0	0	0	0	642250	484040
23183	NTYNQTALDIVNQFTTSQASR	Phospho (STY)	2451.11	Q8WXE0-2;Q8WXE0;J3QRN1	CASKIN2	Caskin-2	1	9	195.25	432;433;2056		0	0	1916300	0	0	0	0	0	0	0	1551800	2254400	0	12887000		0	0	5045500	5100800	3740800	4631400	0	0	0	0	3477400	30700000		0	0	0	0	894430	0	0	0	1015400	475750
39011	YRPENTPEPVSTSVSHYGAEPTTVSPCPSSSAK	Phospho (STY)	3598.59	J3QRU1;P07947	YES1	Tyrosine-protein kinase Yes	1	7	60.459	81;82;83;335		0	0	1872100	399940	0	524560	2979100	1937000	701650	0	0	0	2123900	16141000		4525500	2317700	70937000	10762000	0	9807200	3705300	10010000	0	0	0	0		0	0	0	0	0	17127000	0	3661400	2674400	1309100
36853	VVAGVANALAHKYH	Phospho (STY)	1528.76	P02042;P68871	HBD;HBB	Hemoglobin subunit delta;Hemoglobin subunit beta;LVV-hemorphin-7;Spinorphin	1	33	107.09	1095		630270	83256	12559000	8464100	1205700	2015000	4834600	5997600	1563100	9045700	39543000	55259000	785820	0		6390500	3623000	281540	0	0	0	2524700	2057300	4193900	6700600	0	0		0	1543400	0	2514500	0	6213800	682360	1843500	241610	500750
22582	NLYAGDYYR	Phospho (STY)	1213.48	Q08345;Q08345-5;Q08345-2;Q08345-6	DDR1	Epithelial discoidin domain-containing receptor 1	1	27	131.5	1741;1742;1743		0	0	666560	0	0	135170	0	0	0	0	0	219770	0	461670		613170	0	129380000	17615000	434620	297910	4277800	7218900	409260	0	0	704830		1875500	0	2689600	2623300	5976500	24174000	0	12803000	452240	129160
5568	ESMCSTPAFPVSPETPYVK	Phospho (STY)	2205.94	Q68CZ2;E7ERH3;Q68CZ2-2	TNS3	Tensin-3	1	17	168.64	1943		0	0	0	705330	0	0	0	0	890820	0	1017700	0	0	16459000		3988400	0	0	0	0	0	0	0	6699700	0	0	12553000		0	0	662870	1695200	0	0	1548800	2736000	1227100	386820
9481	GRGEYFAIK	Phospho (STY)	1119.51	Q05655;Q05655-2	PRKCD	Protein kinase C delta type;Protein kinase C delta type regulatory subunit;Protein kinase C delta type catalytic subunit	1	11	61.593	1721		0	165380	1604700	0	0	0	424640	424590	417400	0	218510	312710	1890700	16329000		2579500	941250	847810	547080	7867800	7003800	615000	773540	0	1444200	3613100	28185000		841350	471530	0	5468800	0	0	0	0	0	445000
33553	TTEDEVHICHNQDGYSYPSR	Phospho (STY)	2486.98	P01130-6;P01130-4;P01130;P01130-2;P01130-3	LDLR	Low-density lipoprotein receptor	1	24	262.21	105;1093;1094		0	0	0	0	0	0	0	0	0	0	0	0	907690	17605000		771610	0	413820	0	0	0	0	0	0	0	2519400	16569000		0	0	0	0	0	0	0	347680	172370	0
23472	NYKNVFK	Phospho (STY)	991.453	P31415	CASQ1	Calsequestrin-1	1	25	162.07	1437		0	0	0	66565000	736330	14351000	25358000	19330000	0	343740	679490	687370	0	0		0	0	0	0	0	0	0	0	0	0	0	0		0	0	0	0	0	0	0	1869500	0	11681000
35615	VIQPHGGGSNPLEGTQHLQDVPYVMVR	Phospho (STY)	3007.44	Q14126	DSG2	Desmoglein-2	1	14	208.12	1820		0	0	0	0	0	0	0	0	0	0	0	0	0	24209000		0	909980	9430800	4058600	0	0	0	0	0	0	0	21327000		0	0	0	2458200	0	0	0	0	0	0
26468	SESVVYADIR	Phospho (STY)	1217.53	O95297-4;O95297-2;O95297;O95297-5	MPZL1	Myelin protein zero-like protein 1	1	179	146.11	1053		0	0	5055500	189670	0	60286	118400	340820	625600	218550	271290	0	0	11754000		4430900	1241000	5847100	2982800	8457300	8919000	954420	0	0	0	1719000	10402000		2103700	1607600	28601000	22902000	3162100	2584700	1018800	6373000	969020	622240
26124	SAVSPDLHITPIYEGR	Phospho (STY)	1833.87	Q99569-2;Q99569	PKP4	Plakophilin-4	1	14	131.56	2200		5904200	0	0	0	0	0	0	0	0	0	0	0	0	2942900		0	0	0	350390	6209300	3389700	0	0	0	0	390200	3165000		0	0	0	0	0	0	0	0	0	0
1386	ALPQNDDHYVMQEHR	Phospho (STY)	1931.8	C9J1X3;Q07912;Q07912-3;Q07912-2	TNK2	Activated CDC42 kinase 1	1	14	98.943	605		0	0	0	0	0	0	158930	0	0	0	0	95543	1632500	30513000		374520	0	1060400	1820300	692370	2370100	0	0	1632600	555970	1999700	25558000		0	0	0	0	0	0	0	235120	0	0
12276	HTDDEMTGYVATR	Oxidation (M);Phospho (STY)	1590.6	Q16539-2;Q16539-3;Q16539-4;Q16539;B4E0K5	MAPK14	Mitogen-activated protein kinase 14	1	46	126.34	419;1887		0	0	0	0	89807	377200	923100	258610	0	0	0	0	97326	6105800		137770	5766800	0	947090	3642200	4808700	74226	0	6359700	4939500	6081200	20213000		0	93475	25331000	13405000	0	2067500	998560	6024800	4376100	113580
1647	APGAIGPYSQAVLVDR	Phospho (STY)	1692.82	P52758	HRSP12	Ribonuclease UK114	1	34	174.95	1554		0	0	0	0	0	0	0	0	0	0	0	0	0	0		0	0	0	16020000	0	0	0	0	0	0	0	0		10307000	12905000	0	0	49606000	0	24134000	4669500	3147000	1149800
1736	AQIPEGDYLSYR	Phospho (STY)	1490.64	Q96RT1-6;Q96RT1-4;Q96RT1-9;Q96RT1-2;Q96RT1;Q96RT1-8;Q96RT1-7;Q96RT1-5;Q96RT1-3	ERBB2IP	Protein LAP2	1	24	152.67	240;2183		0	0	621570	0	0	0	0	0	0	0	0	637490	2694400	21712000		930020	573870	0	0	0	0	0	0	392100	0	2924000	21551000		0	0	967810	2520700	170420	0	0	0	0	0
27099	SHPSLSTTNQQMSPIIQSGSSKPSPIYISSYSSPAR	Phospho (STY)	3899.84	Q99569-2	PKP4	Plakophilin-4	1	18	211.19	248;249;250;251;2210		0	0	0	0	0	0	0	0	0	0	1525600	2027800	7241700	25781000		0	0	0	1779800	1683100	0	0	0	408270	0	0	21929000		0	0	0	0	0	0	0	778390	0	0
23163	NTPYKTLEPVKPPTVPNDYMTSPAR	Oxidation (M);Phospho (STY)	2911.38	Q8IZP0-2;Q8IZP0-4;Q8IZP0-6;F5H1G9;F8WA55;A6NFN2;Q8IZP0-11;Q8IZP0-10;Q8IZP0-8;Q8IZP0-7;Q8IZP0-12;Q8IZP0;F8WA56;Q8IZP0-3;Q8IZP0-5;Q8IZP0-9	ABI1	Abl interactor 1	1	8	123.65	73;329;330;843;844		0	0	0	0	0	0	0	0	0	0	0	0	0	2730200		650870	528120	0	1868200	544470	1394100	0	0	0	0	1089500	23750000		0	0	0	0	0	0	0	0	638980	0
39257	YVLENHPGTNSNYQMHLLK	Phospho (STY)	2337.06	Q5SSJ5;Q5SSJ5-2;Q5SSJ5-3	HP1BP3	Heterochromatin protein 1-binding protein 3	1	11	127.83	214;1915		0	0	1341400	881630	0	0	328170	272580	1049500	0	1630200	2355400	0	17012000		2032100	853180	5382200	3171600	8525900	26860000	0	0	545040	1356600	2080200	14479000		0	607330	0	9521600	2574400	968370	666300	2866900	1071500	363680
34077	TVMYTAVGSEWRPFGYPR	Oxidation (M);Phospho (STY)	2211.98	Q9Y276	BCS1L	Mitochondrial chaperone BCS1	1	4	93.226	2374		0	0	0	0	0	0	0	0	0	0	0	0	0	12981000		0	395290	0	0	0	0	0	0	0	573350	0	18120000		0	0	0	0	0	0	0	0	0	0
25418	RKNPQEGLYNELQK	Phospho (STY)	1795.86	P20963-3;P20963	CD247	T-cell surface glycoprotein CD3 zeta chain	1	24	162.37	1352		259190	0	4395700	1413700	0	0	0	294800	1838600	0	97306	254450	0	0		1900000	484640	0	2124100	1951300	10814000	0	0	818130	880170	0	0		2492700	2399800	8580200	5211900	4571800	598800	0	5666700	3259500	1899400
5937	FAGDKGYLTK	Phospho (STY)	1178.54	P60903	S100A10	Protein S100-A10	1	23	139.86	1617		1615000	736010	0	106910	1391000	404680	2165300	1840600	947690	465500	3638500	8700000	698420	1840800		2624500	2938500	0	7485600	3614800	4730800	1439600	1160600	3639800	3339300	480070	3062000		0	56847	26412000	14615000	5844200	0	0	6274600	0	0
13057	IEIAQKHPDIYAVPIK	Phospho (STY)	1914	Q9UDY2-6;Q9UDY2-3;Q9UDY2;Q9UDY2-7	TJP2	Tight junction protein ZO-2	1	19	150.01	2327		0	0	0	504640	0	0	0	157800	0	0	0	0	0	18028000		0	3380300	0	3141600	7527800	0	0	621920	0	0	0	15779000		0	0	1639300	9405800	856870	0	659070	792530	766170	329660
39406	YYRPTEVDFLQGDCTK	Phospho (STY)	2070.88	O60547-2;O60547	GMDS	GDP-mannose 4,6 dehydratase	1	13	142.91	341;1009;1010		0	0	0	1046600	0	323860	1320100	971800	0	0	1192500	1158000	0	0		26592000	13331000	31417000	0	0	0	1592700	2659700	1766200	1381400	0	0		4704700	4279000	5868900	6239300	11608000	5129600	3123900	7838700	5306000	2784700
29468	SYSPYDYQPCLAGPNQDFHSK	Phospho (STY)	2553.03	E9PGF5;E9PF55;Q9HBL0	TNS1	Tensin-1	1	23	67.76	758;759		848680	0	4520300	0	0	0	615500	441240	3346800	547740	0	0	0	0		0	0	15983000	16184000	6877900	12305000	0	0	0	0	0	0		0	6596100	0	0	11442000	0	11109000	5822500	4253500	0
15913	KPSVPDSASPADDSFVDPGERLYDLNMPAYVK	Phospho (STY)	3559.62	P16333-2;P16333	NCK1	Cytoplasmic protein NCK1	1	12	185.44	1312;1313		0	0	3906400	0	0	0	0	0	0	0	694760	950870	0	0		1385200	0	20471000	0	103290000	52939000	0	0	867810	963810	0	0		0	0	0	0	0	0	0	0	0	0
16119	KTYDLLFK	Phospho (STY)	1106.54	P61026	RAB10	Ras-related protein Rab-10	1	27	123.86	1620		239820	0	654160	250190	0	0	273960	272780	467590	0	482820	481330	3915500	16163000		2363300	0	4739700	3435400	4000300	3533000	276190	596100	1157600	747240	3598900	15109000		0	1013100	3592500	6933900	3065800	936350	1562800	3630300	1386700	409750
22267	NLDNGGFYISPR	Phospho (STY)	1431.62	Q573B4;P06239;P06239-3;P06239-2	LCK	Tyrosine-protein kinase Lck	1	46	155.88	115;1129		0	0	3236900	0	0	97338	704100	545840	0	0	302030	0	0	527100		5228500	1089500	3799500	735820	2339100	6595900	0	0	816550	0	0	612200		2233900	0	7014700	5152400	6268200	4899700	1826200	5693200	2412300	401160
19296	LSHSSGYAQLNTYSR	Phospho (STY)	1762.77	Q5W0G0;Q5W0F9;B4DN67;Q96J84-3;Q96J84;Q96J84-2	KIRREL	Kin of IRRE-like protein 1	1	23	130.47	5;6;7;551;552		254900	0	2562300	1033200	0	0	0	0	0	0	0	0	2436700	12537000		0	360250	3875800	2478000	1220800	0	0	369660	5814500	587390	1320900	17783000		0	0	2693900	2937300	0	0	0	197830	0	294750
22609	NMGGPYGGGNYGPGGSGGSGGYGGR	Oxidation (M);Phospho (STY)	2284.86	P22626;P22626-2	HNRNPA2B1	Heterogeneous nuclear ribonucleoproteins A2/B1	1	18	148.4	139;1372;1373;1374		0	0	0	0	0	0	0	0	0	0	0	0	0	4395100		1114800	1082500	0	333990	1217400	0	0	0	1323000	876200	1371700	14637000		265530	339050	1241700	477350	466950	194730	393250	656210	860750	233000
14322	IRYESLTDPSK	Phospho (STY)	1387.64	P08238;Q58FF7;P07900;P07900-2;Q58FF6;Q58FF8	HSP90AB1;HSP90AB3P;HSP90AA1;HSP90AB4P;HSP90AB2P	Heat shock protein HSP 90-beta;Putative heat shock protein HSP 90-beta-3;Heat shock protein HSP 90-alpha;Putative heat shock protein HSP 90-beta 4;Putative heat shock protein HSP 90-beta 2	1	16	138.42	120;121;209;348;1165;1180;1904;1905		0	0	0	0	0	0	0	0	0	0	0	0	2489500	16732000		0	0	684420	0	1107800	556790	178940	0	372750	0	3527000	21185000		0	0	0	0	67263	0	0	479080	93025	0
38998	YRFQSNHMDMVR	Phospho (STY)	1662.68	P49914-2;P49914	MTHFS	5-formyltetrahydrofolate cyclo-ligase	1	9	164.13	1535		0	0	485580	209400	0	0	275730	195410	0	0	277980	386910	2923800	27835000		0	194050	2182200	3549500	566980	0	0	0	1275400	287250	1122300	17907000		0	0	1007100	1204600	1336000	0	2388900	3917100	377840	0
5360	ENDTITIYSTINHSK	Phospho (STY)	1814.81	Q96DU3-3;Q96DU3-2;Q96DU3	SLAMF6	SLAM family member 6	1	67	173.03	2156		0	0	4375100	347010	63565	0	0	0	1438800	146330	0	0	0	0		133550	371710	0	3259100	201440	15860000	0	0	0	1177800	0	0		3012000	4328000	8440900	4781600	4942700	338590	0	6236700	3384200	475780
16320	KYPDYIQIAMPTESR	Phospho (STY)	1890.86	Q8NHU3	SGMS2	Phosphatidylcholine:ceramide cholinephosphotransferase 2	1	14	163.82	2033;2034		0	0	0	0	0	0	0	0	0	0	0	0	2088000	21222000		0	0	0	0	0	0	0	0	0	0	2425800	21363000		0	0	0	0	0	0	0	0	194600	0
7335	FSYTSQHSDYGQR	Phospho (STY)	1654.64	Q5W0G0;Q5W0F9;B4DN67;Q96J84-3;Q96J84;Q96J84-2	KIRREL	Kin of IRRE-like protein 1	1	16	131.69	549;550		0	0	679310	275640	0	0	0	128060	0	0	215840	374100	2733000	13777000		0	0	1771000	381330	0	0	0	0	3390100	341120	3357500	20445000		0	0	2243800	2376400	0	451050	0	222550	0	74133
13633	IKELTYQTEEDRK	Phospho (STY)	1731.81	P12883	MYH7	Myosin-7	1	20	214.18	1263		0	0	0	53124000	389160	3154900	20266000	13709000	0	0	129440	0	0	0		0	0	0	0	0	0	1749900	0	0	0	0	0		2916500	268790	0	0	0	0	0	0	0	132300
28156	SNYYDAYQAQPLATR	Phospho (STY)	1839.78	P57739	CLDN2	Claudin-2	1	10	287.85	1599;1600;1601		0	0	1716400	0	0	227790	670680	526080	0	0	1033600	1651400	0	0		0	0	155780000	18784000	0	0	201820	0	0	0	0	0		0	0	0	0	0	0	125750	1803500	310230	0
2443	AYTNFDAERDALNIETAIK	Phospho (STY)	2234.03	P07355;P07355-2;A6NMY6;H0YMU9;H0YLV6;H0YKN4	ANXA2;ANXA2P2	Annexin A2;Putative annexin A2-like protein;Annexin	1	24	111.65	1150		711570	288980	6546100	263640	316000	0	727130	0	0	0	303710	253120	0	0		5766100	5643500	0	0	0	0	0	6494000	6841300	6380100	1213900	8512800		0	0	1064200	18396000	373840	6116500	0	0	0	0
26270	SDGVYTGLSTR	Phospho (STY)	1234.52	P30273	FCER1G	High affinity immunoglobulin epsilon receptor subunit gamma	1	39	144.1	1430		0	120340	8055600	3981000	306010	186580	0	118290	937240	264010	0	1677400	0	0		4454200	84949	0	0	0	0	0	0	10437000	6462600	0	0		11400000	7633600	7760100	12502000	5073000	3298900	0	4386100	8462700	2700900
14324	IRYESLTDPSKLDSGK	Phospho (STY)	1887.9	P08238;Q58FF7;P07900;P07900-2;Q58FF8	HSP90AB1;HSP90AB3P;HSP90AA1;HSP90AB2P	Heat shock protein HSP 90-beta;Putative heat shock protein HSP 90-beta-3;Heat shock protein HSP 90-alpha;Putative heat shock protein HSP 90-beta 2	1	9	162.26	120;121;209;348;1165;1180;1905		0	0	0	0	0	0	0	0	0	0	0	0	4081800	29704000		0	0	0	0	0	0	0	0	0	0	3766800	27339000		0	0	0	0	0	0	0	0	0	0
2627	CGSGPVHISGQHLVAVEEDAESEDEEEEDVKLLSISGK	Phospho (STY)	4157.86	P06748-3;P06748-2;P06748	NPM1	Nucleophosmin	1	28	230.65	116		0	0	0	0	0	0	0	0	0	0	0	0	4320600	0		0	0	0	0	0	0	0	0	0	0	0	0		128290000	36445000	9826000	2515400	928270	0	0	0	0	0
34159	TVSLGAGAKDELHIVEAEAMNYEGSPIKVTLATLK	Phospho (STY)	3734.88	P06748-3;P06748-2;P06748	NPM1	Nucleophosmin	1	2	114.47	117		0	0	0	0	0	0	0	0	0	0	0	0	0	0		0	0	0	0	0	0	0	0	0	0	0	0		34171000	30356000	25750000	0	59250000	32299000	0	0	0	0
10145	GYSFTTTAER	Phospho (STY)	1211.49	P63261;P60709	ACTG1;ACTB	Actin, cytoplasmic 2;Actin, cytoplasmic 2, N-terminally processed;Actin, cytoplasmic 1;Actin, cytoplasmic 1, N-terminally processed	1	66	102.52	1610		0	0	1979900	775360	0	0	646840	395170	0	154170	0	0	1457300	4632500		2497800	1486700	4111900	3057600	1952500	2234400	358440	0	2706200	1768000	1557500	9529800		1334500	1024300	5017800	5633000	3810200	2562700	1905800	3276200	1699700	868760
694	AGKGESAGYMEPYEAQR	Oxidation (M);Phospho (STY)	1938.78	Q15464;Q15464-2	SHB	SH2 domain-containing adapter protein B	1	26	129.01	1879		0	0	0	0	0	0	0	0	0	0	0	0	202130	4241700		3372300	3739800	2173800	0	287040	446240	538670	700710	0	0	4300200	22587000		3020600	2645100	0	4197600	3314000	0	0	0	176240	127840
39235	YVEQLLTLFNR	Phospho (STY)	1474.72	Q93034	CUL5	Cullin-5	1	1	40.727			0	1463200	9038900	4215700	1911600	495940	4718600	2881400	1207300	3165600	789690	527450	749170	523140		62713	786010	0	1321100	913700	1348700	3669300	0	1220400	1929600	628070	3170300		10074000	719810	1515500	1154300	1225900	0	2317300	350860	5362400	2873800
18681	LNFSHGTHEYHAETIK	Phospho (STY)	1962.86	P14618;H3BQ34;P14618-2	PKM	Pyruvate kinase PKM;Pyruvate kinase	1	7	105.28	1278		0	0	184600	289810	0	267920	1718200	1360700	0	242600	1258800	1757900	3446000	2637800		1504700	848080	0	0	0	0	51719	429640	4764100	2807900	2875200	2264700		0	0	4357100	0	668680	1600200	0	192590	0	612990
19063	LQQYIAPGMK	Oxidation (M);Phospho (STY)	1243.57	P54753	EPHB3	Ephrin type-B receptor 3	1	12	125.97	1574		0	0	277880	0	142710	117960	1331500	150640	2271300	0	0	0	0	0		0	0	116230000	19988000	0	0	0	0	0	0	0	0		0	0	2289600	2101500	340090	323430	812480	27552000	555710	99557
338	ADSEYTDKLQHYTSGHMTPGMK	Phospho (STY)	2576.07	B1AKC9;P29323-2;P29323-3;P29323	EPHB2	Ephrin type-B receptor 2	1	4	85.737	293;517;518		0	0	0	0	258240	656040	3534700	3041200	1831400	0	0	0	0	7105500		0	0	124050000	0	543700	0	0	0	0	0	0	6596700		0	0	0	0	0	0	0	12397000	0	0
1204	ALDYYMLR	Oxidation (M);Phospho (STY)	1139.47	Q9Y490;Q5TCU6	TLN1	Talin-1	1	46	93.374	2384		250560	0	1692600	653750	0	0	0	309490	286840	0	766070	1137700	0	1228900		0	0	0	8070200	1363800	2422000	420860	465180	3092100	3110000	579810	2061000		3514100	3232000	9067100	9402500	10808000	0	4575500	7247300	2770900	1150800
12406	HVAYGGYSTPEDR	Phospho (STY)	1530.61	E9PGF5;E9PF55;Q9HBL0	TNS1	Tensin-1	1	34	130.56	51;320;754;755		373990	0	2875200	129030	0	0	650560	695030	1353700	704720	5112800	7091400	174880	784370		1291400	0	4659500	2162300	3606900	11446000	0	0	0	1666100	0	968570		4624800	3180300	740440	237930	9022600	1452200	2965900	112470	250610	0
36631	VSSQGNLIPARPAPAPPLYSSLT	Phospho (STY)	2415.22	Q13443	ADAM9	Disintegrin and metalloproteinase domain-containing protein 9	1	4	99.11	1796		0	0	0	0	0	0	0	0	0	0	0	0	3734000	24527000		0	1181300	0	2176800	1355400	0	619730	0	0	515650	0	0		0	0	0	0	0	0	0	0	0	0
37825	YCRPESQEHPEADPGSAAPYLKTK	Phospho (STY)	2810.24	K7ENL3;P40763;G8JLH9	STAT3	Signal transducer and activator of transcription 3;Signal transducer and activator of transcription	1	21	114.15	336;926		1943000	1569300	945200	711310	0	464440	650140	522570	7056900	1141300	225200	372120	0	0		0	184760	2583700	4272100	0	0	0	670070	6619300	4807000	0	0		332720	1370500	0	0	0	0	0	0	0	0
23510	NYRNTQAILK	Phospho (STY)	1299.63	P12882	MYH1	Myosin-1	1	5	124.67	352;1261		0	0	0	4414400	0	0	8217400	0	0	82376	0	0	0	0		0	0	0	0	0	0	1441600	504620	0	0	0	0		448900	0	0	0	0	0	0	0	0	0
23769	QADSEMTGYVVTR	Phospho (STY)	1535.63	B5MDL5;P53778	MAPK12	Mitogen-activated protein kinase 12	1	20	237.48	579		0	0	0	0	0	0	262980	234990	0	0	0	277520	624670	23088000		361380	0	0	0	0	1225500	0	0	467830	1538200	597150	20746000		0	101810	1431700	0	0	0	0	0	0	0
25124	REEPEALYAAVNK	Phospho (STY)	1568.72	Q9NZM3-2;Q9NZM3;Q9NZM3-4;Q9NZM3-3	ITSN2	Intersectin-2	1	31	119.87	2316		0	0	0	0	0	0	0	0	0	0	0	878360	3341900	8708500		549810	308820	0	3253800	663720	3321000	0	0	5183100	2703500	3593200	24862000		0	1057900	1272200	2601400	0	0	448910	0	2008100	734840
17742	LISQDIHSNTYNYK	Phospho (STY)	1774.79	C9JA08;Q96D46	NMD3	60S ribosomal export protein NMD3	1	6	135.02	14;307;616;617		0	0	0	0	0	0	0	0	0	0	0	0	2856500	20203000		426350	228250	527200	782620	323290	416950	0	0	881070	572230	205970	1240500		0	0	0	0	209040	0	242350	0	123690	0
21012	MQQYTEHFMAAGYTAIEK	Phospho (STY)	2197.92	P29317	EPHA2	Ephrin type-A receptor 2	1	18	115.57	375;376;1414;1415		0	0	431580	0	0	0	187590	0	0	0	0	0	0	22538000		1018500	4134000	0	1901900	0	0	0	0	0	0	1624600	18901000		0	0	4414800	9447400	0	864420	0	1338600	668430	0
29638	TAGTSFMMTPYVVTR	Oxidation (M);Phospho (STY)	1756.76	A6NF29;Q499Y8;A8MWW6;P53779-4;Q308M2;P45983-3;P45983-2;P53779-2;P53779-3;P45983-4;P45983;P53779	MAPK8;MAPK10	Mitogen-activated protein kinase 10;Mitogen-activated protein kinase 8	1	25	159.18	291;474		0	133720	491840	0	0	0	0	0	0	0	0	423670	0	12870000		2482900	3112100	0	2162400	2004600	0	0	0	2754300	2995900	1892200	12405000		0	0	1164000	1912900	1086200	0	295720	946860	600390	0
303	ADHQPLTEASYVNLPTIALCNTDSPLR	Phospho (STY)	3075.44	P08865;A6NE09	RPSA;RPSAP58	40S ribosomal protein SA	1	19	181.24	124;1207		0	0	0	0	0	0	0	0	0	0	0	0	0	22735000		0	770290	0	0	656350	799070	0	0	0	0	2087900	14451000		0	0	2917800	0	1340500	0	0	1141400	0	0
34572	TYSLGSALRPSTSR	Phospho (STY)	1574.75	P08670;B0YJC4	VIM	Vimentin	1	30	109.44	123;1201		0	119430	9261500	6625200	287720	94779	181040	0	195310	378790	427070	330720	0	0		591950	160100	5029200	3238700	3320900	0	0	0	17963000	13230000	0	0		0	232540	0	10467000	782170	1433400	1287600	3852300	338280	889760
11058	HIDRNYEPLKTQPK	Phospho (STY)	1817.88	Q12929;B4DX66	EPS8	Epidermal growth factor receptor kinase substrate 8	1	21	103.79	1763		0	0	0	0	2435400	900380	11325000	7932900	6043200	0	28773	136730	515720	3285600		4149200	330070	33066000	9188500	625010	251850	8051200	10592000	339910	387500	250760	1060700		0	320030	0	0	4827300	23191000	246820	4392200	380890	685800
24125	QGYVIYR	Phospho (STY)	977.437	P61313;P61313-2	RPL15	60S ribosomal protein L15	1	12	50.966	1623		0	0	0	0	0	0	1223000	803910	112850	0	0	0	3171600	7401500		0	571180	1854200	3558300	0	172040	0	0	351760	285220	0	18990000		0	0	901410	426230	0	0	420440	1688900	0	0
28750	SSSAGGQGSYVPLLR	Phospho (STY)	1557.72	Q86X29-3;Q86X29-4;Q86X29;B4DKL4;Q86X29-5	LSR	Lipolysis-stimulated lipoprotein receptor	1	12	179.33	1984		0	0	0	0	211290	338230	1793500	1788200	849560	0	0	0	0	12342000		6459400	5508000	23891000	5446600	0	1347000	1673800	5196000	0	0	0	12201000		0	0	0	0	0	5349500	1323400	9313100	997580	405500
17921	LKNAYEESLEHLETFKR	Phospho (STY)	2186.04	P13533;P12883	MYH6;MYH7	Myosin-6;Myosin-7	1	13	208.49	128;1267		0	0	0	34252000	0	221180	16185000	8601400	0	170690	0	0	0	0		0	0	0	0	0	0	0	0	0	0	0	0		1593800	0	0	0	0	0	275750	0	0	5958500
36635	VSSTHYYLLPERPPYLDKYEK	Phospho (STY)	2677.28	Q9UJM3	ERRFI1	ERBB receptor feedback inhibitor 1	1	30	145.02	275;465;2343;2344		0	0	0	711240	0	0	0	815540	0	0	876980	1313800	0	12320000		0	1103300	16185000	8317400	0	0	0	0	0	0	0	11918000		0	0	10513000	0	0	0	0	2871200	869110	0
23709	PSSINYMVAPVTGNDVGIR	Oxidation (M);Phospho (STY)	2084.96	O00560;G5EA09;O00560-3;O00560-2	SDCBP	Syntenin-1	1	15	111.57	85;86;948		0	0	0	0	603110	380780	3623700	2437900	1024900	0	0	0	0	2057300		672760	0	50098000	17381000	881300	490700	8609100	2358500	1129800	0	0	3284300		0	0	920130	0	0	14643000	0	22964000	0	0
16030	KSFTPDHVVYAR	Phospho (STY)	1498.7	Q6NZI2;Q6NZI2-2;Q6NZI2-3	PTRF	Polymerase I and transcript release factor	1	37	132.79	1950		0	0	5186300	4912700	450850	113970	0	848340	0	797710	3817800	5212100	1585200	8223300		245860	99513	2814100	2000100	156310	7408700	488000	439230	6263900	4316000	0	7804100		926270	1167400	3394500	4168000	1559200	473110	832440	0	635130	574300
12813	IAGYVTHLMK	Phospho (STY)	1211.58	P0CW22;P08708;H0YN88	RPS17L;RPS17	40S ribosomal protein S17-like;40S ribosomal protein S17	1	11	98.04	1202		0	0	0	0	0	0	0	0	0	0	0	0	1183700	18161000		0	0	6866800	0	0	0	0	0	218670	761060	6132500	7703300		0	0	0	0	0	0	0	83122	0	404630
15676	KLPIKVYGHNVISHK	Phospho (STY)	1811.98	O60662-2;O60662;E9PBE3	KLHL41	Kelch-like protein 41	1	20	157.54	1011		0	0	0	16581000	336220	3202600	10951000	7828300	172350	0	326610	63719	0	0		0	0	0	0	0	0	0	0	0	0	0	0		0	0	0	0	0	0	0	0	83582	393990
27956	SLYSMIK	Oxidation (M);Phospho (STY)	936.403	P08133;A6NN80;P08133-2;E5RK69	ANXA6	Annexin A6;Annexin	1	20	67.032	1176		840070	0	0	4252200	0	669840	1290000	2390400	731110	0	397770	623360	0	0		1238000	378380	1377800	0	0	2668300	0	0	0	0	0	0		3711300	2013900	2327400	2629400	12762000	4585800	0	11076000	88499	3026400
14951	KAQDCYFMK	Phospho (STY)	1269.49	O43353-2;O43353	RIPK2	Receptor-interacting serine/threonine-protein kinase 2	1	13	125.75	988		0	0	0	0	0	0	0	0	0	0	0	0	1798600	25874000		0	0	0	0	607020	616710	0	0	0	68856	694980	27745000		0	0	0	0	0	0	0	0	0	0
33608	TTGIVMDSGDGVTHTVPIYEGYALPHAILR	Phospho (STY)	3262.57	P63261;P60709	ACTG1;ACTB	Actin, cytoplasmic 2;Actin, cytoplasmic 2, N-terminally processed;Actin, cytoplasmic 1;Actin, cytoplasmic 1, N-terminally processed	1	13	116.24	1613;1614		0	0	0	0	0	0	0	0	0	0	0	0	0	23251000		0	0	0	0	0	0	0	0	0	0	0	17541000		0	0	0	0	0	0	0	0	0	0
18683	LNGPQDHSHLLYSTIPR	Phospho (STY)	2026.96	C9JZR2;O60716-13;O60716-11;O60716-10;O60716-9;O60716-5;O60716-3;O60716-2;O60716;O60716-16;O60716-15;O60716-14;O60716-12;O60716-8;O60716-7;O60716-6;O60716-4	CTNND1	Catenin delta-1	1	19	122.14	20;309;628		405560	0	6419200	414500	0	0	317930	0	923190	248010	5033900	5498900	0	3754200		2469300	512040	4864700	9358900	2308600	3837000	0	298820	0	4105400	658080	3056400		0	0	2252800	8640800	0	0	0	0	0	439110
9467	GQYHTLQAGFSSR	Phospho (STY)	1530.66	Q9Y446	PKP3	Plakophilin-3	1	12	113.4	468;2383		0	0	0	0	0	0	585590	535550	582500	0	0	0	2793600	17247000		10687000	0	10912000	6699600	0	0	439070	0	0	0	3238300	18304000		0	0	0	6334600	1409900	3663500	0	2241200	657100	0
20183	LYLQSPHSYEDPYFDDR	Phospho (STY)	2223.91	Q99569-2;Q99569	PKP4	Plakophilin-4	1	14	142.39	243;2193;2194		0	0	0	0	0	0	0	0	0	0	0	0	0	18296000		0	0	0	0	0	0	0	0	0	0	0	21891000		0	0	0	0	0	0	0	0	0	0
12049	HRPELIDYGK	Phospho (STY)	1306.61	P12814-2;P12814-3;P12814;P12814-4;H9KV75	ACTN1	Alpha-actinin-1	1	43	132.32	1255		0	282910	10509000	2190100	0	0	692900	0	0	0	1104300	1354500	392910	1526600		1569100	712180	8083600	0	2078700	0	521200	622770	3960700	3189900	420030	0		1122900	1247500	14754000	17061000	3884900	2684900	724760	3450700	0	836620
20259	LYTYIQSR	Phospho (STY)	1122.51	O43781-2;O43781	DYRK3	Dual specificity tyrosine-phosphorylation-regulated kinase 3	1	16	129.72	1005		0	0	619060	247440	0	0	0	0	0	0	0	299010	1799800	8772300		556020	223390	0	739410	977660	684880	0	0	1230200	904020	1967100	13283000		274300	208150	5095600	0	907830	295070	478360	904830	216560	144100
37683	YAAELHLVHWNPK	Phospho (STY)	1656.78	P07451	CA3	Carbonic anhydrase 3	1	15	158.42	1157		0	0	0	48208000	0	182150	8334800	5861100	0	0	339430	332000	0	0		0	0	0	0	0	0	1294100	2838600	0	0	0	0		1378800	283990	0	0	0	0	0	0	0	5746800
11192	HKEDVYENLHTK	Phospho (STY)	1591.7	P29350;P29350-3;P29350-2	PTPN6	Tyrosine-protein phosphatase non-receptor type 6	1	15	200.05	1423		365570	0	1287700	669260	0	0	181120	304600	1160100	0	322590	516990	0	9203200		1764500	890860	841400	1231400	1673000	0	0	0	0	172320	2778500	5598600		2936200	0	0	1712300	659280	0	385460	1026100	0	403170
11806	HPDIYAVPIK	Phospho (STY)	1231.6	Q9UDY2-6;Q9UDY2-3;Q9UDY2;Q9UDY2-7;Q9UDY2-4;Q9UDY2-2	TJP2	Tight junction protein ZO-2	1	36	167.67	2327		0	0	1468400	369100	0	0	0	0	0	0	154310	0	260140	15746000		150250	0	0	285880	778980	205040	0	0	340650	184810	414100	15071000		0	101730	0	14211000	0	0	0	0	900230	0
12150	HSLSSGGFSPVAGVGAQDGDYQRPHSAQPADR	Phospho (STY)	3330.48	Q5H993;Q8N8Z6	DCBLD1	Discoidin, CUB and LCCL domain-containing protein 1	1	9	135.84	213;1910		0	0	0	0	0	0	0	0	0	0	0	0	0	0		0	0	0	0	0	0	0	0	0	0	0	0		0	0	0	0	0	0	0	0	0	0
20098	LYDAYELK	Phospho (STY)	1093.47	P08758;D6RBL5;E9PHT9	ANXA5	Annexin A5;Annexin	1	30	124.98	1205		0	277350	2407300	0	0	144720	0	1075700	0	0	0	1326400	0	5248700		1957900	0	3471000	2543600	5753300	5677900	190830	235000	5215000	0	832660	5491300		0	0	9289300	0	6285500	0	0	3632200	1897200	0
27968	SLYYYIQQDTK	Phospho (STY)	1500.65	P07355;P07355-2;A6NMY6	ANXA2;ANXA2P2	Annexin A2;Putative annexin A2-like protein	1	51	134.13	1152;1153;1154		468930	0	2687100	2105500	316210	104610	955120	359870	0	0	1950700	2290700	0	1240900		3153600	2005800	0	601070	2782900	5094600	0	0	5877100	3232700	0	1494800		1714300	2157900	27289000	25453000	3503000	5603000	0	2170800	228020	0
5569	ESMCSTPAFPVSPETPYVK	Oxidation (M);Phospho (STY)	2221.93	Q68CZ2;E7ERH3;Q68CZ2-2	TNS3	Tensin-3	1	10	154.49	1943		0	0	0	0	0	0	0	0	279860	0	490350	0	0	4677200		0	1013000	0	0	0	0	0	0	5566000	2723200	1671700	6981600		0	0	0	0	0	661620	0	0	1553500	0
8900	GLCTSPAEHQYFMTEYVATR	Oxidation (M);Phospho (STY)	2456.02	Q13164-4;Q13164-3;Q13164-2;Q13164	MAPK7	Mitogen-activated protein kinase 7	1	7	168.79	410;1780		0	0	0	0	0	0	0	0	0	0	0	0	0	7550500		3685900	3420800	0	2067200	557580	973540	0	0	0	0	0	13448000		0	0	0	0	0	0	0	0	357240	0
1875	ASGPPGNEHLYENLCVLEASPTLHGGEPEPHEGPGSR	Phospho (STY)	3970.76	D6RAM3;Q7L591	DOK3	Docking protein 3	1	16	112.68	43;697		2049400	0	6607500	1624200	0	0	1250100	699350	1408100	0	1340400	1161600	0	0		0	1653200	6473400	0	0	0	0	0	13749000	0	0	0		0	1849800	0	9745900	0	4153800	819890	4141900	0	0
13670	IKPSSSANAIYSLAARPLPVPK	Phospho (STY)	2359.27	P22681	CBL	E3 ubiquitin-protein ligase CBL	1	11	116.45	140;1376		0	0	2197800	341620	0	0	0	0	231680	0	940410	1162000	2781600	11906000		4068500	1129400	0	2028200	1479400	3077300	0	0	1594400	2041400	1214400	8165600		751010	1887100	1661700	3994100	524130	0	0	628320	1151400	240300
15030	KDLYANTVLSGGTTMYPGIADR	Phospho (STY)	2422.12	P63261;P60709	ACTG1;ACTB	Actin, cytoplasmic 2;Actin, cytoplasmic 2, N-terminally processed;Actin, cytoplasmic 1;Actin, cytoplasmic 1, N-terminally processed	1	21	122.34	395;1609		0	0	0	0	0	0	0	0	0	0	0	0	0	8921200		2963200	0	8472800	0	0	5635100	0	0	0	3362600	859190	8245500		0	0	4725800	9183100	4883300	0	0	6000300	0	0
39245	YVGSMVADVHR	Oxidation (M);Phospho (STY)	1328.56	P09467;O00757	FBP1;FBP2	Fructose-1,6-bisphosphatase 1;Fructose-1,6-bisphosphatase isozyme 2	1	21	85.813	956		0	0	0	0	0	0	0	0	0	0	0	0	0	0		152860	0	160920	4438100	0	0	0	0	0	0	0	0		3479200	1702800	0	0	34460000	0	28990000	27800000	5685900	1366600
17539	LHYGLPVVVK	Phospho (STY)	1203.64	B4DGU4;P35222	CTNNB1	Catenin beta-1	1	18	135.83	539		0	0	0	0	0	0	194800	164730	107980	0	0	0	1261000	14857000		252870	384490	1993400	729560	0	363070	0	0	451950	141080	991990	13280000		0	0	451120	0	0	0	0	357310	267330	0
19535	LTGIKHELQANCYEEVKDR	Phospho (STY)	2382.1	P23528;G3V1A4;E9PK25	CFL1	Cofilin-1	1	13	132.79	1385		0	0	0	0	261090	190210	0	0	690600	224890	623960	1029500	0	0		6955000	2440200	15641000	0	0	0	1002000	2348400	0	2082100	1437300	0		0	998630	3683600	6351800	1636100	2106200	1049400	0	206950	0
17799	LIYLVPEK	Phospho (STY)	1053.55	Q9NZM3-2;Q9NZM3;Q9NZM3-4;Q9NZM3-3	ITSN2	Intersectin-2	1	32	68.625	2317		0	0	0	0	0	157080	0	112230	0	0	0	0	0	6421300		0	1737200	0	2226700	9008600	4501300	0	0	3107700	0	0	7327500		0	0	5989200	5156800	5349900	2021000	2584900	5051300	2101500	1109000
36353	VPIVINPNAYDNLAIYK	Phospho (STY)	1996.01	Q9H792;H0YN99	PEAK1	Pseudopodium-enriched atypical kinase 1	1	33	121.13	2263;2264		0	0	0	0	0	0	0	0	0	0	1349600	4763000	0	9772700		535080	974490	6956900	0	0	0	0	0	3567300	2690800	0	8138300		894470	0	0	0	0	0	948050	2271500	0	466210
17242	LGHDPYRLTPDPYR	Phospho (STY)	1778.81	P18583-7;P18583;P18583-5;P18583-9;P18583-10;P18583-3;P18583-4;P18583-6	SON	Protein SON	1	8	115.91	357;1336		0	0	0	0	0	0	0	0	0	0	0	0	0	15076000		0	375760	0	0	896760	715960	0	0	717700	670530	1969300	15558000		0	0	1667600	1962100	0	0	0	0	0	0
24926	QVVESAYEVIK	Phospho (STY)	1343.64	P00338;P00338-3;P00338-4	LDHA	L-lactate dehydrogenase A chain	1	15	75.115	1066		0	0	0	0	0	0	0	651170	0	0	0	794990	1781800	8991400		2082300	462840	5699800	0	1393100	0	0	0	2655500	0	0	8762600		0	0	5473200	0	5200900	0	4209000	6260200	1646300	1122700
18624	LMTGDTYTAHAGAK	Phospho (STY)	1515.64	P42684-4;P42684-7;P42684-10;P42684-5;P42684-8;P42684-2;P42684-6;P42684-3;P42684;P00519;P00519-2	ABL2;ABL1	Abelson tyrosine-protein kinase 2;Tyrosine-protein kinase ABL1	1	16	117.93	1075		0	0	1756000	1043500	0	0	221300	225590	293450	0	578950	0	2388300	12123000		1801500	2139200	217200	10388000	1432300	5550100	0	1123800	1800000	6620300	1223700	16082000		0	0	164450	692800	0	0	335770	0	212170	0
8858	GKYYPLK	Phospho (STY)	947.452	P06732	CKM	Creatine kinase M-type;Creatine kinase M-type, N-terminally processed	1	11	91.906	1133		0	0	0	44584000	70517	7692000	0	0	0	0	0	0	0	0		0	0	0	0	0	0	0	0	0	0	0	0		1485100	223090	0	0	0	0	0	0	0	8391800
3191	DDGMEEVVGHTQGPLDGSLYAK	Phospho (STY)	2397.02	E9PGF5;E9PF55;Q9HBL0;E7EMG1	TNS1	Tensin-1	1	29	167.45	49;750		0	0	5368400	2649300	0	0	0	0	0	354970	5712300	7115700	0	1203100		0	530590	10762000	5924300	3981900	5637200	0	0	4422400	3137600	0	0		0	2072600	5773300	8316900	9803300	2803900	6113000	7671600	0	667280
33800	TTVYVVEDQRR	Phospho (STY)	1444.67	Q9H1C7	CYSTM1	Cysteine-rich and transmembrane domain-containing protein 1	1	12	143.24	2248		0	0	614940	0	0	197710	123640	0	55339	0	0	0	0	0		11250000	2669500	5271900	1148400	338560	246300	2337000	9091800	236000	0	379200	0		462380	0	0	0	23454000	66526000	1151400	208750	564340	255700
4682	EFEVYGPIKR	Phospho (STY)	1316.62	P08621;P08621-3;P08621-2	SNRNP70	U1 small nuclear ribonucleoprotein 70 kDa	1	34	128.86	1195		0	0	554250	0	119980	165790	409980	346250	227040	0	0	221940	0	16240000		565360	606760	0	8339600	5119900	1512000	70732	0	3846900	2572500	2492900	5304300		0	0	0	0	557610	0	382010	0	433460	236470
13029	IEDPVYGIYYVDHINRK	Phospho (STY)	2173.02	Q96QZ7-7;Q96QZ7-6;Q96QZ7-2;Q96QZ7;Q96QZ7-4;Q96QZ7-3;Q96QZ7-5	MAGI1	Membrane-associated guanylate kinase, WW and PDZ domain-containing protein 1	1	22	157.91	2181		0	0	767390	0	0	0	0	0	0	0	0	0	1332300	13543000		774870	499070	0	499870	0	668430	0	0	932370	647100	0	13135000		358750	174260	2874800	0	410590	408680	162290	0	360570	374600
19943	LVSSPCCIVTSTYGWTANMER	Phospho (STY)	2511.06	P08238	HSP90AB1	Heat shock protein HSP 90-beta	1	8	171.35	1182		0	0	0	0	0	0	0	0	0	0	0	0	2677200	19030000		0	0	0	0	0	0	0	0	0	0	0	15213000		0	0	0	0	0	0	0	426720	0	0
39000	YRFQSNHMDMVR	Oxidation (M);Phospho (STY)	1678.67	P49914-2;P49914	MTHFS	5-formyltetrahydrofolate cyclo-ligase	1	5	71.806	1535		0	0	283290	0	0	0	0	0	0	0	239940	0	1728000	14157000		1634200	762490	1136500	6271600	3052800	3182300	0	0	2365500	2397700	2594900	1213700		808710	1303100	1553400	2185500	4326300	0	4078200	6760000	652860	0
12543	HVSPVTPPREVPIYANR	2 Phospho (STY)	2090.97	Q13443	ADAM9	Disintegrin and metalloproteinase domain-containing protein 9	2	10	119.38	411;1794		0	0	0	277180	0	112480	566470	580110	0	0	0	0	2073600	12544000		1614000	466620	0	644710	478670	448820	348550	1609700	575170	440910	1887000	14568000		484120	0	1549000	0	427670	0	0	1068000	480280	0
16098	KTPQGPPEIYSDTQFPSLQSTAK	Phospho (STY)	2599.22	Q9UKY7;D6R9V8;Q9UKY7-2;D6RFH2;Q9UKY7-3;D6RDN0	CDV3	Protein CDV3 homolog	1	5	178.35	2352		0	0	0	0	0	0	0	0	0	0	0	0	0	18900000		0	0	0	0	0	820660	0	0	983900	777270	0	20316000		0	0	0	0	0	0	0	0	0	0
38513	YLAEFATGNDRK	Phospho (STY)	1463.64	P62258;P62258-2	YWHAE	14-3-3 protein epsilon	1	43	185.57	1637		0	262070	365910	13781000	453500	2426100	8964800	5349800	0	0	400640	1907400	0	718520		2066600	0	483210	2490500	5181000	5033200	1219000	338570	0	0	0	662010		0	1995300	975500	1349700	2264100	736770	1272100	1073700	807060	6459600
38396	YILTPGGLAEQPGQAEHQPESPLNETQR	Phospho (STY)	3139.46	H0YNK6;Q06418	TYRO3	Tyrosine-protein kinase receptor TYRO3	1	11	89.055	885		0	0	0	0	0	0	0	0	0	0	0	0	0	8396600		0	515170	0	0	0	0	0	0	702640	1351000	0	6582500		0	0	0	0	0	0	0	0	0	0
37123	VYESIGQYGGETVK	Phospho (STY)	1608.71	Q8N3R9-2;Q8N3R9	MPP5	MAGUK p55 subfamily member 5	1	14	98.943	229;2013		0	0	1629100	0	0	0	0	0	0	0	0	479280	1858900	12782000		813330	988050	0	1575300	8687400	4101300	0	306210	1046500	255550	1330100	5650400		627900	0	1244800	0	0	564160	2342400	1521500	600760	261390
37894	YEEIVKEVSTYIKK	Phospho (STY)	1807.9	P68104;Q5VTE0	EEF1A1;EEF1A1P5	Elongation factor 1-alpha 1;Putative elongation factor 1-alpha-like 3	1	28	131.66	401;1659		0	439190	0	271560	0	0	0	0	0	0	0	595530	0	3304900		2102800	1067900	0	6214000	2804700	2412300	0	0	748590	0	0	2174100		4641700	4599200	612500	0	4420900	809240	2910000	2251400	2113600	851920
27524	SLDNNYSTPNER	Phospho (STY)	1488.59	C9JZR2;O60716-13;O60716-11;O60716-10;O60716-9;O60716-5;O60716-3;O60716-2;O60716;O60716-21;O60716-19;O60716-18;O60716-17;O60716-29;O60716-27;O60716-26;O60716-25	CTNND1	Catenin delta-1	1	7	189.56	629		0	0	0	0	0	0	0	0	262090	0	474100	392910	0	7361400		0	1735100	1511200	0	0	0	0	0	0	0	0	25273000		0	0	1767500	71737	1295800	0	0	0	128600	0
3672	DKVTIADDYSDPFDAKNDLK	Phospho (STY)	2349.04	Q15464;Q15464-2	SHB	SH2 domain-containing adapter protein B	1	20	207.17	206;1880		0	0	0	0	0	0	0	0	0	0	0	0	0	12143000		475090	1632900	7143300	2127400	0	0	0	0	0	0	0	12461000		0	0	724010	435420	1018900	0	428380	354690	0	0
1388	ALPQNDDHYVMQEHRK	Phospho (STY)	2059.89	C9J1X3;Q07912;Q07912-3;Q07912-2	TNK2	Activated CDC42 kinase 1	1	5	119.45	605		0	0	0	0	0	0	0	0	0	0	0	0	2388500	22497000		0	0	0	0	0	0	0	0	732620	0	103690	22628000		0	0	0	0	530290	0	288430	566730	242480	0
25061	RAQIPEGDYLSYR	Phospho (STY)	1646.75	Q96RT1-6;Q96RT1-4;Q96RT1-9;Q96RT1-2;Q96RT1;Q96RT1-8;Q96RT1-7;Q96RT1-5;Q96RT1-3	ERBB2IP	Protein LAP2	1	9	124.51	240;2183		0	0	0	0	0	0	0	0	0	0	0	517230	0	13770000		694950	421120	0	435880	413250	0	0	0	0	0	2449700	16840000		0	0	0	1451500	0	0	0	0	0	0
26925	SGRDYSTVSASPTALSTLK	Phospho (STY)	2019.95	Q12774	ARHGEF5	Rho guanine nucleotide exchange factor 5	1	15	124.25	178;179;407;1759		0	0	0	0	0	0	0	0	0	0	0	1829000	0	7360500		1298800	3146200	15434000	19645000	4355400	4940900	0	0	0	0	1298800	6770500		0	0	0	0	0	0	0	0	4106400	1221700
24574	QPAPKPEPSFSEYASVQVPR	Phospho (STY)	2293.08	P78324-4;P78324;P78324-2	SIRPA	Tyrosine-protein phosphatase non-receptor type substrate 1	1	21	106.57	1668		0	0	0	2970700	0	0	495430	217930	233450	0	0	0	1693900	10642000		658370	0	1783800	0	0	0	0	0	8482400	131920	0	9984900		0	82979	1883700	0	2558800	830860	0	2452000	0	0
22836	NPYAHISIPR	Phospho (STY)	1246.59	B8A4K4;A8MQ03	CYSRT1	Cysteine-rich tail protein 1	1	12	152.54	493		0	0	1308600	388340	0	0	300970	264630	0	0	0	0	0	7773900		488240	8026400	0	0	0	0	2142900	4438800	0	0	996670	7321800		0	0	22566000	11531000	261740	0	0	0	0	0
5842	EYDRLYEEYTR	Phospho (STY)	1615.66	P27986;P27986-4;P27986-5;P27986-3;P27986-2;E7EMU8;F6TDL0;Q92569-3;Q92569-2;Q92569	PIK3R1;PIK3R3	Phosphatidylinositol 3-kinase regulatory subunit alpha;Phosphatidylinositol 3-kinase regulatory subunit gamma	1	23	127.17	707;1406		317530	0	0	965370	0	271660	892310	789540	630430	0	1774300	2061900	0	0		0	1375600	6178300	4575500	16896000	17916000	684140	728450	3761000	2486700	462840	0		4297700	2272700	7553000	8071200	5660600	2376600	2157800	5061900	0	738760
2272	AVSPQSTKPMAESITYAAVAR	Phospho (STY)	2257.08	A8MZ84;D3YTC8;Q6GTX8-3;Q6GTX8-2;Q6GTX8	LAIR1	Leukocyte-associated immunoglobulin-like receptor 1	1	18	130.89	292;506		559230	0	16705000	7757200	0	0	0	368250	860370	0	0	0	0	0		0	0	13376000	3414600	2571500	5122900	0	0	5360400	0	0	0		0	1756000	0	0	4595800	2285600	1023800	3359300	1928600	821470
39259	YVLENHPGTNSNYQMHLLK	Oxidation (M);Phospho (STY)	2353.06	Q5SSJ5;Q5SSJ5-2;Q5SSJ5-3	HP1BP3	Heterochromatin protein 1-binding protein 3	1	4	57.936	214;1915		0	0	836340	622910	0	0	0	0	428500	0	240960	609580	0	2485800		2258600	1984500	0	2481900	1696500	0	0	0	0	0	875380	3328700		972040	554980	3895900	5014300	3865700	1157400	333150	2472200	1180200	786580
23950	QESTVSFNPYEPELAPWAADKGPQR	Phospho (STY)	2896.31	P43405;P43405-2	SYK	Tyrosine-protein kinase SYK	1	10	181.35	1501		0	0	0	0	0	0	0	933590	0	0	567920	809170	0	10659000		0	0	0	1383600	1685200	959090	0	0	1275200	0	0	11389000		0	0	6033900	0	768730	0	404090	0	0	0
16113	KTVTAMDVVYALKR	Phospho (STY)	1673.86	P62805	HIST1H4A	Histone H4	1	31	136.39	1644		0	463530	1036000	10831000	0	0	2751400	2062900	0	238880	1213300	1454300	0	0		505350	1169300	2553600	2130800	16453000	18448000	346110	0	974310	1627000	0	0		0	848050	1064600	1775400	1728800	336640	482850	1691300	664910	865710
9641	GSTAENAEYLR	Phospho (STY)	1289.53	P00533;E9PFD7	EGFR	Epidermal growth factor receptor	1	16	143.97	1079		0	0	0	0	0	0	0	0	109200	75610	587070	0	382020	1920000		0	74260	26406000	42831000	2044600	3008100	0	61401	139720	294930	0	5417100		0	0	0	0	0	0	0	545460	357960	165750
4514	EATQPEPIYAESTK	Phospho (STY)	1642.71	Q86YV5	SGK223	Tyrosine-protein kinase SgK223	1	8	112.96	1991		0	0	0	0	0	0	0	0	0	0	0	0	1154000	7507400		0	0	0	0	0	0	0	0	0	0	743180	308120		0	0	0	0	1299900	515890	0	0	0	0
18851	LPSSPVYEDAASFK	Phospho (STY)	1589.7	Q14247-3;Q14247-2;B4E358;Q14247	CTTN	Src substrate cortactin	1	15	153.32	194;195;1833		0	0	964660	2743100	0	0	0	0	0	0	0	0	0	9757900		0	0	0	1146000	4522000	0	0	0	1757500	2192000	1182600	10931000		0	0	1846000	5045600	0	0	0	0	276220	0
9653	GSVADYGNLMENQDLLGSPTPPPPPPHQR	Oxidation (M);Phospho (STY)	3179.44	Q14185	DOCK1	Dedicator of cytokinesis protein 1	1	17	316.95	193;1829		0	0	0	0	0	0	0	0	0	0	0	0	0	0		0	0	0	0	0	1312200	0	0	0	0	3437000	6845800		0	0	0	0	0	0	0	0	422540	0
20184	LYLQSPHSYEDPYFDDRVHFPASTDYSTQYGLK	Phospho (STY)	4018.77	Q99569-2;Q99569	PKP4	Plakophilin-4	1	11	128.71	243;244;245;454;455;2193;2194;2195;2196		0	0	0	0	0	0	0	0	0	0	0	465290	0	12530000		858480	0	0	1148700	0	676060	0	0	589910	0	1058600	0		0	0	0	0	0	0	0	0	0	0
28579	SSATVYFQTVK	Phospho (STY)	1309.6	Q86UY5-2;Q86UY5-3;Q86UY5	FAM83A	Protein FAM83A	1	12	168.3	1977		0	0	0	0	0	0	0	0	0	0	0	0	0	0		0	0	0	0	0	0	0	0	0	0	0	0		0	0	67483000	63614000	651120	0	0	0	0	0
5222	ELNYFAK	Phospho (STY)	963.41	P00558;B7Z7A9	PGK1	Phosphoglycerate kinase 1	1	37	80.294	1084		0	196680	811100	8916000	190190	1331300	6468100	4461900	351720	414570	2335600	2964800	422650	0		1327700	830840	3125900	3592600	0	1305900	0	0	5268200	3415500	0	0		1250400	1131300	4271300	4015300	0	1726000	1295900	2076200	886530	3431000
18012	LLAQAEGEPCYIR	Phospho (STY)	1598.72	E9PPF2;E9PM19;P29597	TYK2	Tyrosine-protein kinase;Non-receptor tyrosine-protein kinase TYK2	1	13	122.46	771		0	0	0	0	0	0	444020	304980	0	0	1155000	1435800	1402800	4243500		2969600	1993200	3803300	7470500	2635700	0	0	0	1340200	0	579100	0		0	0	12744000	264500	8945200	1659200	0	8260200	0	481490
21984	NICYVITHGDAK	Phospho (STY)	1469.64	Q96A32	MYLPF	Myosin regulatory light chain 2, skeletal muscle isoform	1	16	171.99	2147		0	0	0	36781000	387150	2172500	22735000	16315000	0	0	1193200	1513900	0	0		0	0	0	0	0	0	433640	547840	0	0	0	0		873080	0	0	0	0	0	0	1023500	283970	6042400
313	ADKEGDYYVLNGSK	Phospho (STY)	1637.7	P45954;B4DQ51	ACADSB	Short/branched chain specific acyl-CoA dehydrogenase, mitochondrial	1	15	135.47	1504;1505		0	0	0	0	0	0	0	0	0	0	0	0	0	0		520810	0	869200	12861000	246720	0	0	0	0	0	0	0		1467300	1762300	0	0	53476000	0	16768000	8582700	4188300	913200
35274	VGFQYEGTYK	Phospho (STY)	1270.53	P11413;P11413-3;P11413-2	G6PD	Glucose-6-phosphate 1-dehydrogenase	1	17	125.75	1243;1244		198680	69686	2787500	0	0	168650	700900	433510	0	0	0	0	0	1233700		5554000	226560	3452000	1555100	2349000	255590	0	533990	2582900	1821400	0	0		1442100	1491500	21438000	21148000	3120900	2268600	944250	0	1816300	0
29189	SVSSSPWLPQDGFDPSDYAEPMDAVVKPR	Phospho (STY)	3256.44	Q9NRY4	ARHGAP35	Rho GTPase-activating protein 35	1	12	100.95	264;2294		0	0	0	0	0	0	0	0	0	0	0	2183900	0	9068800		0	0	8279000	1924200	4138000	1933500	0	0	0	0	0	5481900		0	0	8094800	12590000	1468900	0	0	2273700	0	0
10725	HGETFTFRDPHLLDPTVEYVK	Phospho (STY)	2580.2	O75815	BCAR3	Breast cancer anti-estrogen resistance protein 3	1	20	124.2	1037		0	0	0	0	0	0	0	0	0	0	0	0	0	10112000		525100	0	0	0	0	0	0	0	7828300	5122600	0	11087000		0	0	0	0	0	0	0	0	0	0
14622	IVATKPLYVALAQR	Phospho (STY)	1621.9	P11940-2;P11940;E7EQV3;E7ERJ7;Q9H361	PABPC1;PABPC3	Polyadenylate-binding protein 1;Polyadenylate-binding protein 3	1	19	116.51	1246		0	0	3166100	0	0	0	0	497210	0	0	0	0	2248200	12658000		933000	0	2705000	0	967760	0	0	0	944020	0	1693000	8759300		0	429600	0	0	0	0	0	0	0	0
3196	DDKHGSYEDAVHSGALND	Phospho (STY)	2008.78	P17987;E7EQR6;F5H282	TCP1	T-complex protein 1 subunit alpha	1	7	54.281	134;1327		0	0	3455700	136790	235620	282240	0	0	0	0	4812100	7203700	1320300	10924000		3090500	0	2376700	1779800	1197300	1507300	408100	0	2007400	0	1580400	12212000		0	1938700	1698200	3614800	0	0	1117600	0	0	0
27239	SIKGYTLPPHCSR	Phospho (STY)	1594.73	P06732	CKM	Creatine kinase M-type;Creatine kinase M-type, N-terminally processed	1	54	131.96	1134		0	0	0	20174000	130850	2699700	7502100	5174000	0	0	0	0	0	0		0	0	0	0	0	0	514700	411400	0	0	0	0		0	0	0	0	0	0	0	0	142450	2568400
5515	ERLDGENIYIR	Phospho (STY)	1456.67	P11171-2;P11171;P11171-4;P11171-3;P11171-7	EPB41	Protein 4.1	1	10	146.71	1234		0	0	391520	0	0	0	0	0	0	0	0	79405	0	15236000		0	0	0	0	364180	0	0	0	0	0	591680	15139000		0	0	107620	353030	0	0	0	0	0	0
309	ADIVQQLLQQGASPNAATTSGYTPLHLSAR	Phospho (STY)	3187.57	Q12955-5;Q12955-4;Q12955	ANK3	Ankyrin-3	1	21	135.91	184;409;1768		0	0	0	0	0	0	0	0	0	0	0	0	0	0		5340000	0	31220000	10855000	35204000	17346000	0	0	0	0	0	0		0	0	0	0	0	0	0	0	0	0
27523	SLDNGGYYISPR	Phospho (STY)	1420.6	P07948;P07948-2	LYN	Tyrosine-protein kinase Lyn	1	30	67.997	1168;1169		0	0	0	0	0	0	0	333630	0	0	150270	708590	0	2156300		605350	459030	1491400	261690	4460300	3416500	0	0	2841700	256400	235200	6884900		0	219250	2308300	3480000	3720200	2881600	1510300	3889900	974420	0
15099	KEYSQNLTSEPTLLQHR	Phospho (STY)	2123	Q8TE67-2;Q8TE67;Q8TE67-3	EPS8L3	Epidermal growth factor receptor kinase substrate 8-like protein 3	1	12	152.94	232;2040		0	0	0	0	0	1585300	1000500	4530000	2515000	0	0	0	0	0		0	450240	72109000	4464900	0	0	0	22161000	0	0	0	0		0	0	0	0	1990000	6170500	0	9973400	0	0
22261	NLDKEYLPIGGLAEFCK	Phospho (STY)	2045.95	P00505	GOT2	Aspartate aminotransferase, mitochondrial	1	18	112.16	1072		0	0	0	0	0	0	0	0	0	0	284780	0	0	0		0	0	0	12022000	0	0	0	0	0	0	0	0		1367300	7803500	0	0	26377000	0	15833000	19594000	6193000	0
635	AGEEHYNCISALHK	Phospho (STY)	1707.71	Q96S55-2;Q96S55;Q96S55-3;Q96S55-4	WRNIP1	ATPase WRNIP1	1	4	117.08	2187		0	256970	430660	340350	0	0	485230	461400	266510	0	0	213290	1374500	11988000		525080	218920	254870	1652200	663080	559060	0	0	0	244130	216180	10779000		0	391870	293770	269580	539590	0	264250	1016700	0	0
38850	YNRRPAETNLR	Phospho (STY)	1468.69	P15104	GLUL	Glutamine synthetase	1	4	124.12	1290		0	0	0	0	0	0	0	0	0	0	0	0	0	0		0	119780	0	0	0	0	0	0	0	0	0	0		0	252510	0	0	106010	0	0	105380	0	244300
5938	FAGDKGYLTKEDLR	Phospho (STY)	1691.79	P60903	S100A10	Protein S100-A10	1	21	134.88	1617		1199900	431780	2763100	1932300	1230100	463230	1316800	856450	1588300	1381200	2225000	0	0	0		3652700	2680900	4692600	247610	3019400	0	1268300	0	0	0	0	436930		2062000	2461900	0	2790500	1496400	0	678810	1691300	691420	721860
8838	GKPIHHFLGTSTFSQYTVVDENAVAK	Phospho (STY)	2925.41	P00325;A8MYN5	ADH1B	Alcohol dehydrogenase 1B	1	20	160.88	1063		0	0	1027800	898480	582010	0	0	0	476790	0	0	0	0	0		0	0	0	18461000	0	747780	736920	0	892610	0	0	0		2582600	4426000	0	0	22875000	6020200	12486000	10773000	6810800	0
27153	SHYADVDPENQNFLLESNLGKK	Phospho (STY)	2597.18	Q96QD8;F8VUY8	SLC38A2	Sodium-coupled neutral amino acid transporter 2	1	9	157.14	2180		0	0	0	0	0	0	0	0	0	0	0	0	0	8230600		0	0	0	0	0	0	0	0	0	0	0	11919000		0	0	0	0	0	0	0	0	0	0
27449	SKVAQQPLSLVGCEVVPDPSPDHLYSFR	Phospho (STY)	3204.53	F5GZE1;Q8N4X5-2;Q8N4X5;Q8N4X5-4	AFAP1L2	Actin filament-associated protein 1-like 2	1	20	110.01	65;798		0	0	3025500	0	0	0	0	0	2933500	0	1711200	2201000	0	0		0	0	0	1446600	4602500	7637400	871640	3325600	8605200	12030000	0	0		1147400	826700	989770	0	0	0	0	0	537080	0
25692	RPQYSNPPVQGEVMEGADNQGAGEQGRPVR	Phospho (STY)	3302.49	P67809	YBX1	Nuclease-sensitive element-binding protein 1	1	9	115.45	163		0	0	0	0	0	0	0	0	0	0	0	0	0	14503000		0	0	0	601910	509620	0	0	0	0	0	1396500	12676000		0	0	0	0	0	0	0	0	0	0
5560	ESLATSEMSAFHQPGPCEDPSCLTHGDYYDNLSLASPK	Phospho (STY)	4290.79	C9JRJ5;Q9UGP4	LIMD1	LIM domain-containing protein 1	1	4	83.826	17;621;622		0	0	0	0	0	0	0	0	0	0	0	0	0	0		3816500	1007300	0	0	0	0	0	0	4205800	0	0	0		0	0	1752800	0	18525000	0	0	0	0	0
33332	TSHVENDYIDNPSLALTTGPK	Phospho (STY)	2351.07	Q9C004-2;Q9C004	SPRY4	Protein sprouty homolog 4	1	8	159.06	2235		0	0	0	0	0	0	0	0	0	0	0	0	0	13373000		0	0	0	0	0	477880	0	0	1663600	0	1479200	14110000		0	0	0	0	0	0	0	0	0	0
18625	LMTGDTYTAHAGAK	Oxidation (M);Phospho (STY)	1531.64	P42684-4;P42684-7;P42684-10;P42684-5;P42684-8;P42684-2;P42684-6;P42684-3;P42684;P00519;P00519-2	ABL2;ABL1	Abelson tyrosine-protein kinase 2;Tyrosine-protein kinase ABL1	1	8	71.879	1075		0	0	826250	372790	0	0	172860	145390	215240	84585	508270	1045100	827950	91632		1541900	2245600	1200700	10722000	2045700	10534000	207240	923710	0	4494000	1214600	5964600		351070	0	8496600	3730100	2491300	1566000	853100	3038500	1309200	924250
20061	LWMEAMDGKEPIYHSPITK	Phospho (STY)	2325.06	F5H2E3;O60890	OPHN1	Oligophrenin-1	1	8	182.76	66;801		0	0	974180	197420	0	0	0	0	0	0	409490	955650	0	1368000		0	0	0	0	76428000	27741000	218450	0	560840	327940	0	1609800		0	0	311700	1088500	0	0	0	0	0	0
25989	SAFSNLFGGEPLSYTR	Phospho (STY)	1824.81	P02786;F8WBE5	TFRC	Transferrin receptor protein 1;Transferrin receptor protein 1, serum form	1	9	138.91	111;1099		0	0	0	0	0	0	0	0	0	0	0	0	0	10132000		0	0	16894000	3272300	0	0	0	0	0	0	1381800	10033000		0	0	0	0	0	0	0	1787300	0	0
34854	VCAYGAQGEGPYSSLVSCR	Phospho (STY)	2139.88	P16144-4;P16144-2;P16144;P16144-3	ITGB4	Integrin beta-4	1	11	171.71	1308		0	0	2544400	502550	452290	497970	0	0	369050	0	0	664280	0	0		4544000	0	0	0	503210	898910	0	1607800	0	0	0	1105300		476510	0	43600000	49034000	3997200	5893300	0	1814500	0	284920
1373	ALNGAEPNYHSLPSAR	Phospho (STY)	1775.8	Q6IAA8;F5GX19;F5H3Y3;F5H479	LAMTOR1	Ragulator complex protein LAMTOR1	1	8	59.728	1948		0	0	0	0	0	0	446230	216320	0	0	0	0	0	769410		0	0	0	0	0	0	0	0	0	0	0	13684000		0	0	0	0	0	0	0	0	0	0
31586	TIYVRDPTSNK	Phospho (STY)	1372.64	P07948	LYN	Tyrosine-protein kinase Lyn	1	13	116.24	1170		0	0	566150	215200	181390	404500	214460	0	833750	105970	340170	332130	0	1345100		5098300	0	729620	489600	890230	0	2218500	2950800	0	91536	1910200	0		0	162350	238700	0	4397300	7698600	415500	4410900	0	0
28496	SRDPHYDDFR	Phospho (STY)	1386.54	Q86X29-3;Q86X29-4;Q86X29;B4DKL4;Q86X29-5;Q86X29-2	LSR	Lipolysis-stimulated lipoprotein receptor	1	27	124.42	1983		0	0	0	0	0	352030	0	1283100	924900	0	0	177780	61389	4319800		8980800	4991300	6023200	4125300	1653200	0	1602700	1133300	0	0	0	11768000		67664	105270	0	0	4151100	6527600	858470	4837200	4471500	104280
28643	SSGSGSSVADERVDYVVVDQQK	Phospho (STY)	2391.06	B7Z3B9;Q13480;Q13480-2	GAB1	GRB2-associated-binding protein 1	1	5	203.23	587		0	0	2874200	1546500	0	294030	1314600	1204500	1215100	399760	1513600	2406800	0	5139900		22764000	16857000	0	0	11238000	22286000	489600	945390	2540700	4129800	666390	4241900		0	0	0	4112500	0	0	1684500	0	206640	0
3515	DIHHIDYYKK	Phospho (STY)	1410.63	E7EU09;J3KNT4;P11362-6;P11362-5;P11362-4;P11362-14;P11362-3;P11362-20;P11362-7;P11362-2;P11362-19;P11362;P11362-21	FGFR1	Fibroblast growth factor receptor;Fibroblast growth factor receptor 1	1	27	124.67	720;721		938980	115510	3895700	555040	159850	0	272350	343610	102910	58223	424930	237380	288610	0		393400	172740	0	0	0	0	0	43868	9135600	4086000	0	2464700		0	400210	2605400	2451400	0	235480	0	1564300	218020	0
2105	ATYLSVADEHLR	Phospho (STY)	1453.66	B4DKD1;Q9BSA4-2;Q9BSA4	TTYH2	Protein tweety homolog;Protein tweety homolog 2	1	10	102.87	544		0	0	357310	0	0	0	0	0	0	0	0	0	0	12227000		466590	0	1590300	540540	829150	985850	0	0	962360	0	1534500	10447000		0	136640	302960	257500	0	0	0	500920	0	0
12904	IAYSLLGLK	Phospho (STY)	1056.56	P29317	EPHA2	Ephrin type-A receptor 2	1	6	141.48	1413		0	0	0	0	0	0	0	0	0	0	0	0	2134100	10204000		0	5511100	7556300	0	0	0	0	0	0	0	0	10465000		166910	0	0	6122500	0	0	0	0	0	0
15693	KLSLGQYDNDAGGQLPFSK	Phospho (STY)	2116.98	Q68CZ2;E7ERH3;Q68CZ2-2	TNS3	Tensin-3	1	15	133.21	1944		0	0	891050	0	0	0	0	0	363710	0	663310	827080	0	7761600		0	706200	6944300	0	0	0	0	0	1069900	1129100	1588900	10001000		0	0	0	0	0	0	0	641610	788740	0
35702	VKGEYDVTVPK	Phospho (STY)	1313.63	Q09666	AHNAK	Neuroblast differentiation-associated protein AHNAK	1	15	76.326	1757		0	0	1550200	2636300	127060	0	492670	409550	794820	111080	107180	1233000	1577000	4381500		4347600	5316900	1381600	0	1489000	1504500	0	405130	3542900	1355700	837350	4581700		835420	579460	16167000	8168200	96959	0	0	0	0	0
21001	MQNHGYENPTYKYLEQMQI	Phospho (STY)	2466.04	Q06481-5;Q06481-4;Q06481-2;Q06481-3;Q06481-6;Q06481;F5H845;F5GZY0	APLP2	Amyloid-like protein 2	1	4	171.98	405;1730;1731		0	0	0	0	0	0	0	312770	0	0	0	0	0	15489000		552990	0	0	1417800	1778600	1433400	0	0	666750	673440	900800	10711000		0	0	536090	788780	781360	0	0	0	760760	0
25395	RISHSLYSGIEGLDESPSR	Phospho (STY)	2182.01	Q5VWV2;Q8TEW0-5;Q8TEW0-3;Q8TEW0-7;Q8TEW0-6;Q8TEW0-4;Q8TEW0-11;Q8TEW0-2;Q8TEW0;F5GZI3;Q5VWU8;Q8TEW0-9;Q8TEW0-10;Q8TEW0-8;B1AP52	PARD3	Partitioning defective 3 homolog	1	6	208.47	219;220;1935		0	0	0	0	0	0	0	0	0	0	0	0	0	11083000		0	663060	0	0	0	0	0	0	0	0	0	15030000		0	0	0	500210	0	0	0	0	0	0
29325	SYADQSTLHAEDPLSITFMDQHNFSPR	Phospho (STY)	3186.38	F5GXI4;Q5TG12;E9PGC5;Q15262;Q15262-2;Q15262-3;B7ZMG0	PTPRK	Receptor-type tyrosine-protein phosphatase kappa	1	12	144.18	599		0	0	0	0	0	0	0	0	0	0	0	0	0	12052000		0	0	0	0	694430	0	0	0	0	0	958610	12322000		0	0	0	0	0	0	0	0	0	0
26990	SGYIPSGHSLGTPEPAPR	Phospho (STY)	1901.87	E9PGF5;E9PF55;Q9HBL0	TNS1	Tensin-1	1	22	59.502	757		0	0	3519200	2648100	0	0	0	575330	0	760710	5222100	7288800	0	0		0	0	8178100	0	0	7591000	0	0	0	3305500	0	0		0	2880000	0	3363700	6335400	0	3173800	4282100	0	0
36371	VPSEGAYDIILPR	Phospho (STY)	1508.73	Q9NQ84;Q9NQ84-2;J9JIE0	GPRC5C	G-protein coupled receptor family C group 5 member C	1	54	157.56	2285		0	0	2455200	303630	0	194710	1559400	453800	0	0	363100	0	0	526820		8685600	3217900	13319000	3660500	7098400	7375700	4938600	11638000	0	0	0	1894200		0	0	306240	0	5601100	13855000	0	1842100	1086900	743520
1816	ARPEFTLPVHFYGHVEHTSQGAK	Phospho (STY)	2687.26	P11217;P11217-2	PYGM	Glycogen phosphorylase, muscle form	1	20	150.06	1237		0	0	0	23483000	543660	2855400	9323000	7805800	0	0	0	416010	0	0		0	0	0	0	0	0	0	1418600	0	0	0	0		0	0	0	0	0	0	0	0	512710	3937000
23512	NYRNTQGILK	Phospho (STY)	1285.62	Q9UKX2	MYH2	Myosin-2	1	7	94.363	466;2350		0	0	0	2454400	0	916650	1489400	5339600	0	411750	604290	778110	0	0		0	0	0	0	0	0	2765400	810490	0	0	0	0		1693000	183210	0	0	0	0	0	0	0	0
15031	KDLYANTVLSGGTTMYPGIADR	Oxidation (M);Phospho (STY)	2438.12	P63261;P60709	ACTG1;ACTB	Actin, cytoplasmic 2;Actin, cytoplasmic 2, N-terminally processed;Actin, cytoplasmic 1;Actin, cytoplasmic 1, N-terminally processed	1	12	132.86	395;1609		0	0	0	1018000	0	0	446660	0	962340	0	529820	470040	0	0		2577800	0	0	0	1526500	0	0	0	0	1719300	862050	0		234170	0	7719300	7996600	5905800	0	0	0	0	0
37761	YANNSNYKNDVMIR	Oxidation (M);Phospho (STY)	1796.76	P61326;Q96A72;A6NEC0;B1ARP8;F5H6N1	MAGOH;MAGOHB	Protein mago nashi homolog;Protein mago nashi homolog 2	1	7	97.69	162;1625		0	0	0	0	0	0	138830	0	342960	0	0	0	906960	4403100		967300	773000	875470	1398100	1390500	4419800	0	0	0	1493300	1450800	6748500		0	0	273420	2950000	0	0	0	0	457240	345280
23507	NYQSSSPLPTVGSSYSSPDYSLQHFSSSPESQAR	Phospho (STY)	3756.62	E9PGF5;E9PF55;Q9HBL0	TNS1	Tensin-1	1	8	128.71	52;53		0	0	1848400	1359800	0	0	0	583050	2266100	652650	4781500	1937400	0	0		1129100	0	21835000	2970200	0	8721700	0	0	1517300	0	0	0		0	0	0	0	2568900	0	2220300	1169200	0	1012600
37102	VYAPASTLVDQPYANEGTVVVTER	Phospho (STY)	2658.26	Q14126	DSG2	Desmoglein-2	1	13	202.95	1822;1823		0	0	0	0	0	0	0	0	0	0	0	0	0	11108000		0	526460	0	1882800	577480	0	0	0	0	0	1178000	8668600		0	0	0	0	0	0	0	318270	0	0
18963	LQHQQLYYSQDDSNRK	Phospho (STY)	2101.92	Q99569-2;Q99569	PKP4	Plakophilin-4	1	7	129.38	2191;2192		0	0	166890	0	0	0	0	0	0	121510	995950	990450	1577600	13308000		381750	481910	277840	0	944320	946510	0	0	384140	0	1812800	2088000		0	0	0	0	0	0	0	375170	0	0
29574	TACTNFMMTPYVVTR	Oxidation (M);Phospho (STY)	1886.78	D7R525;J3KNK1;P45984-5;P45984-3;P45984-2;P45984-4;P45984	MAPK9	Mitogen-activated protein kinase 9	1	12	98.676	700		0	0	933850	306640	0	0	0	0	0	0	340250	622000	0	1510600		839380	857340	0	1928700	5786800	6238800	0	0	2791900	2037400	1466600	1440600		0	0	2408200	3537800	1667800	0	0	763060	776570	0
33962	TVHDMEQFGQQQYDIYER	Phospho (STY)	2365.97	Q99569-2;Q99569	PKP4	Plakophilin-4	1	8	120.39	2206		0	0	0	0	0	0	0	0	0	0	0	0	0	15052000		0	0	0	812360	1321200	709880	0	0	0	0	0	13870000		0	0	0	0	0	0	0	410760	0	0
15232	KGHEYTNIK	Phospho (STY)	1168.53	Q06124-2;Q06124	PTPN11	Tyrosine-protein phosphatase non-receptor type 11	1	13	128.87	1727		0	0	434720	354350	0	0	664020	327090	612490	405510	179660	0	316630	263680		230430	899430	0	467250	409690	1259900	0	0	110370	0	5075800	12749000		1010900	1795400	2684100	5775700	3827000	1926900	2306400	6214700	6071600	3369100
12790	IADPEHDHTGFLTEYVATR	2 Phospho (STY)	2330.96	P27361;E9PJF0;E9PQW4;P27361-2;P27361-3;B3KR49	MAPK3	Mitogen-activated protein kinase 3;Mitogen-activated protein kinase	2	12	170.65	371;1403		0	0	0	0	0	0	0	0	0	0	0	0	0	0		22663000	1258100	0	0	951540	1496200	0	0	2155800	1463300	0	0		0	357700	55573000	12950000	1112000	2521900	0	664630	0	0
38543	YLCEGTESPYQTGQLHPAIR	Phospho (STY)	2399.06	F5GXI4;Q5TG12;E9PGC5;Q15262;Q15262-2;Q15262-3;B7ZMG0	PTPRK	Receptor-type tyrosine-protein phosphatase kappa	1	1	41.513	305		0	0	0	0	0	0	0	0	0	0	0	0	0	15313000		2121200	543320	0	935160	674340	828910	0	345270	0	0	2047100	14667000		0	0	0	0	0	0	0	0	905020	0
38691	YLSEMNYVHR	Phospho (STY)	1390.57	P54753	EPHB3	Ephrin type-B receptor 3	1	6	119.68	1577;1578		0	0	0	0	0	0	410130	450980	576880	0	0	0	0	0		0	0	89591000	10278000	115420	0	0	0	173510	0	0	0		0	0	0	0	0	0	0	6401000	0	0
29640	TAGTSFMMTPYVVTR	2 Oxidation (M);Phospho (STY)	1772.75	A6NF29;Q499Y8;A8MWW6;P53779-4;Q308M2;P45983-3;P45983-2;P53779-2;P53779-3;P45983-4;P45983;P53779	MAPK8;MAPK10	Mitogen-activated protein kinase 10;Mitogen-activated protein kinase 8	1	13	181.26	291;474		0	0	228510	0	0	0	0	0	0	0	0	0	0	1628800		1313900	0	0	1021900	920940	0	0	0	1179900	702680	770750	0		762950	555820	2752600	0	0	0	0	0	0	484630
1016	AIMTYVSSFYHAFSGAQK	Phospho (STY)	2086.92	P12814-2;P12814-3;P12814;P12814-4;H9KV75;O43707	ACTN1;ACTN4	Alpha-actinin-1;Alpha-actinin-4	1	20	95.954	91;1003		0	0	13254000	0	0	0	0	0	0	0	0	1945600	0	5031400		4247800	1831900	0	4341000	7253200	5391900	659540	0	4357100	0	0	365380		846720	2153900	0	0	5074100	4313700	0	0	0	0
27116	SHSITNMEIGGLKIYDILSDNGPQQPSTTVK	Phospho (STY)	3422.64	Q96RT1-6;Q96RT1-4;Q96RT1-9;Q96RT1-2;Q96RT1;Q96RT1-8;Q96RT1-7;Q96RT1-5;Q96RT1-3	ERBB2IP	Protein LAP2	1	11	189.22	2184		0	0	0	0	0	0	0	0	0	0	0	0	0	17381000		0	0	0	0	0	0	0	0	0	0	0	10385000		0	0	0	0	0	0	0	0	0	0
37177	VYSQITVQK	Phospho (STY)	1144.55	Q12929;B4DX66	EPS8	Epidermal growth factor receptor kinase substrate 8	1	18	194.06	1767		0	0	1926200	333260	0	0	6428000	0	1870800	0	0	0	322340	645300		0	370000	14435000	0	0	0	8457800	15119000	0	0	278830	0		0	0	0	0	10617000	25759000	0	9067500	176380	277060
23473	NYKNVFKK	Phospho (STY)	1119.55	P31415	CASQ1	Calsequestrin-1	1	6	155.75	1437		0	0	0	15851000	205410	1112600	5947000	4765900	0	104060	0	193870	0	0		0	0	0	0	0	0	1423400	0	0	0	0	0		1237000	0	0	0	0	0	0	522640	0	5892500
37144	VYIDPFTYEDPNEAVR	Phospho (STY)	2006.87	P54753;Q96L35;P54760	EPHB3;EPHB4	Ephrin type-B receptor 3;Ephrin type-B receptor 4	1	25	126.77	1575;1576		0	0	262120	0	0	0	0	0	0	0	0	0	0	5735500		0	328140	26229000	7597600	297820	0	0	0	0	0	331870	6009400		0	0	3837000	3354000	0	0	0	8345000	84084	0
21669	NFGSYVTHETK	Phospho (STY)	1361.57	Q96FJ2;P63167	DYNLL2;DYNLL1	Dynein light chain 2, cytoplasmic;Dynein light chain 1, cytoplasmic	1	13	98.156	2159		0	0	147660	0	0	0	0	0	131350	0	0	0	1841600	9228900		571850	616340	305980	647450	347010	0	0	0	342430	0	1806100	9829400		173010	131380	547400	1529600	347520	0	0	437850	0	0
37685	YAAELHLVHWNTK	Phospho (STY)	1660.78	P00918	CA2	Carbonic anhydrase 2	1	33	119.88	1087		0	0	0	0	143100	0	2636000	2164300	0	1772600	0	3863300	0	581370		9065100	5401700	0	2472000	0	0	385500	0	1610800	4517700	0	0		1763400	0	0	4107400	9689800	6143000	6381200	2197700	1505400	1448300
37752	YALYDATYETK	Phospho (STY)	1416.59	P23528;G3V1A4;E9PK25;Q9Y281-3;Q9Y281	CFL1;CFL2	Cofilin-1;Cofilin-2	1	18	150.46	369;1386;1387;1388		0	0	0	0	0	0	0	0	0	0	0	0	0	11039000		1614200	0	0	0	0	0	341120	840750	0	0	406710	9824900		0	0	745820	4290000	622110	963730	0	314930	166850	0
35687	VKELTYQTEEDRK	Phospho (STY)	1717.79	P12882;Q9Y623;Q9UKX2	MYH1;MYH4;MYH2	Myosin-1;Myosin-4;Myosin-2	1	14	179.65	1258		0	0	0	22220000	164440	689570	11687000	7676200	0	0	176200	1126900	0	0		0	0	0	0	0	0	0	0	0	0	0	0		2089400	206900	0	0	0	0	0	2736600	564400	14126000
4787	EGHMMDALYAQVK	Oxidation (M);Phospho (STY)	1587.65	Q5VWV2;Q8TEW0-5;Q8TEW0-3;Q8TEW0-7;Q8TEW0-6;Q8TEW0-4;Q8TEW0-11;Q8TEW0-2;Q8TEW0	PARD3	Partitioning defective 3 homolog	1	16	117.86	1932		0	0	0	0	0	0	0	0	0	0	0	0	236710	4496500		0	0	0	264410	446150	380040	0	0	1003900	120490	566190	10317000		0	0	357890	1199300	0	0	0	0	0	0
22291	NLEYVSVSPTNNTVYASVTHSNR	Phospho (STY)	2631.2	Q96DU3-3;Q96DU3-2;Q96DU3	SLAMF6	SLAM family member 6	1	21	228.57	238;2157		0	0	0	0	0	0	0	0	1050700	0	0	0	0	0		0	0	0	1998400	0	9529600	0	0	0	0	0	0		0	0	2435300	2590200	3171700	0	0	3462400	2894600	0
2440	AYTNFDAER	Phospho (STY)	1165.44	P07355;P07355-2;A6NMY6;H0YMU9;H0YLV6;H0YKN4	ANXA2;ANXA2P2	Annexin A2;Putative annexin A2-like protein;Annexin	1	36	107.79	1150		0	0	2220300	1909200	0	0	416050	204150	227410	0	663210	1074400	0	1436800		1798100	1443600	2673600	1679700	1392900	1300700	0	595620	3179700	2209700	603240	4080300		626420	0	16317000	11972000	3217500	3228400	352140	1582100	832280	361650
31859	TLEPVRPPVVPNDYVPSPTR	Phospho (STY)	2312.16	E7EW77;J3KNB2;Q9NYB9-3;Q9NYB9-2;Q9NYB9-4;Q9NYB9	ABI2	Abl interactor 2	1	10	129.2	733		0	0	0	0	0	0	0	0	0	0	0	0	936900	10320000		0	0	0	0	0	0	0	0	0	0	1390400	9947100		0	0	0	0	0	0	0	0	0	0
28815	SSYASQHSQLGQDLR	Phospho (STY)	1755.76	Q99569-2;Q99569	PKP4	Plakophilin-4	1	9	127.57	2203		0	0	0	272880	0	0	0	0	0	264910	767360	996590	1321700	10771000		456800	0	1604000	948740	623830	463070	0	267490	411790	0	0	10299000		0	191570	443840	524840	410220	0	0	543050	0	0
38854	YNTDCVQGLTHSK	Phospho (STY)	1601.65	M0R116;P13637;P13637-2;P13637-3	ATP1A3	Sodium/potassium-transporting ATPase subunit alpha-3	1	9	185.95	337;934		0	0	0	0	0	0	0	0	0	0	0	0	2245200	12622000		0	0	0	0	186990	0	0	0	0	0	2501100	14093000		0	0	0	0	0	0	0	0	0	0
28501	SREYDQLYEEYTR	Phospho (STY)	1830.75	O00459;E9PFP1	PIK3R2	Phosphatidylinositol 3-kinase regulatory subunit beta	1	18	119.87	945;946		0	0	0	0	0	0	0	0	0	0	0	0	1086600	8818900		1432500	432210	0	1625400	5250800	5582600	196320	0	353550	440430	1331900	8373500		0	0	2799600	340660	0	0	0	0	0	0
9235	GNPPHSAPCVPNGSALLLSNPAYR	Phospho (STY)	2568.19	Q08345;Q08345-5	DDR1	Epithelial discoidin domain-containing receptor 1	1	13	135.86	1739		0	0	0	0	0	0	0	622630	0	0	635780	834180	0	653510		0	0	50528000	7406100	0	0	0	0	0	562430	0	0		0	0	3718600	3783800	6884600	15909000	0	8215000	0	0
24293	QKPATETSMNTASHSLCEQTMVNSENTYSSGSSFPVPK	Phospho (STY)	4211.81	Q14126	DSG2	Desmoglein-2	1	5	97.55	1819		0	0	0	0	0	0	0	0	0	0	0	0	3149600	0		0	0	0	0	0	0	0	0	0	0	0	0		0	0	0	0	0	0	0	624880	0	0
13632	IKEKYIDQEELNK	Phospho (STY)	1728.83	P08238;P07900;P07900-2;Q86U12;Q58FF8	HSP90AB1;HSP90AA1;HSP90AB2P	Heat shock protein HSP 90-beta;Heat shock protein HSP 90-alpha;Putative heat shock protein HSP 90-beta 2	1	6	210.07	1161		0	0	0	0	50486	0	0	0	0	0	313740	563520	1390400	9450300		432270	331500	925490	0	885010	586270	108690	372800	384700	400760	1300000	10595000		0	53262	0	0	0	0	0	0	0	0
16887	LEPQIASASEYAHR	Phospho (STY)	1650.74	O60664-4;O60664-3;O60664	PLIN3	Perilipin-3	1	3	102.52	1013		0	0	0	0	0	0	0	0	0	0	160790	201740	1713900	9290700		694780	317400	995230	419490	225550	0	244790	670850	433920	0	1598600	9104000		0	0	0	0	0	0	0	0	0	0
22778	NPGNQAAYEHFETMK	Oxidation (M);Phospho (STY)	1831.72	P18206-2;P18206	VCL	Vinculin	1	6	68.179	1330		0	0	138590	0	0	0	338550	265980	124890	156260	883250	1875800	314460	1557300		1568400	1533400	2522500	4265400	1239100	0	295720	0	2873600	2757400	531150	6190000		0	0	345310	0	0	0	0	0	968240	694150
35256	VGEEEHVYSFPNKQK	Phospho (STY)	1869.83	F5GZ78;P49023-2;P49023;P49023-3	PXN	Paxillin	1	18	164.88	64;796		302180	0	0	0	0	0	0	277830	2054700	1986700	306420	873720	0	1560500		0	856670	856830	0	592130	0	369540	590460	3297300	3227000	123480	1377700		2556800	4169600	141500	0	204160	0	174540	0	717440	0
28595	SSESEFTQYTTHHILK	Phospho (STY)	1986.87	E9PHV5;P28290;E7END2;P28290-2;P28290-3;E7EUL7	SSFA2	Sperm-specific antigen 2	1	8	145.69	762		0	0	0	0	0	0	0	0	0	0	0	0	1954300	8772600		0	0	0	0	0	0	0	0	0	0	2194000	11800000		0	0	0	0	137950	0	0	0	0	0
208	AAYFGVYDTAK	Phospho (STY)	1284.54	P12236;P12235	SLC25A6;SLC25A4	ADP/ATP translocase 3;ADP/ATP translocase 3, N-terminally processed;ADP/ATP translocase 1	1	22	87.184	1250;1251		0	0	0	8366600	0	441450	121290	2374800	0	0	0	0	0	820580		4853200	472900	0	2633900	13791000	11398000	521950	0	0	0	0	0		1423500	1098300	740350	411290	4462700	0	660810	3257700	404980	5517500
3610	DIYETDYYRK	Phospho (STY)	1444.59	P06213-2;P06213;C9J5X1;P08069	INSR;IGF1R	Insulin receptor;Insulin receptor subunit alpha;Insulin receptor subunit beta;Tyrosine-protein kinase receptor;Insulin-like growth factor 1 receptor;Insulin-like growth factor 1 receptor alpha chain;Insulin-like growth factor 1 receptor beta chain	1	16	105.98	612;613;614		0	0	0	0	0	0	0	0	0	230430	1444100	2241000	976140	7150200		303470	0	0	1696400	1443900	0	0	0	1180300	1135100	0	7955700		476610	498200	2628800	929900	685010	0	208210	711840	0	0
1435	ALSSEGKPYVTKEELYQNLTR	Phospho (STY)	2505.22	Q13813;Q13813-3;Q13813-2;A6NG51	SPTAN1	Spectrin alpha chain, non-erythrocytic 1	1	5	84.946	412;1806		724640	0	3849400	3759200	397070	0	923590	949130	528590	0	948920	1233100	0	0		1620600	752710	3772100	2026300	2108700	2877100	0	0	1703000	1720200	0	1160900		1711600	1421400	6606300	7300000	3981900	3061300	1907800	0	1502300	232930
3906	DNHLHFYQDR	Phospho (STY)	1423.57	F5GZE1;Q8N4X5-2;Q8N4X5;Q8N4X5-4	AFAP1L2	Actin filament-associated protein 1-like 2	1	15	132.56	797		0	0	225310	129270	0	0	0	0	0	0	0	0	0	0		0	0	5693400	0	268860	11168000	0	381830	7394100	7701800	0	0		0	0	19938000	16178000	228220	0	0	3656000	0	411710
10148	GYSFVTTAER	Phospho (STY)	1209.51	P68032;P63267-2;P68133;Q5T8M7;P62736;P63267	ACTC1;ACTG2;ACTA1;ACTA2	Actin, alpha cardiac muscle 1;Actin, gamma-enteric smooth muscle;Actin, alpha skeletal muscle;Actin, aortic smooth muscle	1	23	140.49	1640		0	0	0	15534000	55390	1467900	9891400	6153500	0	0	360000	539710	0	0		0	0	553880	0	223330	611390	671100	465650	0	0	0	0		1066900	172720	0	0	233120	0	0	1083300	413440	5165600
24600	QPVGRIFFAGTETATK	2 Phospho (STY)	1881.84	P21397;P21397-2	MAOA	Amine oxidase [flavin-containing] A	2	1	44.132	362;363;364		0	0	6850800	413420	0	0	0	0	0	0	0	0	0	0		0	0	0	0	0	0	0	0	0	0	0	0		0	0	67901000	0	3646300	10247000	0	3909400	3627900	0
25616	RPAQAFPVSYSSSGAR	Phospho (STY)	1759.8	P07949-2;P07949	RET	Proto-oncogene tyrosine-protein kinase receptor Ret;Soluble RET kinase fragment;Extracellular cell-membrane anchored RET cadherin 120 kDa fragment	1	11	62.055	1171		0	0	0	0	0	0	0	0	0	0	0	0	0	10006000		0	0	0	0	705730	0	0	0	0	0	0	9783400		0	0	196080	508140	0	0	0	314260	0	0
30351	TEYMAFPKPFESSSSIGAEKPR	Phospho (STY)	2538.15	E7EV56;E7ETA6;Q15154-2;Q15154	PCM1	Pericentriolar material 1 protein	1	17	145.55	716		0	0	0	0	0	0	0	0	0	0	0	0	0	12848000		0	0	0	0	0	0	0	0	1584100	0	892010	9508900		0	0	0	0	0	0	0	0	0	0
16302	KYGLFKEENPYAR	Phospho (STY)	1693.79	P53801;A8MXQ1	PTTG1IP	Pituitary tumor-transforming gene 1 protein-interacting protein	1	9	133.16	1564;1565		80677	0	1293200	232970	0	243970	1054700	904800	0	0	204160	0	0	4540900		0	0	16093000	0	1945600	0	1523700	4209800	0	0	0	5282600		645210	369000	807040	1502500	883310	1510000	538470	0	110050	270370
22611	NMGGPYGGGNYGPGGSGGSGGYGGR	Phospho (STY)	2268.86	P22626;P22626-2	HNRNPA2B1	Heterogeneous nuclear ribonucleoproteins A2/B1	1	7	90.084	139;1372;1373;1374		0	0	0	0	0	0	0	0	0	0	0	0	0	21687000		289070	0	0	387790	813390	510830	0	0	495210	568840	531790	0		0	0	0	0	0	0	0	0	0	0
39412	YYSQPILVK	Phospho (STY)	1189.58	F8VZE0;F8VZY0;G3XAI7;Q00872-5;Q00872-3;Q00872-9;Q00872-8;Q00872-7;Q00872;Q00872-10;Q00872-2;Q00872-4;Q00872-6;G3V1V7	MYBPC1	Myosin-binding protein C, slow-type	1	12	163.16	826;827		0	0	0	3416200	0	448610	12768000	7399500	0	0	0	0	0	0		0	0	924040	0	0	0	1083400	0	0	0	0	0		0	0	0	0	0	0	0	0	0	3377700
31986	TLHYECIVLVK	Phospho (STY)	1453.7	A6NFX8;Q9UKK9;A6NJU6;A6NCQ0	NUDT5	ADP-sugar pyrophosphatase	1	9	111.5	475		0	0	0	0	0	0	176680	217360	0	0	0	0	2368400	10826000		226630	317920	0	0	165130	172290	0	0	250300	145890	1782600	10751000		0	159480	0	0	208660	0	179530	329920	0	0
18046	LLDDFDGTYETQGGKIPIR	Phospho (STY)	2217.04	P21709	EPHA1	Ephrin type-A receptor 1	1	26	161.91	366;367;1364		0	0	0	329060	0	0	155390	0	0	0	0	0	0	0		0	13584000	8094000	7546000	809910	859430	0	2335700	0	0	0	1457200		2789200	1894600	1581200	0	353220	2652000	276010	4684100	126860	224590
26068	SAPAMQSSGSFNYARPK	Phospho (STY)	1877.81	Q8WX93-3;Q8WX93;Q8WX93-4	PALLD	Palladin	1	9	144.29	2054		0	0	1522300	0	0	0	0	0	0	0	150090	0	1797500	14325000		0	0	0	280590	486410	476260	0	0	242580	316280	862840	10279000		0	0	0	2223900	0	0	0	0	0	0
18771	LNYGIPAIVK	Phospho (STY)	1166.61	P14923	JUP	Junction plakoglobin	1	18	150.81	1288		0	0	0	0	0	0	0	0	0	0	0	0	0	8739600		710370	1369200	0	0	0	0	0	0	0	0	0	8745100		0	0	1921200	3216800	0	0	0	538280	0	0
22776	NPGNQAAYEHFETMK	Phospho (STY)	1815.73	P18206-2;P18206	VCL	Vinculin	1	14	61.165	1330		0	0	3588200	0	0	0	592510	535860	334800	0	0	2098600	798970	6558600		0	904460	9021500	2155900	1873700	3095200	0	580600	1578600	0	417950	4970300		0	0	3359400	4998100	1642300	812480	987630	0	0	177580
38473	YKPMMIITEYMENGALDK	Phospho (STY)	2225.98	P29317	EPHA2	Ephrin type-A receptor 2	1	14	126.07	1420;1421		0	0	0	0	0	0	0	0	0	0	0	0	0	10399000		0	776620	0	0	0	0	0	0	0	0	718600	9747700		0	269060	0	5799600	0	0	0	0	0	0
31800	TLDNGGFYISPR	Phospho (STY)	1418.62	A8K4G3;H0Y3C5;J3KPD6;P08631-3;P08631-2;P08631-4;P08631	HCK	Tyrosine-protein kinase HCK	1	29	108.72	489		0	0	5002500	2318200	0	0	423350	0	431450	0	0	0	0	0		2767400	0	0	1969400	2125800	1608900	0	0	3664200	2878000	0	0		2051100	2018400	5049200	6133700	4584700	1594000	1221500	3873900	0	0
25098	RDNEVDGQDYHFVVSR	Phospho (STY)	2014.85	Q5JUW8;Q92796-3;Q92796-2;Q92796	DLG3	Disks large homolog 3	1	11	170.61	1912		0	0	0	0	0	0	0	422400	621920	0	0	398710	0	1356100		0	1183700	33249000	24002000	333420	0	0	0	0	0	0	2206100		0	0	0	3472500	526260	411780	0	2456900	0	0
26320	SDSASSEPVGIYQGFEKK	Phospho (STY)	2007.88	Q05655;Q05655-2	PRKCD	Protein kinase C delta type;Protein kinase C delta type regulatory subunit;Protein kinase C delta type catalytic subunit	1	6	142.39	175;176;177;1723		0	0	891390	0	0	314310	466950	652890	637630	0	0	0	0	0		27599000	0	0	627110	0	16729000	631810	0	0	6039700	0	0		358810	347260	0	6653600	962480	0	0	707920	1246600	1537200
15765	KLYTGPGLAIHCMQVHK	Phospho (STY)	2031.98	J3QRS9;O43670-2;O43670;O43670-4	ZNF207	BUB3-interacting and GLEBS motif-containing protein ZNF207	1	12	103.88	909		0	0	0	0	0	0	0	0	0	0	0	0	3159200	13347000		0	0	0	0	277850	0	0	0	1441600	898890	0	9780800		0	0	290990	0	0	0	0	0	0	0
27354	SIYYITGESK	Phospho (STY)	1239.54	P08238;Q58FF8	HSP90AB1;HSP90AB2P	Heat shock protein HSP 90-beta;Putative heat shock protein HSP 90-beta 2	1	10	119.34	1183		0	0	404380	0	0	0	331600	245490	0	0	0	0	0	8109200		337810	291090	0	0	0	0	0	0	1295200	641040	0	10243000		297150	0	2420900	2915800	0	294240	0	797770	0	0
9420	GQNVQQVIYATGALAK	Phospho (STY)	1739.86	P12883	MYH7	Myosin-7	1	4	162.29	1266		0	0	0	17100000	0	0	3792200	6851500	0	0	196110	258180	0	0		0	0	0	0	0	0	671010	0	0	0	0	0		0	0	0	0	0	0	0	1664500	0	3740400
4062	DSGLYKELLHK	Phospho (STY)	1381.66	Q8WUM9	SLC20A1	Sodium-dependent phosphate transporter 1	1	9	110.08	2048		0	0	0	0	0	0	354200	323560	0	0	0	0	0	14348000		0	0	304550	586180	0	541070	0	0	0	0	0	13455000		0	0	410700	430270	0	0	0	328100	0	253260
19114	LRAAYNLVK	Phospho (STY)	1126.59	P08237;P08237-3;P08237-2	PFKM	ATP-dependent 6-phosphofructokinase, muscle type	1	7	120.15	1178		0	0	0	51700	0	2475300	8602700	4666000	0	89621	0	0	0	0		0	0	0	0	0	0	443150	0	0	0	0	0		0	0	0	0	0	0	0	0	0	1841700
1205	ALDYYMLR	Phospho (STY)	1123.48	Q9Y490;Q5TCU6	TLN1	Talin-1	1	20	75.738	2384		0	0	2931100	724420	0	0	0	0	0	0	0	1705400	0	3240700		0	636270	15429000	7203300	1789200	1906600	0	0	1964100	3256800	369200	3014700		0	0	3293300	5530900	0	0	0	4849000	0	0
28267	SPPESESEPYTFSHPNNGDVSSK	Phospho (STY)	2571.04	Q9H5V8;Q9H5V8-2	CDCP1	CUB domain-containing protein 1	1	24	204.5	257;258;459;2259		0	0	1496200	0	0	0	0	0	0	0	0	0	448940	3914400		4012800	0	0	665390	0	3543300	0	0	3273900	983450	540650	3492100		0	0	15943000	23412000	0	0	0	0	0	228630
25710	RPVSPYSGYNGQLLTSVYQPTEMALMHK	Phospho (STY)	3246.52	Q9NQ84;Q9NQ84-2;J9JIE0	GPRC5C	G-protein coupled receptor family C group 5 member C	1	11	100.95	262;2282;2283		0	0	1117500	0	0	0	2587500	557910	0	0	0	0	0	2436300		9034000	1537200	39945000	2947200	10787000	6048500	0	0	0	0	0	1202700		0	0	0	0	0	0	0	740590	777710	0
27954	SLYSFIK	Phospho (STY)	936.436	P09525;Q6P452;B4DDF9	ANXA4	Annexin A4;Annexin	1	6	77.923	1217		0	0	0	0	0	0	0	0	0	0	7343000	8820900	0	0		1970900	0	0	5234500	992100	1224700	442030	0	858230	685650	0	0		2739000	0	0	0	7156100	10234000	0	3480500	0	0
7246	FSISPDEDSSSYSSNSDFNYSYPTK	Phospho (STY)	2903.13	Q96QD8;F8VUY8	SLC38A2	Sodium-coupled neutral amino acid transporter 2	1	12	142.45	2178;2179		0	0	0	0	0	0	0	0	0	0	0	0	0	7353900		0	0	0	0	0	0	0	0	0	0	1514500	7431500		0	0	0	0	0	0	0	0	0	0
38106	YGDGIQLTR	Phospho (STY)	1101.49	P15924;P15924-2	DSP	Desmoplakin	1	21	163.38	1305		0	0	0	2035700	0	50904	0	342560	0	0	0	0	0	0		6043900	11130000	5336500	2882500	992760	0	0	956920	0	0	192550	776430		280660	138360	15021000	19402000	1226100	0	294210	2328100	0	0
38215	YGQFSGLNPGGRPITPPR	Phospho (STY)	1992.96	P62136;P62136-2;P62136-3	PPP1CA	Serine/threonine-protein phosphatase PP1-alpha catalytic subunit	1	20	139.88	1631		0	0	2073000	787350	0	0	521810	435570	539130	0	0	0	0	7505500		1779800	0	0	0	0	0	0	716520	2501900	0	0	5735900		0	0	3184000	2586500	0	568660	0	0	0	0
14867	IYSYVVSRPQPR	Phospho (STY)	1543.75	Q96CS3	FAF2	FAS-associated factor 2	1	9	132.32	2154		0	0	0	0	0	0	0	0	0	0	0	0	0	11417000		291800	0	0	0	0	0	0	0	916570	758740	0	921210		157540	0	1474100	3084900	0	0	138450	0	225200	0
34394	TYDYLFK	Phospho (STY)	1028.43	Q92930;F5GY21;H0YMN7;H0YLJ8;H0YL94;P61006;B4DEK7	RAB8B;RAB8A	Ras-related protein Rab-8B;Ras-related protein Rab-8A	1	19	87.323	1618		0	0	0	0	0	0	0	0	0	0	0	0	859610	4683400		992110	779180	0	1984600	1751100	1331700	0	0	849360	0	852960	5227800		1167700	1244300	2914000	2417200	2848500	0	1748200	3158400	592450	228050
38670	YLPRPANPDEIGNFIDENLK	Phospho (STY)	2394.13	Q9UII8;P12830	CDH1	Cadherin-1;E-Cad/CTF1;E-Cad/CTF2;E-Cad/CTF3	1	15	184.15	1256		0	0	0	0	0	0	0	0	0	0	0	0	0	0		19048000	25776000	0	4988900	7588300	4764200	0	0	0	0	0	0		0	0	0	0	0	0	452250	4995300	0	0
15083	KEPLYAAFPGSHLTNGDLR	Phospho (STY)	2165.03	J3KRM1;Q9C0H9-2;Q9C0H9;Q9C0H9-5	SRCIN1	SRC kinase signaling inhibitor 1	1	13	129.77	899		0	0	0	0	0	0	0	0	0	0	0	0	0	9098000		0	0	0	641980	1839100	0	0	0	0	0	2866000	8744400		0	0	0	0	0	0	0	0	0	0
23710	PSSINYMVAPVTGNDVGIRR	Phospho (STY)	2225.07	O00560;G5EA09;O00560-3;O00560-2	SDCBP	Syntenin-1	1	1	67.396	85;86;948		0	0	0	0	0	0	0	0	0	0	0	0	0	0		0	0	86989000	0	0	0	0	0	0	0	0	0		0	0	0	0	0	0	0	0	0	0
37574	WTAPEAALYGR	Phospho (STY)	1313.58	P12931;P12931-2;J3QRU1;P07947;Q5R3A8;P06241-3;P06241-2;P06241	SRC;YES1;FYN	Proto-oncogene tyrosine-protein kinase Src;Tyrosine-protein kinase Yes;Tyrosine-protein kinase Fyn	1	11	69.721	915		0	0	0	0	0	0	365890	270530	0	0	0	0	716430	7951800		0	1313700	0	0	0	0	0	0	0	0	0	7093600		0	0	4298700	5975800	0	6463900	728520	1612900	607540	0
28590	SSEHENAYENVPEEEGKVR	Phospho (STY)	2281.95	Q13113	PDZK1IP1	PDZK1-interacting protein 1	1	7	150.68	1775		0	0	0	0	0	0	0	0	218550	0	0	455970	0	0		940620	334870	43072000	15538000	0	0	0	0	0	0	0	0		0	0	0	0	0	3587600	0	22570000	0	0
8499	GHALYVEPHGHGPSLSVQGLSR	Phospho (STY)	2377.13	F5H385;Q9BRY0	SLC39A3	Zinc transporter ZIP3	1	9	154.26	803		0	0	444910	0	0	0	0	0	0	0	0	0	0	13013000		314290	0	0	988180	438770	0	0	0	0	0	0	9837700		0	0	0	605040	0	0	0	0	0	0
810	AHDGGIYAISWSPDSTHLLSASGDK	Phospho (STY)	2664.19	O75083;O75083-3	WDR1	WD repeat-containing protein 1	1	14	91.238	1018		0	0	0	2049400	0	0	758760	327400	0	0	0	312640	0	3666500		0	1002200	9858800	1795200	875100	2944200	0	0	1013700	858670	0	1701300		980240	880150	2747400	9028500	0	0	598040	0	811530	878730
8609	GHYNNVSCAVFHPR	Phospho (STY)	1736.72	P53621;P53621-2	COPA	Coatomer subunit alpha;Xenin;Proxenin	1	17	143.31	1563		0	0	0	0	0	405130	1584000	0	0	0	0	0	1140600	7272500		4657200	2753200	1041700	0	0	2097300	135430	0	0	0	0	6919500		0	0	0	0	0	0	192630	0	279290	439700
37762	YANNSNYKNDVMIR	Phospho (STY)	1780.76	P61326;Q96A72;A6NEC0;B1ARP8;F5H6N1	MAGOH;MAGOHB	Protein mago nashi homolog;Protein mago nashi homolog 2	1	9	67.997	162;1625		0	0	239320	0	0	0	0	0	0	0	0	0	1608300	11966000		368100	332520	1797900	1177600	1135500	0	0	0	1121400	1184900	735610	7484000		0	0	0	1038600	391460	0	231350	0	0	0
29573	TACTNFMMTPYVVTR	2 Oxidation (M);Phospho (STY)	1902.77	D7R525;J3KNK1;P45984-5;P45984-3;P45984-2;P45984-4;P45984	MAPK9	Mitogen-activated protein kinase 9	1	8	63.682	700		0	0	567790	0	0	0	0	0	0	0	0	266490	0	2644000		4257000	0	0	0	0	0	0	0	0	1691700	1235400	0		952200	1137800	11583000	6548600	0	0	0	0	0	0
360	ADYDTLSLR	Phospho (STY)	1132.48	Q9Y446	PKP3	Plakophilin-3	1	7	128.27	2382		0	0	0	0	0	0	0	0	0	0	0	0	0	6414400		1513100	2370500	7613700	2049800	1571200	944040	137760	166830	0	0	1215900	8411600		0	0	2970400	7154200	0	0	0	0	0	0
38503	YKYGYEIPVDMLCK	Phospho (STY)	1857.81	G3V5Z7;P60900;G3V295;B4DXJ9;G3V3I1;B4DQR4	PSMA6	Proteasome subunit alpha type;Proteasome subunit alpha type-6	1	8	102.65	868;869;870		0	0	0	0	0	0	235500	0	0	0	335530	377310	0	1203000		0	0	0	0	0	0	0	0	0	0	0	748650		0	2152700	0	2288200	0	0	0	0	0	0
3360	DGHPLSPERDHLEGLYAK	Phospho (STY)	2112.96	Q8TEW8-3;E9PE87;Q8TEW8-2;Q8TEW8	PARD3B	Partitioning defective 3 homolog B	1	10	59.728	745		0	0	2499300	762170	0	0	0	0	686660	0	0	0	0	0		13726000	11121000	3103800	7428700	0	0	0	857270	1503100	1306900	0	0		2373900	2745900	0	0	2216600	1574900	779680	1245700	650460	554030
33156	TRADKEGDYYVLNGSK	Phospho (STY)	1894.85	P45954;B4DQ51	ACADSB	Short/branched chain specific acyl-CoA dehydrogenase, mitochondrial	1	6	179.14	1504;1505		0	0	0	0	0	0	0	0	0	0	0	0	0	0		483140	0	692090	11913000	0	297460	0	0	0	0	0	0		4867000	0	0	0	28350000	0	11389000	4243800	2171000	856000
6704	FLEENSSDPTYTSSLGGK	Phospho (STY)	2010.85	Q96L35;P54760	EPHB4	Ephrin type-B receptor 4	1	12	244.88	394;1582		0	0	0	0	0	0	0	0	0	0	0	0	0	9862500		0	0	0	251460	0	0	0	0	0	0	1077100	9844600		0	0	0	0	346960	0	0	0	0	0
5850	EYFTFPASK	Phospho (STY)	1168.48	A8MQ02;J3KN01;P55196-1;P55196;P55196-5;Q5TIG5;C9JX92;P55196-2;P55196-6;P55196-3	MLLT4	Afadin	1	17	133.99	491		0	0	502430	390830	0	0	0	0	212900	0	438250	597160	0	5892700		2090100	0	3359200	1717000	1974800	1553000	0	0	523930	0	0	6614800		0	0	0	816920	0	0	0	0	1165200	0
16051	KSVSSSPWLPQDGFDPSDYAEPMDAVVKPR	Phospho (STY)	3384.54	Q9NRY4	ARHGAP35	Rho GTPase-activating protein 35	1	9	97.469	264;2294		0	0	0	0	0	0	0	0	0	0	0	0	0	5226700		0	631730	0	0	2804800	1971600	0	0	1004700	0	773410	4384200		0	0	1220900	8183500	924540	1155700	1428900	1677600	1220800	0
4052	DSAYQSITHYRPVSASR	Phospho (STY)	2016.91	P50402;Q5HY57	EMD	Emerin	1	2	46.543	1538;1539		0	0	0	0	0	0	0	0	0	0	0	0	1262200	4197700		0	0	0	0	0	0	0	0	0	0	0	9950800		0	0	202500	502310	0	0	0	0	0	0
10847	HGQYLIGHGTK	Phospho (STY)	1289.59	Q96L35;P54760	EPHB4	Ephrin type-B receptor 4	1	12	101.71	1580		0	0	0	0	0	145050	0	0	0	0	0	0	1185100	0		1006100	175280	11134000	1537300	0	0	389350	461260	0	0	1467800	8816300		0	0	524830	0	817210	0	0	0	0	0
31715	TKYETDAIQR	Phospho (STY)	1303.58	P12882;Q9Y623;Q9UKX2;P13533;Q9UKX3;P11055;P12883	MYH1;MYH4;MYH2;MYH6;MYH13;MYH3;MYH7	Myosin-1;Myosin-4;Myosin-2;Myosin-6;Myosin-13;Myosin-3;Myosin-7	1	14	97.813	1231		0	0	0	29915000	0	3787300	5349700	8888300	0	0	148680	245640	0	0		0	0	0	0	0	0	1727900	265010	0	0	0	0		1309700	149140	0	111200	0	55653	0	948020	494980	5298800
14312	IRPGEYEQFESTIGFK	Phospho (STY)	1979.9	Q9H4G0-4;Q9H4G0-3;Q9H4G0-2;Q9H4G0	EPB41L1	Band 4.1-like protein 1	1	19	142.91	2258		0	0	0	0	0	0	356810	227000	0	0	0	0	0	8921900		4419100	2643200	0	0	702700	781870	291280	0	0	178650	0	8738300		0	0	4224200	2762400	741120	0	0	1128200	0	116400
38466	YKNILPFDHSR	Phospho (STY)	1468.69	P29350;P29350-3;P29350-2;P29350-4	PTPN6	Tyrosine-protein phosphatase non-receptor type 6	1	14	61.344	1424		0	0	1759700	627090	0	100610	100450	0	0	77901	355390	408760	0	1442600		0	0	3097300	1454600	1896000	1985300	161160	363510	0	816360	394090	0		0	1224800	3057900	3832500	3465300	1068400	1396600	0	1583900	770530
22510	NLSEGNNANYTEYVATR	Phospho (STY)	1994.84	O76039-2;O76039	CDKL5	Cyclin-dependent kinase-like 5	1	13	114.56	1045		0	0	1144200	341510	0	0	0	0	0	0	1100500	1930300	0	5304900		1786700	1009600	1071800	910120	9012300	8384200	0	0	2199100	1479100	546090	3035900		323990	322720	2214600	2688700	1018200	271220	622430	467420	207980	695320
15829	KNPQEGLYNELQK	Phospho (STY)	1639.76	P20963-3;P20963	CD247	T-cell surface glycoprotein CD3 zeta chain	1	13	177.83	1352		0	0	0	0	0	0	297570	0	627300	0	0	0	0	1128400		765060	257850	1138200	862190	1233400	4777300	0	0	304280	198760	208280	1040100		0	120720	6366400	3501500	2586800	0	0	0	0	777950
16544	LAQDPYRLGHDPYR	Phospho (STY)	1779.81	P18583-7;P18583;P18583-5;P18583-9;P18583-10;P18583-3;P18583-4;P18583-6	SON	Protein SON	1	4	64.244	1334;1335		0	0	0	0	0	0	0	0	0	0	0	0	0	0		0	265190	0	0	431840	302400	0	0	397930	0	4453400	8438600		0	0	0	0	0	0	0	0	0	0
28877	STGPGASLGTGYDRK	Phospho (STY)	1545.68	O15551	CLDN3	Claudin-3	1	8	125.22	340;982		0	0	0	0	0	85261	225010	0	135500	0	0	0	445380	1051700		1936600	0	32727000	6897000	2325000	0	9660300	8344800	0	0	471850	0		0	0	0	0	0	0	0	12822000	257160	0
28481	SQYYSTVGGSHPHSEQYPDLLPLEAR	Phospho (STY)	3010.35	Q5SVK8;Q6XZF7	DNMBP	Dynamin-binding protein	1	5	62.646	1918;1919		0	0	0	0	0	0	0	0	0	0	0	0	0	8015500		0	0	0	0	0	0	0	0	0	0	1074300	0		0	0	0	0	0	0	0	0	0	0
28293	SPSSCNDLYATVK	Phospho (STY)	1520.62	Q9NWQ8	PAG1	Phosphoprotein associated with glycosphingolipid-enriched microdomains 1	1	7	239.61	2307		0	0	1671600	364050	0	0	0	0	0	0	0	250860	788860	4965800		1213100	177760	774750	1231500	1353900	1112100	0	0	2565600	1258600	692930	6842100		583090	469780	2270100	3711900	0	0	0	0	0	0
15900	KPMEYAPRDGILF	Phospho (STY)	1615.75	Q8NCR9;Q8NCR9-2	CLRN3	Clarin-3	1	5	105.03	2022		0	0	0	0	0	160990	768880	745450	163050	0	0	0	0	0		0	126700	0	380680	0	0	10073000	67114000	602650	0	0	0		0	0	0	0	0	155430	0	559860	0	0
14605	ITYGQCGDVLR	Phospho (STY)	1360.58	P08590;I3L3U1	MYL3;MYL4	Myosin light chain 3	1	9	181.66	1194		0	0	0	27035000	222270	321690	9188400	5955300	0	0	0	0	0	0		0	0	0	0	0	0	0	0	0	0	0	0		0	0	0	0	0	0	0	0	0	0
4263	DVPDGPLLREETYDVPPAFAK	Phospho (STY)	2408.13	F5H855;P56945-5;P56945-8;P56945;P56945-7;P56945-2;P56945-6;P56945-4;P56945-3	BCAR1	Breast cancer anti-estrogen resistance protein 1	1	16	61.276	325;815		0	0	0	0	0	0	0	0	0	0	0	321710	0	7316600		0	564790	0	0	1942200	1315900	0	0	1414900	1662600	908300	5452200		0	0	0	291760	0	0	0	0	412090	0
4620	EEDEHPYELLLTAETK	Phospho (STY)	1995.87	Q92625	ANKS1A	Ankyrin repeat and SAM domain-containing protein 1A	1	9	103.88	2129		0	0	820830	292950	0	0	0	0	0	0	254240	759490	0	7003600		5266200	2319200	0	691910	1074100	491610	0	0	0	801300	883790	572770		0	0	0	0	0	360140	0	0	0	259900
27622	SLGSVQAPSYGAR	Phospho (STY)	1371.62	P05783;F8VZY9	KRT18	Keratin, type I cytoskeletal 18	1	8	155.86	114		0	0	0	0	0	0	0	0	0	0	0	0	1122500	6403100		544280	336390	3382700	2822100	726110	575590	0	0	0	0	1134900	6663500		0	0	0	0	0	0	0	0	0	0
19906	LVQSPNSYFMDVK	Phospho (STY)	1606.71	P42677;H0YMV8;Q71UM5;Q5T4L4;C9JLI6	RPS27;RPS27L	40S ribosomal protein S27;40S ribosomal protein S27-like	1	8	117.93	147;1491		0	0	0	0	0	0	0	0	0	0	0	0	0	10919000		0	0	4284400	0	0	0	0	0	0	0	0	10216000		0	0	0	0	0	0	0	0	0	0
35529	VIGAGEFGEVYKGMLK	Phospho (STY)	1776.85	P29317	EPHA2	Ephrin type-A receptor 2	1	6	62.861	1418		0	0	0	0	0	0	0	0	0	0	0	0	0	1401300		2468000	0	0	995730	0	0	0	1999100	0	0	0	0		0	0	0	5101900	0	0	212100	131460	405810	269150
36981	VVNLEQPLCKPYTVVDVSAAMASEHLEGPVNSPK	Phospho (STY)	3757.81	Q9H792;H0YN99	PEAK1	Pseudopodium-enriched atypical kinase 1	1	6	107.71	462		4331600	0	5865500	2811600	0	0	0	911410	0	0	0	1133800	0	1051400		0	0	17484000	1403300	2077300	1698100	0	0	2617600	2432600	0	1019200		0	0	0	6433900	1419000	0	0	0	0	0
31690	TKPSDEEMLFIYGHYK	Phospho (STY)	2036.9	P07108;P07108-3;P07108-2;P07108-4;P07108-5;P07108-6	DBI	Acyl-CoA-binding protein	1	18	62.055	1145;1146		0	0	0	0	0	0	1126000	973880	0	328740	0	0	0	0		2073400	0	0	2095900	4329900	2623900	0	0	2296300	1560800	0	0		936540	0	4824700	8085200	8889400	0	4420400	4848600	1704800	844560
9946	GVTIPYRPKPSSSPVIFAGGQAYTIQGQYAIPQPDLTK	Phospho (STY)	4125.1	Q15366-4;G3V0E8;B4DXP5;Q15366-5	PCBP2	Poly(rC)-binding protein 2	1	8	118.42	574		0	0	1168000	0	0	0	0	0	0	0	0	0	0	9517200		635760	0	0	0	1358500	734760	0	0	876560	834870	1210400	6677800		0	0	0	0	0	0	0	0	0	0
27439	SKPPYTDYVSTR	Phospho (STY)	1492.66	Q9UPZ9-2;Q9UPZ9	ICK	Serine/threonine-protein kinase ICK	1	8	104.17	2365		0	67951	0	0	0	0	203190	82948	0	0	0	0	0	8992200		0	0	0	1514800	0	0	0	0	0	0	0	8656900		0	0	0	0	0	323190	625200	0	0	0
34636	TYYSPVYR	Phospho (STY)	1127.47	Q99569-2;Q99569	PKP4	Plakophilin-4	1	16	125.31	2207;2208		0	0	0	0	0	0	0	0	0	0	730810	1070100	909780	4127800		279590	173020	0	752750	1173200	392190	0	0	0	0	1270300	7359900		177530	0	0	0	0	0	0	164910	0	0
26347	SDVYSDLNTQRPYYK	Phospho (STY)	1927.84	K7ES93;O43914-3;O43914-2;O43914	TYROBP	TYRO protein tyrosine kinase-binding protein	1	13	108.58	928		444020	0	6679600	0	0	0	532790	0	0	0	705830	0	0	0		3409100	539810	5248100	3010600	1900800	0	310880	0	11397000	0	0	0		0	1618800	3814700	11626000	3665300	3865000	0	2132400	0	725340
32932	TPYEAYDPIGK	Phospho (STY)	1332.56	Q5W0G0;Q5W0F9;B4DN67;Q96J84-3;Q96J84;Q96J84-2	KIRREL	Kin of IRRE-like protein 1	1	9	167.18	553;554		0	0	253420	196120	0	0	0	0	0	0	0	0	0	8119800		0	0	0	0	176260	327120	0	0	553970	252540	1347300	9167000		0	0	1964800	1066800	0	0	0	0	0	0
13028	IEDPVYGIYYVDHINR	Phospho (STY)	2044.93	Q96QZ7-7;Q96QZ7-6;Q96QZ7-2;Q96QZ7;Q96QZ7-4;Q96QZ7-3;Q96QZ7-5	MAGI1	Membrane-associated guanylate kinase, WW and PDZ domain-containing protein 1	1	15	140.22	2181		0	0	916590	0	0	0	0	0	0	0	320580	416340	0	7349800		816650	0	0	0	0	0	0	0	1335200	0	1525900	7295400		0	0	744340	901900	761280	622360	0	785010	583560	0
28294	SPSSCNDLYATVKDFEK	Phospho (STY)	2039.85	Q9NWQ8	PAG1	Phosphoprotein associated with glycosphingolipid-enriched microdomains 1	1	9	267.46	2307		0	0	3544000	0	0	0	0	119800	525590	0	514800	440770	0	9153900		2782600	480380	0	0	0	0	0	0	391990	2572800	0	9465000		1513900	0	1918300	3389500	0	0	0	398020	990050	404650
8073	GESAGYMEPYEAQR	Phospho (STY)	1666.63	Q15464;Q15464-2	SHB	SH2 domain-containing adapter protein B	1	12	190.03	1879		0	0	0	0	0	0	0	0	0	0	0	0	1277300	10075000		0	0	0	0	0	0	0	0	0	0	256810	9091200		0	0	597450	0	305120	0	130070	0	0	0
1177	ALAYDKLEK	Phospho (STY)	1129.54	F8W6L6;P35580;P35580-2;P35580-3;P35580-4	MYH10	Myosin-10	1	15	112.36	829		547940	346190	0	1486900	0	0	265630	327230	120340	0	0	0	0	0		0	0	2726600	3502200	1740300	167700	130940	260920	1907500	705140	0	0		0	0	4092600	2458900	6225800	608280	0	2923300	162430	0
17241	LGHDPYRLGHDAYR	Phospho (STY)	1748.78	P18583-7;P18583;P18583-5;P18583-9;P18583-10;P18583-3;P18583-4;P18583-6	SON	Protein SON	1	5	65.374	1335		0	0	0	0	0	0	0	0	0	0	0	0	0	7055100		0	298100	0	0	0	509010	0	0	338300	233280	926340	9327300		0	0	483040	475320	0	0	0	0	0	0
1593	ANLLANNEYYFR	Phospho (STY)	1566.69	Q8WZ42-12;Q8WZ42-2;Q8WZ42;Q8WZ42-8;Q8WZ42-13;Q8WZ42-5;Q8WZ42-11;Q8WZ42-4;Q8WZ42-7;Q8WZ42-3;Q8WZ42-10;Q8WZ42-9	TTN	Titin	1	15	174.24	2061;2062		0	0	0	22552000	0	0	11110000	7679700	0	128500	261160	860410	0	0		0	0	0	0	0	0	0	0	0	0	0	0		1363400	0	0	0	0	0	0	0	0	4252300
24636	QQPTQFINPETPGYVGFANLPNQVHR	Phospho (STY)	3031.43	Q15019;Q15019-2;F8WB65	SEPT2	Septin-2	1	7	149.64	1862		0	0	3185400	823480	0	0	0	0	0	0	720860	1771000	0	0		1250000	917880	8771600	0	0	1090000	0	0	937800	957170	0	0		0	420980	0	0	538540	0	451120	0	1115600	0
207	AAYFGIYDTAK	Phospho (STY)	1298.56	P05141	SLC25A5	ADP/ATP translocase 2;ADP/ATP translocase 2, N-terminally processed	1	21	101.39	1121;1122		0	0	0	0	0	0	0	0	0	0	0	0	0	0		7869400	0	0	4755900	3283300	3415200	0	0	0	906250	0	1156600		0	3718300	1643200	1262800	10110000	0	3033100	3654900	1672900	0
15899	KPMEYAPRDGILF	Oxidation (M);Phospho (STY)	1631.74	Q8NCR9;Q8NCR9-2	CLRN3	Clarin-3	1	3	62.162	2022		0	0	0	0	0	0	0	0	506380	0	0	0	0	0		0	0	4423700	671070	0	0	12526000	56760000	831140	0	0	0		0	0	0	0	0	0	0	0	0	0
39292	YVSLITSYQPFSLEK	Phospho (STY)	1853.89	F5H5M7;P15260	IFNGR1	Interferon gamma receptor 1	1	19	143.93	806;807		0	0	0	0	0	0	0	229350	0	0	0	0	0	8650300		0	0	0	0	802090	1265300	0	0	0	0	0	5989500		0	0	875760	0	0	0	0	0	0	0
38228	YGTCIYQGR	Phospho (STY)	1196.47	P59666;P59665	DEFA3;DEFA1	Neutrophil defensin 3;HP 3-56;Neutrophil defensin 2;Neutrophil defensin 1;HP 1-56;Neutrophil defensin 2	1	13	120.87	1602;1603		0	0	0	0	0	0	2828400	0	173540	0	189890	284800	0	0		10757000	521060	0	0	261840	0	0	0	264430	0	0	0		0	0	0	4982300	10259000	31736000	645960	8186900	481750	268160
28675	SSISSVLKDPDSNPYSLLDNTESDQTADTDASESHHSTNR	Phospho (STY)	4399.88	E7EU85;E9PFF5;B4DXZ6;P51114-3;P51114-2;P51114	FXR1	Fragile X mental retardation syndrome-related protein 1	1	4	142.16	8;575		0	0	0	0	0	0	0	0	0	0	0	0	0	5582300		0	0	0	0	0	0	0	0	0	0	1188400	11258000		0	0	0	0	0	0	0	0	0	0
20200	LYPELSQYMGLSLNEEEIR	Oxidation (M);Phospho (STY)	2379.07	O00560;G5EA09;O00560-3;O00560-2;B4DHN5;E9PBU7	SDCBP	Syntenin-1	1	10	114.03	87;949;950		0	0	351440	0	0	207100	1959600	494010	0	0	0	0	0	0		3275900	0	12234000	1755000	688070	965870	1095800	8785500	0	844790	0	740520		0	0	0	0	13364000	12300000	601620	2116200	502050	0
5518	ERLYEWISIDKDEAGAK	Phospho (STY)	2101.97	O15357-2;O15357	INPPL1	Phosphatidylinositol 3,4,5-trisphosphate 5-phosphatase 2	1	12	120.82	978		0	0	0	0	0	0	0	0	0	0	0	0	0	0		1772700	1006700	0	1464000	0	0	0	0	1990800	0	0	7201100		0	0	2050800	4033700	0	225750	0	0	0	219740
18984	LQLDNQYAVLENQK	Phospho (STY)	1754.82	Q9UKY7;D6R9V8	CDV3	Protein CDV3 homolog	1	10	178.67	2353		0	0	0	0	0	0	0	0	0	0	0	0	0	6975000		0	0	0	375640	0	0	0	0	0	0	1311300	5402600		0	0	0	0	0	0	0	0	0	0
24485	QLVRGEPNVSYICSR	Phospho (STY)	1856.86	P49841;P49841-2;P49840;A8MT37	GSK3B;GSK3A	Glycogen synthase kinase-3 beta;Glycogen synthase kinase-3 alpha	1	12	150.34	150;1534		0	0	0	0	0	334510	191240	0	619980	787390	0	0	0	1227300		0	0	0	0	0	0	0	0	374750	0	0	0		0	0	0	0	0	0	0	0	0	0
1389	ALPQNDDHYVMQEHRK	Oxidation (M);Phospho (STY)	2075.89	C9J1X3;Q07912;Q07912-3;Q07912-2	TNK2	Activated CDC42 kinase 1	1	4	48.131	605		0	0	0	0	0	0	0	0	0	0	0	0	632360	0		234040	0	0	600770	0	451940	0	0	517470	475290	783080	0		580790	183200	0	1130000	1187800	53485	389400	783490	438700	81565
11815	HPEIVGYSVPGR	Phospho (STY)	1389.64	Q5SVK8;Q6XZF7;Q6XZF7-2;B4E0Q3	DNMBP	Dynamin-binding protein	1	11	138.99	1917		0	0	0	0	0	0	0	0	0	0	0	0	1686900	7586900		0	0	0	0	0	0	0	0	0	0	1010900	6967500		0	0	0	563050	0	0	0	0	167940	0
38762	YMEDSTYYKASK	Oxidation (M);Phospho (STY)	1580.61	Q8IYN9;Q05397;E7ESA6;J3QT16;Q05397-5;E9PEI4;Q8N9D7;Q05397-3;Q05397-2	PTK2	Focal adhesion kinase 1	1	14	67.997	1717;1718;1719		0	0	405850	217930	0	146050	287680	260070	2087200	1833100	597920	223800	134410	0		3200700	1238600	0	0	838010	184140	407050	335720	2947600	0	270330	0		0	2627400	300940	0	679850	0	0	445030	398350	564810
28608	SSFSHYSGLK	Phospho (STY)	1191.5	Q8NC51-3;Q8NC51	SERBP1	Plasminogen activator inhibitor 1 RNA-binding protein	1	5	94.692	2020		0	0	0	0	0	0	0	0	0	0	0	0	1163100	6586400		0	0	169590	0	0	0	334600	0	0	0	1309300	8125900		0	0	244290	256490	0	0	0	212970	0	0
19060	LQQTYAALNSK	Phospho (STY)	1315.62	P46940;H0YLE8	IQGAP1	Ras GTPase-activating-like protein IQGAP1	1	5	73.435	1515		0	0	0	1004100	0	0	1155700	302670	277040	0	228590	279550	475940	1093700		405600	172680	0	1225200	2811400	3617400	295710	316270	623590	283200	384540	3040400		0	822650	4933200	4047700	1218900	0	1275800	3810400	654530	720130
36548	VSEKPSADYVLSVR	Phospho (STY)	1628.78	Q13882	PTK6	Protein-tyrosine kinase 6	1	11	139.58	1818		0	0	0	357120	0	0	450020	0	581990	0	0	0	0	1091400		8022200	15304000	7603100	962490	0	1000900	334660	0	0	653200	0	0		0	0	1870100	8431100	2202200	3064600	0	2760500	0	800530
14950	KAPTNEFYA	Phospho (STY)	1119.46	B4E1S6;P31431	SDC4	Syndecan;Syndecan-4	1	23	103.55	577		0	0	0	0	0	0	287330	237710	473980	0	0	0	712880	2261400		2323800	512640	6646600	1900000	1704600	1443900	0	307600	0	0	0	5167900		0	0	7025600	3491900	1076300	916860	223670	3613300	1075300	0
5945	FAGSGNEENRNNAYPHK	Phospho (STY)	1983.82	Q8NBF2;Q8NBF2-2	NHLRC2	NHL repeat-containing protein 2	1	11	114.27	2019		0	0	193390	0	0	0	0	0	59740	0	0	0	0	946660		397720	0	0	0	2324700	3808600	0	0	292280	529160	0	8360400		0	0	559690	597990	162940	0	0	597450	0	0
16220	KVSSTHYYLLPERPSYLER	Phospho (STY)	2417.18	C9J1X3;Q07912;Q07912-3	TNK2	Activated CDC42 kinase 1	1	6	93.371	607;608		0	0	696080	0	0	0	0	0	0	0	0	0	2269800	9025900		357930	437600	0	0	0	0	0	0	672800	0	985010	7830700		0	0	0	708410	0	0	0	0	0	0
4370	DYSTLTSVSSHDSR	Phospho (STY)	1633.66	P16144-4;P16144-2;P16144	ITGB4	Integrin beta-4	1	14	68.972	1306		0	0	2000000	374290	0	0	426190	425670	241500	0	0	619050	0	4395600		5437400	317300	0	4301900	0	0	375600	1444100	0	0	146170	729700		0	0	0	9587900	1745200	2882000	0	3789500	3303400	0
18796	LPDGYEFKFPNR	Phospho (STY)	1561.7	P09382	LGALS1	Galectin-1	1	11	70.089	1212		0	0	151110	0	0	0	247150	0	0	0	218090	0	1085100	7263100		965500	0	0	460290	401720	386460	0	0	2571700	2715000	0	7000700		0	0	0	0	0	0	0	0	0	0
31083	THIQDNHDGTYTVAYVPDVTGR	Phospho (STY)	2538.12	P21333-2;P21333;Q5HY54	FLNA	Filamin-A	1	9	100.28	358;359;360;1356		451580	0	0	1900500	0	0	276570	454040	232140	0	0	500780	0	0		538810	0	17374000	1228600	1335300	1309800	0	0	723730	1261000	0	0		0	250560	7532900	5354100	1563400	1786200	0	1438600	0	0
25106	RDYEVDGRDYHFVTSR	Phospho (STY)	2093.9	Q12959-5;Q12959-3;Q12959-6;Q12959-4;Q12959;Q12959-7;Q12959-2;Q12959-8;Q12959-9	DLG1	Disks large homolog 1	1	8	55.437	1769		0	0	518050	0	0	398550	0	582900	0	0	723250	374290	804610	3786900		3301100	0	13620000	0	0	0	0	0	417240	352020	916330	4614800		0	127730	0	0	3762400	0	1979600	0	0	413410
29461	SYSPYDMLESIR	Phospho (STY)	1539.63	P07355;P07355-2;A6NMY6	ANXA2;ANXA2P2	Annexin A2;Putative annexin A2-like protein	1	26	96.745	1155		0	0	1769800	482590	0	0	318470	0	0	0	482730	1977400	0	3309200		919930	1022200	0	0	798070	790500	0	0	1290100	0	0	3303000		0	0	12593000	16367000	2241000	0	387430	1088300	0	0
34126	TVQPVAMGPDGLPVDASSVSNNYIQTLGR	Phospho (STY)	3065.45	C9JZR2;O60716-13;O60716-11;O60716-10;O60716-9;O60716-5;O60716-3;O60716-2;O60716;O60716-21;O60716-19;O60716-16;O60716-18;O60716-15;O60716-17;O60716-14;O60716-12;O60716-8;O60716-7;O60716-6;O60716-4;O60716-24;O60716-23;O60716-22;O60716-20	CTNND1	Catenin delta-1	1	7	132.78	632		0	0	0	0	0	0	0	0	0	0	0	0	0	10098000		1479400	2273600	0	1970800	1370600	838510	0	0	0	0	0	0		0	0	0	0	540770	0	0	834770	514770	0
36565	VSGDYGHPVYIVQEMPPQSPANIYYK	Phospho (STY)	3031.38	P52799;P98172	EFNB2;EFNB1	Ephrin-B2;Ephrin-B1	1	18	86.791	155;1556;1557;1558		0	0	0	0	0	0	0	0	0	0	0	0	0	5511300		0	0	11535000	1492700	0	0	0	0	0	0	0	5791000		0	0	0	0	0	0	0	2042100	0	0
21543	NDSDPTYGQQGHPNTWK	Phospho (STY)	2023.81	Q93052;C9JUT4	LPP	Lipoma-preferred partner	1	7	93.495	448;2142		0	0	0	900670	0	0	0	281440	373650	0	119780	0	0	0		6024900	1413700	0	4112000	2799000	6188900	0	383910	1741300	1547800	786300	5278100		3810300	0	933880	0	0	0	656860	0	106050	161660
29467	SYSPYDMLESIRK	Oxidation (M);Phospho (STY)	1683.72	P07355;P07355-2;A6NMY6	ANXA2;ANXA2P2	Annexin A2;Putative annexin A2-like protein	1	8	65.043	1155		0	0	826420	892160	135290	0	705220	201680	167000	0	95556	234990	0	0		975750	128630	0	0	1110200	1225100	0	428040	0	1030500	482850	2443800		1139100	0	19579000	7683600	0	0	0	1206200	829100	417260
20172	LYKVPDGKPENQFAFNGEFK	Phospho (STY)	2407.12	Q9H2U2;Q9H2U2-2;E2QRM6;Q9H2U2-3;Q9H2U2-6;Q9H2U2-4	PPA2	Inorganic pyrophosphatase 2, mitochondrial	1	11	115.63	2251		0	0	448240	0	0	0	0	0	0	0	0	0	723250	861580		0	1309400	0	0	13372000	11232000	0	0	0	509300	0	532570		210470	0	1655900	743030	5225000	223730	0	509190	404150	662450
887	AHTFSAQSGYR	Phospho (STY)	1303.53	Q5H993;Q8N8Z6	DCBLD1	Discoidin, CUB and LCCL domain-containing protein 1	1	16	102.55	210;1906		0	0	0	0	0	0	0	0	0	0	0	0	1095000	2312100		0	0	0	0	0	0	0	0	0	0	2770300	13690000		0	0	0	0	0	0	0	0	0	0
26070	SAPAMQSSGSFNYARPK	Oxidation (M);Phospho (STY)	1893.81	Q8WX93-3;Q8WX93;Q8WX93-4	PALLD	Palladin	1	7	117	2054		0	0	727180	0	0	0	0	149270	0	0	0	0	726900	0		411380	0	862240	300040	391400	633350	0	0	81697	0	0	5822100		0	0	0	0	0	0	0	0	0	0
1832	ARQYTSPEEIDAQLQAEK	Phospho (STY)	2155.98	Q13442;F8WBW6	PDAP1	28 kDa heat- and acid-stable phosphoprotein	1	6	155.94	188;1793		0	0	0	0	0	0	0	0	0	0	0	0	0	8719900		0	0	0	0	0	0	316060	1089600	0	0	0	0		0	0	0	0	0	0	0	0	0	0
11189	HKDVIINQEGEYIK	Phospho (STY)	1764.84	Q9HC35-2;Q9HC35	EML4	Echinoderm microtubule-associated protein-like 4	1	9	71.031	2271		0	0	705270	0	0	0	168370	0	0	0	0	180550	417120	4198100		0	188500	1707300	2358300	0	0	0	108960	788210	476110	371370	4145700		677040	923600	1306500	0	4584200	0	2142800	4027800	0	0
29817	TATGYGFAEPYNLYSSLK	Phospho (STY)	2060.91	P27986;P27986-4;P27986-5;P27986-3;P27986-2	PIK3R1	Phosphatidylinositol 3-kinase regulatory subunit alpha	1	7	147.17	372;373;1408		0	0	0	0	0	0	0	0	0	0	0	0	0	3727300		0	0	0	377510	509460	421930	0	0	0	0	720620	5177400		0	0	0	0	0	0	0	0	0	0
15618	KLHEYNTQFQEK	Phospho (STY)	1643.73	P27986;P27986-4;P27986-5;P27986-3;P27986-2	PIK3R1	Phosphatidylinositol 3-kinase regulatory subunit alpha	1	14	124.21	1407		0	0	213570	86558	0	305780	97261	435070	307180	225010	693000	798880	0	446070		1958100	144330	4983800	4339700	4524100	0	349200	347530	4344700	2941500	216640	566770		1060500	0	2960800	3541100	0	0	1071900	0	0	680800
3994	DQLIYNLLKEEQTPQNK	Phospho (STY)	2153.04	P00338;P00338-3;P00338-4;P00338-5;P00338-2;F5H5J4;F5H6W8;F5H8H6;F5GXC7;F5GWW2;F5GXU1	LDHA	L-lactate dehydrogenase A chain	1	12	103.13	1065		0	0	0	532110	0	0	0	0	0	0	0	0	1363000	5456800		948270	0	0	847870	0	385000	0	0	0	517130	898220	5175100		0	291910	1956500	4664700	0	0	814530	0	0	0
11260	HLAILYKK	Phospho (STY)	1064.58	Q7Z494-2;Q7Z494	NPHP3	Nephrocystin-3	1	3	47.849	1967		0	0	0	0	0	0	0	0	0	0	0	0	0	0		590370	75232	0	0	0	0	0	0	0	0	513670	6987600		0	0	0	0	0	391980	0	0	0	0
13053	IEGVYAR	Phospho (STY)	886.395	P18077;F8WBS5;F8WB72	RPL35A	60S ribosomal protein L35a	1	9	108.24	1329		0	0	704350	246460	0	0	857710	534900	260970	0	163960	237800	815800	2010300		1347700	970700	918090	1281200	578270	671570	0	0	1219300	868010	881170	5558300		0	0	2070000	1708100	932580	0	596090	1829200	405700	0
38558	YLEFISECIIQVLQSK	Phospho (STY)	2048.99	P02144;Q8WVH6	MB	Myoglobin	1	8	110.35	1096		0	0	0	7065200	4144200	0	227270	0	0	0	0	0	0	0		0	0	0	0	0	0	0	0	0	0	0	0		0	0	0	0	0	0	0	0	0	6655300
23162	NTPYKTLEPVKPPTVPNDYMTSPAR	2 Phospho (STY)	2975.35	Q8IZP0-2;Q8IZP0-4;Q8IZP0-6;F5H1G9;F8WA55;A6NFN2;Q8IZP0-11;Q8IZP0-10;Q8IZP0-8;Q8IZP0-7;Q8IZP0-12;Q8IZP0;F8WA56;Q8IZP0-3;Q8IZP0-5;Q8IZP0-9	ABI1	Abl interactor 1	2	13	98.299	73;329;330;843;844		0	0	0	0	0	0	0	0	0	0	0	0	0	6650800		0	0	0	0	0	0	0	0	0	0	0	9492400		0	0	0	0	0	0	0	0	0	0
5522	ERPISMINEASNYNVTSDYAVHPMSPVGR	Phospho (STY)	3313.49	E7EME8;Q9HAU0-3;Q9HAU0-5;Q9HAU0-8;Q9HAU0;Q9HAU0-2;Q9HAU0-4;Q9HAU0-6	PLEKHA5	Pleckstrin homology domain-containing family A member 5	1	7	87.991	44;704;705		0	0	0	0	0	0	0	0	0	0	582970	584570	0	8204200		0	848120	0	1233100	0	0	0	0	0	0	0	2898800		0	0	0	0	0	0	0	0	0	0
7037	FNVANGGPAPDVVSDKIYQISK	Phospho (STY)	2398.16	Q15124;Q15124-2	PGM5	Phosphoglucomutase-like protein 5	1	4	93.583	203;1871		0	0	0	10878000	0	786020	4511500	3164200	0	0	565840	647440	0	0		0	1084200	0	1174000	1867200	4942400	0	0	0	0	0	0		0	346400	0	0	0	0	0	852820	457700	1168900
15830	KNPQEGLYNELQKDK	Phospho (STY)	1882.88	P20963-3;P20963	CD247	T-cell surface glycoprotein CD3 zeta chain	1	11	171.78	1352		0	0	0	0	0	0	0	0	0	0	0	0	0	0		0	0	0	0	0	4230700	0	0	0	0	0	0		0	0	2294300	0	0	0	0	1363700	0	0
17656	LIKDDEYNPCQGSK	Phospho (STY)	1745.73	P09769;F5H3M4	FGR	Tyrosine-protein kinase Fgr	1	7	169.4	1222		195750	0	6305200	1193700	0	0	200150	128090	279370	0	0	0	0	0		15776000	0	400180	0	870330	262250	0	0	0	81428	0	0		0	0	2745800	24269000	0	1643300	182850	0	5286600	0
1089	AIYSSFKDDVDLK	Phospho (STY)	1579.72	Q5W0G0;Q5W0F9;B4DN67;Q96J84-3;Q96J84;Q96J84-2	KIRREL	Kin of IRRE-like protein 1	1	7	134.88	546		0	0	0	0	0	0	0	0	0	0	0	0	0	8171000		0	0	0	0	0	0	0	0	0	2072400	1118500	8858700		0	0	0	0	0	0	0	0	0	0
22337	NLHDALSGHTSNNIYEAVK	Phospho (STY)	2161.98	B4DKA4;Q9H9T3-2;Q9H9T3;B4DXV1;B4DE19;B4DIG1	ELP3	Elongator complex protein 3	1	4	134.52	543		0	0	395190	0	0	0	0	0	0	0	0	0	1751500	0		0	0	1131500	1067200	323840	454670	0	0	540670	327020	0	7870200		0	0	355560	535410	531900	0	372610	540690	0	0
8395	GGHHRPDSSTLHTDDGYMPMSPGVAPVPSGR	Phospho (STY)	3294.43	P35568	IRS1	Insulin receptor substrate 1	1	6	81.532	1458		0	0	1048100	1566100	0	0	631320	0	0	0	0	0	0	0		1312500	1613300	1708000	0	286610	1614200	0	0	0	308590	0	0		953470	1672100	957450	1593700	6601000	0	7176200	1625200	1006700	1164200
28350	SQERPGNFYVSSESIR	Phospho (STY)	1934.85	Q6ZUJ8;Q6ZUJ8-2;Q6ZUJ8-3	PIK3AP1	Phosphoinositide 3-kinase adapter protein 1	1	6	118.31	1962		0	0	0	0	0	0	0	0	0	0	0	0	1732900	6311700		0	0	0	0	0	0	0	0	1729000	0	0	7045000		0	0	0	1577000	0	0	661460	0	739480	0
39246	YVGSMVADVHR	Phospho (STY)	1312.56	P09467;O00757	FBP1;FBP2	Fructose-1,6-bisphosphatase 1;Fructose-1,6-bisphosphatase isozyme 2	1	10	97.452	956		0	0	0	0	0	0	0	0	0	0	0	0	0	0		0	0	430980	3252500	0	0	0	0	0	0	0	0		374980	446550	0	0	5995100	0	9291900	13043000	876820	0
5171	ELISNASDALDKIRYESLTDPSK	Phospho (STY)	2644.26	P08238	HSP90AB1	Heat shock protein HSP 90-beta	1	10	113.36	121;348;1180		0	0	0	0	0	0	0	0	0	0	0	0	0	8175600		0	0	0	0	0	0	0	0	0	0	0	8127000		0	0	0	0	0	0	0	0	0	0
21987	NICYVITHGDAKDQE	Phospho (STY)	1841.77	Q96A32	MYLPF	Myosin regulatory light chain 2, skeletal muscle isoform	1	6	117.18	2147		0	0	0	426170	0	2909100	10461000	7711900	0	0	696450	140020	0	0		0	0	0	0	0	0	1270100	1036800	0	0	0	0		0	0	0	0	0	0	0	221350	0	6772800
38999	YRFQSNHMDMVR	2 Oxidation (M);Phospho (STY)	1694.67	P49914-2;P49914	MTHFS	5-formyltetrahydrofolate cyclo-ligase	1	4	90.793	1535		0	0	0	0	0	0	0	0	0	0	0	233480	310760	891170		683380	350390	166540	2176100	1120800	1990200	0	0	886200	710300	1186600	0		0	198910	0	0	330510	0	0	0	158760	813930
4125	DTETVYSEVRK	Phospho (STY)	1405.61	P16284-3;P16284-2;P16284-6;P16284	PECAM1	Platelet endothelial cell adhesion molecule	1	25	97.734	1311		394830	0	2739100	0	169430	0	0	127290	0	276040	1159800	2008400	0	0		3991100	1121200	1385400	2874500	2326800	3409300	0	243820	90596	3861100	0	0		0	2019800	2234300	3057300	1140800	252560	504640	0	996050	469060
25600	RNLEEDDYLHKDTGETSMLK	Phospho (STY)	2473.08	Q9UHE8	STEAP1	Metalloreductase STEAP1	1	5	96.016	2333		0	0	396770	0	0	0	0	0	0	0	0	0	1285400	8253200		0	0	1164600	443660	2053600	2399300	0	0	0	368670	782490	7935900		0	0	0	0	0	0	0	0	0	0
12671	HYGALIGLNR	Phospho (STY)	1192.58	P07738	BPGM	Bisphosphoglycerate mutase	1	18	69.812	1159		0	0	2035900	1399600	0	452320	0	0	119640	843220	10891000	13018000	0	408070		0	1145200	0	215680	0	212380	0	640780	1023900	1738900	0	0		680920	0	489460	1161600	0	1576800	374340	503030	0	240460
39117	YSSSEVNHLSPR	Phospho (STY)	1454.62	Q96PD2;Q96PD2-2	DCBLD2	Discoidin, CUB and LCCL domain-containing protein 2	1	11	104.24	2173		0	0	0	0	0	0	0	0	0	0	0	0	926680	4896700		0	0	0	0	0	0	0	0	0	0	1254600	0		0	0	0	0	0	0	0	0	0	0
1387	ALPQNDDHYVMQEHR	Oxidation (M);Phospho (STY)	1947.79	C9J1X3;Q07912;Q07912-3;Q07912-2	TNK2	Activated CDC42 kinase 1	1	6	92.265	605		0	0	0	0	0	0	0	0	0	0	0	0	517730	1065500		205090	0	0	329120	0	367870	0	0	0	366900	1274600	5406100		0	0	0	0	0	0	0	224020	0	0
16759	LDNGGYYITTR	Phospho (STY)	1351.58	J3QRU1;P07947;Q5R3A8;P06241-3;P06241-2;P06241	YES1;FYN	Tyrosine-protein kinase Yes;Tyrosine-protein kinase Fyn	1	13	99.5	911;912		0	0	0	0	0	0	292240	0	0	0	395900	337460	0	4531500		968600	627080	0	0	1595700	1087500	0	0	376480	456350	246900	5380200		0	0	1946500	2316400	0	299320	0	1471100	182500	0
37687	YAALSDQGLDIK	Phospho (STY)	1372.63	Q8WX93-3;Q8WX93;Q8WX93-4;Q8WX93-8;Q8WX93-5;Q8WX93-7	PALLD	Palladin	1	11	113.22	2055		0	0	558250	0	0	0	0	0	0	0	0	0	0	7723200		0	0	0	428500	409360	0	0	0	0	0	1261700	8889300		107530	200530	434600	1203100	0	0	0	0	0	0
38317	YHTINGHNAEVR	Phospho (STY)	1489.65	P22626;P22626-2	HNRNPA2B1	Heterogeneous nuclear ribonucleoproteins A2/B1	1	10	182.89	1375		0	0	0	0	0	0	106440	0	0	0	119460	0	0	0		0	0	0	0	0	1236700	0	0	389890	423070	0	8474700		0	0	0	1457600	1240000	395700	0	0	0	332460
16799	LDYCGGSGEPGGVQR	Phospho (STY)	1630.64	Q15464;Q15464-2	SHB	SH2 domain-containing adapter protein B	1	9	173.71	1882		0	0	0	0	0	0	0	0	0	0	0	0	323610	3736000		0	144020	466830	191050	0	0	0	0	0	0	295650	5974500		0	0	0	0	0	0	0	0	0	0
15907	KPSLFHQSTSSPYVSK	Phospho (STY)	1871.88	Q9HCH5-15;Q9HCH5-14;Q9HCH5-6;Q9HCH5;Q9HCH5-13	SYTL2	Synaptotagmin-like protein 2	1	6	58.712	2273		0	0	0	0	0	0	0	0	0	0	0	0	1027000	5998000		2415800	870140	400800	0	0	0	847420	1746500	0	0	642790	4233800		0	0	0	0	0	908720	0	0	0	0
15571	KLEAAEDIAYQLSR	Phospho (STY)	1685.8	P35232	PHB	Prohibitin	1	8	132.84	145;1454		0	282810	0	271350	0	0	618710	514360	0	0	0	0	0	3205400		3256200	381100	0	2151800	9046300	7804700	547270	0	1205100	633410	0	1057400		1116900	1161700	0	374520	1296300	0	694180	791880	0	964840
21425	NASTFEDVTQVSSAYQK	Phospho (STY)	1953.84	Q14247-3;Q14247-2;B4E358;Q14247	CTTN	Src substrate cortactin	1	5	131.45	1835		0	0	0	354880	0	0	0	0	0	0	0	0	0	6929300		750730	530800	0	990740	1783500	1077400	0	349680	533710	395470	442710	0		0	0	691080	0	0	0	0	0	0	0
22207	NKPLFFADKLYK	Phospho (STY)	1562.79	P08133;A6NN80;P08133-2;E5RK69;E7EMC6	ANXA6	Annexin A6;Annexin	1	17	103.46	1175		0	236880	0	4261000	451460	790030	2119200	1872100	994410	149550	638130	725330	0	0		0	0	0	4834800	553750	0	641430	0	659480	694820	0	362510		0	2308600	563570	0	4792500	0	3379500	0	0	0
21000	MQNHGYENPTYKYLEQMQI	Oxidation (M);Phospho (STY)	2482.03	Q06481-5;Q06481-4;Q06481-2;Q06481-3;Q06481-6;Q06481;F5H845;F5GZY0	APLP2	Amyloid-like protein 2	1	7	105.79	405;1730;1731		0	0	0	0	0	0	0	0	0	0	0	0	0	5752000		0	0	0	831360	608190	1803200	0	0	0	0	583110	4633000		0	0	0	0	0	0	0	0	0	0
23770	QADSEMTGYVVTR	Oxidation (M);Phospho (STY)	1551.63	B5MDL5;P53778	MAPK12	Mitogen-activated protein kinase 12	1	10	179.5	579		0	0	0	238820	0	0	337610	180410	0	0	0	0	0	0		0	0	0	0	0	0	0	0	0	0	0	8191900		0	0	0	0	314660	0	0	466670	0	260550
20060	LWMEAMDGKEPIYHSPITK	Oxidation (M);Phospho (STY)	2341.05	F5H2E3;O60890	OPHN1	Oligophrenin-1	1	11	103.88	66;801		0	0	0	0	0	0	0	0	0	0	0	0	0	0		0	0	0	0	35607000	23745000	0	0	0	0	0	0		0	0	0	0	0	0	0	0	0	0
30794	TGFSTSPESPYTHWK	Phospho (STY)	1803.75	E9PKG1;H7C2I1;Q99873-3;Q99873-2;Q99873-4;Q99873	PRMT1	Protein arginine N-methyltransferase 1	1	7	110.55	321;769		0	0	477440	0	0	0	287780	341870	219170	0	0	0	1854300	6709200		375670	0	0	0	0	0	0	0	0	0	0	6666900		0	160780	0	0	0	0	0	1013600	0	0
20741	MLAQPLKDSDVEVYNIIKK	Phospho (STY)	2283.16	P34896-2;P34896;P34896-3;J3KRK5	SHMT1	Serine hydroxymethyltransferase, cytosolic	1	9	127.97	1448		0	0	0	0	0	0	0	0	0	0	329390	365730	0	540790		0	0	0	10150000	0	0	0	0	0	0	0	0		2372500	925900	0	0	11506000	0	6253200	7019100	694460	957240
8043	GEHSIVYLKPSYAFGSVGK	Phospho (STY)	2118.02	Q02790	FKBP4	Peptidyl-prolyl cis-trans isomerase FKBP4;Peptidyl-prolyl cis-trans isomerase FKBP4, N-terminally processed	1	8	139.46	1701		0	0	0	0	0	0	0	0	0	0	0	0	0	6020800		0	0	0	893590	1262300	621150	0	0	611360	490960	1102200	6191900		0	0	456500	743800	0	0	0	0	0	0
39363	YYDSRPGGYGYGYGR	Phospho (STY)	1809.71	P98179	RBM3	Putative RNA-binding protein 3	1	8	92.939	1675;1676;1677;1678		0	0	0	0	0	0	0	0	0	0	0	0	990760	4041400		321580	333500	412140	0	256560	408600	0	199520	0	778190	989740	6496100		0	0	661910	541610	284000	393040	0	0	0	0
25427	RKQYPISLVLAPTR	Phospho (STY)	1720.94	O00571-2;O00571;B4DXX7;O15523	DDX3X;DDX3Y	ATP-dependent RNA helicase DDX3X;ATP-dependent RNA helicase DDX3Y	1	6	65.374	952		0	0	0	0	0	0	0	172200	156340	0	0	0	0	6836200		0	363110	2452300	1249500	690350	0	0	0	577470	0	0	6486000		0	0	0	0	0	0	0	0	0	0
19907	LVQSPNSYFMDVK	Oxidation (M);Phospho (STY)	1622.71	P42677;H0YMV8;Q71UM5;Q5T4L4;C9JLI6	RPS27;RPS27L	40S ribosomal protein S27;40S ribosomal protein S27-like	1	8	138.02	147;1491		0	0	0	0	0	0	0	0	0	0	0	0	0	0		0	0	0	0	0	0	0	0	0	0	0	4878500		0	0	0	0	0	0	0	0	624490	406720
35461	VHTDFTPSPYDHDSLK	Phospho (STY)	1937.82	O75995	SASH3	SAM and SH3 domain-containing protein 3	1	11	60.549	98;1044		0	0	3181500	1232100	0	0	325420	0	507990	0	636890	631730	0	0		559410	0	5802800	0	1910500	2470800	0	0	0	647630	0	0		0	1350600	3637100	4276400	3208500	1026500	1351700	4088100	0	108840
22426	NLLYEDAHR	Phospho (STY)	1209.52	Q9HCE6-3;Q9HCE6-2;Q9HCE6;Q9HCE6-5	ARHGEF10L	Rho guanine nucleotide exchange factor 10-like protein	1	11	64.711	2272		0	0	0	0	0	0	0	0	0	0	0	0	0	0		0	0	0	4092500	0	0	0	0	0	0	96595	877400		0	651730	193080	0	0	0	0	0	0	0
33316	TSGSVYITLKK	Phospho (STY)	1275.65	P37108;H0YLA2	SRP14	Signal recognition particle 14 kDa protein	1	16	134.13	1473		0	0	175450	0	0	0	164570	0	0	0	0	143930	0	2596700		340270	0	0	584420	251070	0	0	0	829290	1518500	0	1740300		99101	0	738390	1017800	969810	0	403900	1224100	282160	166300
37080	VWLLQQYSGMTHEDIVQESK	Phospho (STY)	2470.12	Q9UGR2-2;Q9UGR2	ZC3H7B	Zinc finger CCCH domain-containing protein 7B	1	5	139.9	273;464;2332		0	0	0	0	0	0	0	0	0	0	0	0	0	7681600		0	0	0	0	0	0	0	0	798150	683220	1064500	7274200		0	0	0	0	0	0	0	0	0	0
26521	SFDIPPPPMDEKHPYYNSISK	Phospho (STY)	2541.13	P15259	PGAM2	Phosphoglycerate mutase 2	1	12	106.39	130;1292;1293		0	0	0	11416000	0	0	5464100	3451400	0	0	0	0	0	0		0	0	0	0	0	0	0	0	0	0	0	0		0	0	0	0	0	0	0	0	0	4246300
6764	FLIGNQHIYQPVGKPDPAAPPK	Phospho (STY)	2466.25	Q05397-2	PTK2	Focal adhesion kinase 1	1	5	53.625	1720		0	0	705710	0	0	0	0	0	0	0	3705700	2321900	0	3169900		2621300	0	0	2256100	1203100	1764200	0	0	2748200	3319400	0	0		0	0	0	682780	970450	0	2687700	0	0	1229300
37777	YASICQQNGLVPIVEPEVIPDGDHDLEHCQYVTEK	Phospho (STY)	4131.86	P05062;Q5T7D5	ALDOB	Fructose-bisphosphate aldolase B	1	3	111.16	346;1117		0	0	0	0	0	0	0	0	0	0	0	0	0	0		0	0	0	0	0	0	0	0	0	0	0	0		3082100	0	0	0	23408000	0	17135000	14042000	0	690080
38104	YGDGGSTFQSTTGHCVHMR	Phospho (STY)	2176.85	G8JLB6;P31943;E9PCY7;F5GZT4	HNRNPH1	Heterogeneous nuclear ribonucleoprotein H;Heterogeneous nuclear ribonucleoprotein H, N-terminally processed	1	9	118.72	878		0	0	0	0	0	0	0	0	0	0	0	0	0	0		0	0	0	0	0	0	0	0	0	0	636050	8983900		0	0	0	0	0	0	0	0	0	0
34947	VDKVIQAQTAFSANPANPAILSEASAPIPHDGNLYPR	Phospho (STY)	3951.95	O00560;G5EA09;O00560-2;B4DHN5;E9PBU7	SDCBP	Syntenin-1	1	2	57.15	951		0	0	962570	0	0	676330	2091100	1430700	673770	0	0	0	0	0		5663700	1316900	33615000	0	0	1511600	894440	0	1160700	2213000	0	0		0	0	0	0	820140	0	0	0	898020	0
2233	AVLYADYR	Phospho (STY)	1049.46	Q5W0G0;Q5W0F9;B4DN67;Q96J84-3;Q96J84;Q96J84-2	KIRREL	Kin of IRRE-like protein 1	1	10	103.83	547;548		0	0	0	0	0	0	0	0	0	0	0	0	0	5224300		295740	0	0	251890	0	0	0	0	1654100	771330	0	6757000		263770	162950	1702300	0	0	0	0	185270	189270	0
35285	VGGIYTVLQTK	Phospho (STY)	1257.64	P13807-2;P13807	GYS1	Glycogen [starch] synthase, muscle	1	16	183.99	1274		0	228840	0	5546600	0	0	0	2231500	0	0	1117600	986530	0	737370		0	0	0	0	0	1755400	0	0	0	0	0	583300		1302800	1485000	0	0	8065200	0	2670300	1049900	0	2490500
23747	PYQYPALTPEQK	Phospho (STY)	1513.69	P04075;J3KPS3;H3BQN4	ALDOA	Fructose-bisphosphate aldolase A	1	29	193.81	1104;1105		0	0	0	2206800	0	208220	1781600	1701400	0	0	0	376950	0	4748200		371070	499090	1703400	0	0	294260	0	0	0	0	0	2563300		0	0	2626100	1647700	0	0	0	0	0	1192500
36567	VSGDYGHPVYIVQEMPPQSPANIYYKV	Phospho (STY)	3130.45	P52799;P98172	EFNB2;EFNB1	Ephrin-B2;Ephrin-B1	1	12	71.678	155;1556;1557;1558		0	0	0	0	0	0	0	0	0	0	0	0	0	0		0	0	33458000	0	534010	0	0	0	0	0	0	0		0	0	0	0	0	0	0	0	0	0
3538	DILDREYYSVQQHR	Phospho (STY)	1900.85	Q04912-2;Q04912	MST1R	Macrophage-stimulating protein receptor;Macrophage-stimulating protein receptor alpha chain;Macrophage-stimulating protein receptor beta chain	1	2	148.52	1710		0	0	0	0	0	0	0	0	0	0	0	0	0	7739900		0	0	0	0	0	0	0	0	0	0	1432400	9294400		0	0	0	0	0	0	0	0	0	0
38041	YFSLKPEEKDEK	Phospho (STY)	1591.72	Q9Y5K6	CD2AP	CD2-associated protein	1	11	99.5	2396		0	0	1478100	363530	0	0	0	172720	156430	0	317860	697410	0	1854200		3111300	1555000	3404000	2129300	2054800	1798700	891170	0	1386400	1071000	0	2079400		1050600	0	814250	856540	1404600	1439200	364590	1481300	870660	465910
38277	YHGHSMSDPGVSYR	Oxidation (M);Phospho (STY)	1687.64	P29803;P08559;P08559-4;P08559-3;P08559-2;Q5JPU3	PDHA2;PDHA1	Pyruvate dehydrogenase E1 component subunit alpha, testis-specific form, mitochondrial;Pyruvate dehydrogenase E1 component subunit alpha, somatic form, mitochondrial	1	9	91.307	122;1190		135300	0	106790	711090	0	40394	358900	0	208080	0	145970	214630	0	173130		2216400	2310000	467070	912010	1331400	2070500	111350	0	3490700	4886400	204250	891930		115410	885890	5137100	3169400	0	0	175380	0	173270	538490
4362	DYLVSLQHQR	Phospho (STY)	1337.61	F5H5M9;F5H865;Q9UKE5-8;Q9UKE5-5;Q9UKE5-7;Q9UKE5-3;Q9UKE5-6;Q9UKE5-2;Q9UKE5-4;Q9UKE5	TNIK	TRAF2 and NCK-interacting protein kinase	1	5	110.46	808		0	0	0	0	0	0	0	0	0	0	0	0	0	0		0	0	0	0	0	0	0	0	0	0	0	4974000		0	0	0	0	0	0	0	212630	0	0
33445	TSSESIYSRPGSSIPGSPGHTIYAK	Phospho (STY)	2658.23	F8W8M4;Q5T6N4;O14639-2;O14639;H0Y3K7;Q5T6N2;Q5JVV3;J3QSX6;O14639-3;O14639-5	ABLIM1	Actin-binding LIM protein 1	1	2	60.735	70;71;833;834		0	0	484240	0	0	0	0	0	0	0	0	0	0	10076000		1522700	802830	0	0	0	0	0	0	844080	0	2083900	0		0	0	0	2317100	0	0	0	0	0	0
5410	EPGRPTPTYHLVPNTSQSQVEEDVSSPPQR	Phospho (STY)	3411.57	Q92536;H3BNF5;E7EPZ8	SLC7A6	Y+L amino acid transporter 2	1	5	132.28	445;446		0	0	0	0	0	0	0	0	0	0	0	0	0	6123900		0	0	0	979220	0	0	0	0	0	0	1215400	6662800		0	0	0	0	0	0	0	0	0	0
20959	MPLSNGQMGQPLRPQANYSQIHHPPQASVAR	Phospho (STY)	3489.65	Q96RT1-6;Q96RT1-4;Q96RT1-9;Q96RT1-2;Q96RT1;Q96RT1-8;B4DIP2	ERBB2IP	Protein LAP2	1	3	70.57	241;2185		0	0	0	0	0	0	0	0	0	0	0	0	0	8393300		0	0	0	0	0	0	0	0	0	0	1435600	0		0	0	0	0	0	0	0	0	0	0
28769	SSSSNLGADDGYMPMTPGAALAGSGSGSCR	Phospho (STY)	2940.17	Q9Y4H2	IRS2	Insulin receptor substrate 2	1	6	84.665	285;286;287;288;2393		0	0	0	663110	0	0	840680	567210	0	0	820020	881110	0	0		1165700	0	0	0	589650	0	0	0	568080	722010	0	0		0	0	0	1660700	8885400	0	8164800	6274900	1191400	0
14805	IYGISFPDPK	Phospho (STY)	1215.56	P26639;E7ERI3;G3XAN9;P26639-2	TARS	Threonine--tRNA ligase, cytoplasmic	1	24	75.387	1402		0	0	0	0	0	0	0	0	0	0	0	0	0	2232800		1121900	619750	0	2374400	2713700	2075300	191320	0	817260	0	0	3352200		1521200	1402400	3111400	2640400	1597400	841150	910920	0	0	0
11081	HIGLVYSGMGPDYR	Oxidation (M);Phospho (STY)	1659.71	P25787	PSMA2	Proteasome subunit alpha type-2	1	21	98.942	1397		0	0	0	508780	0	0	718680	278130	0	0	317500	0	0	945500		1166400	431410	0	1748900	1298000	2413400	0	0	970850	525590	628250	1525500		1572400	1834100	2229500	2594200	4081300	1190100	1702900	1677800	727080	0
37973	YFEITDESPYVHYLNTFSSK	Phospho (STY)	2519.09	Q9ULV4;Q9ULV4-2;Q9ULV4-3;B4E3S0	CORO1C	Coronin-1C;Coronin	1	8	110.6	2357		0	0	0	1762600	0	0	0	545110	651060	0	699240	0	0	0		0	1055800	0	3562900	0	2185300	0	0	0	3164600	0	0		712850	0	10207000	12291000	0	0	0	3394700	0	0
39443	YYVTIIDAPGHR	Phospho (STY)	1483.69	P68104;Q5VTE0	EEF1A1;EEF1A1P5	Elongation factor 1-alpha 1;Putative elongation factor 1-alpha-like 3	1	5	112.93	1661;1662		0	0	0	0	0	0	79074	0	0	0	0	0	1003800	5994200		0	193520	0	504040	887250	500660	0	0	470140	364470	902220	5362700		0	0	0	0	0	0	0	0	0	0
22163	NIYSDIPPQVPVRPISYTPSIPSDSR	Phospho (STY)	2977.46	Q14517	FAT1	Protocadherin Fat 1;Protocadherin Fat 1, nuclear form	1	20	105.24	1852		0	0	0	0	0	0	0	0	0	0	0	0	0	5055800		0	0	0	0	0	0	0	0	0	0	0	4703100		0	0	0	0	0	0	0	0	0	0
37927	YENVPLIGR	Phospho (STY)	1139.54	B4DKD1;Q9BSA4-2;Q9BSA4	TTYH2	Protein tweety homolog;Protein tweety homolog 2	1	16	126.24	545		0	0	0	0	0	0	0	0	0	0	0	0	1665000	3931900		0	0	0	0	132000	102750	0	0	0	0	799600	4207500		0	0	0	0	0	0	0	0	0	0
9126	GLYPGSSKPSPIYISSYSSPAR	Phospho (STY)	2393.13	Q99569	PKP4	Plakophilin-4	1	8	106.42	2190		0	0	0	0	0	0	0	0	0	0	414810	490440	0	5527400		0	0	0	654300	1125100	860440	0	0	0	0	0	5596800		0	0	0	0	0	0	0	0	127590	0
23699	PSLYAQVQKPPR	Phospho (STY)	1462.73	P33151;B4DTR2	CDH5	Cadherin-5	1	18	130.56	1446		0	0	0	2098300	0	0	126600	128160	174860	0	1958300	1857100	0	0		0	294680	2328700	3917700	2539700	3015100	0	0	3926500	171760	0	0		1724600	2013600	1842200	0	2070900	0	0	2611200	0	0
36600	VSLEEIYSGCTKK	Phospho (STY)	1592.72	P25685;B4DX52	DNAJB1	DnaJ homolog subfamily B member 1	1	4	69.345	1395		0	0	0	0	0	0	0	0	0	0	0	0	0	6857100		786620	346990	1857200	573540	369680	279530	0	486780	475240	316560	1132400	6763900		0	0	0	675230	0	0	0	0	0	0
14862	IYSLSSQPIDHEGIK	Phospho (STY)	1765.83	Q6VY07;Q6VY07-2	PACS1	Phosphofurin acidic cluster sorting protein 1	1	4	76.759	1958		0	0	0	0	0	0	338050	0	0	0	903580	717080	0	1950600		2055500	0	5468800	0	2875300	2624100	0	0	1622800	1042500	0	1708700		0	772250	0	12307000	0	0	0	0	706190	0
1858	ASEEHLKQHYIDLK	Phospho (STY)	1789.84	Q32Q12;P22392-2;J3KPD9;P22392	NME1-NME2;NME2	Nucleoside diphosphate kinase;Nucleoside diphosphate kinase B	1	2	44.571	1371		0	0	0	0	0	0	0	0	0	0	181210	0	700610	4284000		0	0	665950	632700	1107600	1194100	0	130750	1301900	591600	755010	0		0	0	0	328400	0	0	0	0	0	0
15968	KQPPSEGPSNYDSYKK	Phospho (STY)	1903.84	Q5VWV2;Q8TEW0-5;Q8TEW0-3;Q8TEW0-7;Q8TEW0-6;Q8TEW0-4;Q8TEW0-11;Q8TEW0-2;Q8TEW0	PARD3	Partitioning defective 3 homolog	1	15	157.91	1936		0	0	0	0	0	0	0	0	0	0	0	0	1140200	2981200		0	138370	0	131430	0	0	0	0	0	0	348680	6044000		0	0	0	82284	0	0	0	0	0	0
11406	HLLAPGPQDIYDVPPVR	Phospho (STY)	1965.97	F5H855;P56945-5;P56945-8;P56945;P56945-7;P56945-2;P56945-6;P56945-4;P56945-3	BCAR1	Breast cancer anti-estrogen resistance protein 1	1	46	126.77	817		0	0	0	0	0	0	0	0	0	0	0	394780	0	4852400		3347900	0	0	647070	0	0	0	0	0	0	0	4548000		0	0	0	0	0	0	0	0	0	0
14848	IYQFTAASPK	Phospho (STY)	1204.55	O75563;B7Z5R3	SKAP2;SCAP2	Src kinase-associated phosphoprotein 2	1	13	135.86	1034		0	0	0	0	0	0	0	0	0	0	0	0	0	0		921340	399580	2029100	1021600	6098200	4942200	0	0	2582500	0	0	0		1037900	0	0	0	4803300	0	1480400	4311100	0	0
21013	MQQYTEHFMAAGYTAIEK	Oxidation (M);Phospho (STY)	2213.92	P29317	EPHA2	Ephrin type-A receptor 2	1	7	98.175	375;376;1414;1415		0	0	0	0	0	0	0	0	0	0	0	0	0	2820800		1954800	2330100	0	484040	0	0	0	0	0	0	786390	5534800		0	0	0	0	442790	496600	0	647610	0	0
7746	GAGAFGYFEVTHDITK	Phospho (STY)	1791.79	P04040	CAT	Catalase	1	14	107.5	1101		0	0	2131900	2879100	259650	0	1075400	0	0	482910	349190	3930900	0	0		0	0	0	0	0	0	0	0	0	1498100	0	355460		0	0	0	1752700	8229500	1896800	4309200	2928600	0	0
8394	GGHHRPDSSTLHTDDGYMPMSPGVAPVPSGR	2 Oxidation (M);Phospho (STY)	3326.42	P35568	IRS1	Insulin receptor substrate 1	1	4	79.209	1458		0	0	0	0	0	0	0	0	0	0	0	0	0	0		704920	866190	0	0	0	0	0	0	0	0	0	0		638840	559160	0	0	4952900	0	607670	0	690500	0
16800	LDYGQHVVAGTPGR	Phospho (STY)	1548.71	P38919	EIF4A3	Eukaryotic initiation factor 4A-III;Eukaryotic initiation factor 4A-III, N-terminally processed	1	9	101.3	1479		0	0	0	0	0	0	0	0	0	0	0	0	1089700	6087300		0	0	0	0	0	0	0	0	0	0	1247700	5357300		0	0	0	0	0	0	0	0	0	0
38446	YKASITALEAK	Phospho (STY)	1273.63	P35579;P35579-2	MYH9	Myosin-9	1	3	107.53	146;1467		0	535890	0	0	0	0	994540	996580	552570	54609	1003400	1030300	322790	1507300		792670	380100	4331600	3598900	1492400	610950	0	224600	0	1721800	472380	2760000		0	0	2009200	0	270720	264950	0	0	0	0
1819	ARPEYMLPVHFYGR	Phospho (STY)	1814.83	P11216	PYGB	Glycogen phosphorylase, brain form	1	27	65.043	1236		0	365410	798380	0	0	0	0	0	0	0	896610	794780	0	2596000		0	0	5144400	3446600	0	149170	0	1218200	0	1029700	0	2031700		0	0	1723300	2273000	2248100	0	177180	1121600	481430	159850
15990	KQYPISLVLAPTR	Phospho (STY)	1564.84	O00571-2;O00571;B4DXX7;O15523	DDX3X;DDX3Y	ATP-dependent RNA helicase DDX3X;ATP-dependent RNA helicase DDX3Y	1	9	137.8	952		0	0	0	0	0	0	192330	427920	0	0	0	0	0	5379500		0	0	0	955610	0	852490	0	0	328200	499770	477740	4816900		0	0	0	0	0	0	0	295980	0	0
25955	SADDTYLQLKK	Phospho (STY)	1360.63	E9PKC0;Q6IQ23-3;Q6IQ23;Q6IQ23-2	PLEKHA7	Pleckstrin homology domain-containing family A member 7	1	10	78.342	768		0	0	0	0	0	0	0	0	328920	226410	0	0	0	676690		4523700	2965000	1923100	0	10806000	5590300	282490	407600	0	0	0	892440		0	0	0	0	2410100	0	1211500	2123000	0	0
10123	GYLPLPR	Phospho (STY)	894.436	Q9Y5Y0	FLVCR1	Feline leukemia virus subgroup C receptor-related protein 1	1	11	121.87	2400		0	0	0	0	0	0	0	0	0	0	0	0	0	6811900		0	0	0	0	0	0	0	0	0	0	0	6667700		0	0	0	0	0	0	0	0	0	0
5853	EYGMIYLGK	Oxidation (M);Phospho (STY)	1168.49	Q7KZF4	SND1	Staphylococcal nuclease domain-containing protein 1	1	12	110.41	1964		0	0	1109700	0	0	0	0	0	0	0	285110	366600	0	0		1726800	802570	1171900	0	0	0	0	0	2605800	0	0	0		0	0	6387200	6190400	6833400	0	2831900	4061100	0	0
1381	ALPAQVDDPPEPVYANIER	Phospho (STY)	2173.01	E9PNT2	ARHGAP27		1	3	98.882	777		0	0	0	0	0	0	0	0	0	0	0	1048700	0	0		0	732130	6119700	0	1197100	7551000	0	0	0	1384200	0	0		0	0	0	0	0	0	0	0	0	0
16155	KVEEPSIYESVR	Phospho (STY)	1514.7	J3KNB3;Q9UN19-2;Q9UN19	DAPP1	Dual adapter for phosphotyrosine and 3-phosphotyrosine and 3-phosphoinositide	1	11	110.38	893		0	0	2766800	256100	0	0	0	0	214970	0	0	0	0	0		18696000	5897700	561910	0	0	336630	0	0	1914800	617330	0	0		0	153090	2066000	5537200	763130	356130	0	1210700	330550	269350
28646	SSGSPYGGGYGSGGGSGGYGSR	Phospho (STY)	1989.75	P51991-2;P51991	HNRNPA3	Heterogeneous nuclear ribonucleoprotein A3	1	9	100.85	151;152;153;1543;1544;1545		0	0	0	0	0	0	0	0	0	0	0	0	1087100	1957000		0	356050	0	0	0	815740	0	0	223750	0	1302300	3608500		2686900	0	0	591750	0	0	0	0	0	0
5873	EYSQNLTSEPTLLQHR	Phospho (STY)	1994.91	Q8TE67-2;Q8TE67;Q8TE67-3	EPS8L3	Epidermal growth factor receptor kinase substrate 8-like protein 3	1	4	120.92	232;2040		0	0	0	0	205810	358470	0	0	224980	0	0	0	0	0		976810	343550	32444000	3183400	0	0	0	7782800	0	0	0	0		0	0	0	0	1308900	3404300	0	4708100	0	0
330	ADPPYTHTIQK	Phospho (STY)	1349.6	Q12929;B4DX66	EPS8	Epidermal growth factor receptor kinase substrate 8	1	4	54.259	408		0	0	0	0	0	74304	4822900	3481700	1371900	0	0	0	280470	0		0	0	0	0	0	0	6272800	10042000	0	0	0	0		0	0	0	0	0	20911000	0	0	410780	177620
11993	HQSLSPNHPPPQLGQSVGSQNDAYDVPR	Phospho (STY)	3104.41	Q14511-3;Q14511	NEDD9	Enhancer of filamentation 1;Enhancer of filamentation 1 p55	1	14	128.4	1849		0	0	615200	0	0	0	0	0	583300	216160	1829000	2186800	0	0		3140500	834930	0	0	708470	0	0	0	2553500	2303700	0	0		0	0	0	719780	0	0	0	562460	411920	0
36157	VLYYMEK	Phospho (STY)	1024.43	Q86X29-3;Q86X29-4;Q86X29;B4DKL4;Q86X29-5;Q86X29-2	LSR	Lipolysis-stimulated lipoprotein receptor	1	5	73.324	1985;1986		0	0	0	0	0	0	575170	390410	234790	0	0	0	750670	7272400		1807500	1398300	5092200	1376700	964500	536980	220450	1409400	0	0	326400	5247800		0	0	0	0	265950	0	0	0	0	0
4786	EGHMMDALYAQVK	2 Oxidation (M);Phospho (STY)	1603.64	Q5VWV2;Q8TEW0-5;Q8TEW0-3;Q8TEW0-7;Q8TEW0-6;Q8TEW0-4;Q8TEW0-11;Q8TEW0-2;Q8TEW0	PARD3	Partitioning defective 3 homolog	1	5	69.03	1932		0	0	0	0	0	0	0	0	0	0	0	0	0	1041700		308940	0	0	763600	165170	338260	0	0	500180	0	110060	4771600		0	0	0	179040	0	0	0	235430	0	0
3463	DHPALNYNIVSGPPSHK	Phospho (STY)	1924.88	O15269-2;O15269	SPTLC1	Serine palmitoyltransferase 1	1	9	91.657	977		0	0	0	0	0	0	0	0	0	0	0	0	0	7719100		0	0	0	0	0	0	0	0	0	0	0	7549100		0	0	0	0	0	0	0	0	0	0
2102	ATYINLKPAR	Phospho (STY)	1225.62	Q9H467	CUEDC2	CUE domain-containing protein 2	1	4	55.314	2255		0	0	0	0	110830	0	0	0	0	0	0	0	0	3261200		0	0	0	77529	173550	80592	0	0	0	0	972250	4923000		0	0	0	0	0	0	0	0	0	0
24267	QITSYGETCPGLEQYAIKK	Phospho (STY)	2265.04	B4DEM7;P50990;B4DQH4	CCT8	T-complex protein 1 subunit theta	1	3	96.143	536;537		0	0	0	0	0	0	0	0	0	0	0	0	0	0		0	0	0	0	947310	539680	0	0	0	0	0	10707000		0	0	0	0	0	0	0	0	0	0
25877	RVPCAYDKTALALEVGDIVK	Phospho (STY)	2297.15	P46109	CRKL	Crk-like protein	1	11	172.3	391;1510		0	0	696720	0	0	0	0	0	0	0	0	0	0	4176000		612800	0	0	545700	0	613050	0	0	3203700	0	824420	3148000		0	0	606430	641480	0	168440	0	0	0	0
19209	LSAEYEKVELPSEEQVSGSQGPSEEKPAPLATEVFDEK	Phospho (STY)	4212.95	Q02952;Q02952-3;Q02952-2	AKAP12	A-kinase anchor protein 12	1	4	110.17	172;1704		0	0	0	0	0	0	0	0	0	0	0	0	0	0		0	0	0	0	0	0	0	0	0	0	0	0		0	0	0	0	0	0	0	0	0	0
24683	QRPYSVAVPAFSQGLDDYGAR	Phospho (STY)	2376.09	Q9UQB8-3;Q9UQB8-5;Q9UQB8-4;Q9UQB8-6;Q9UQB8-2;Q9UQB8;F8W878;I3L4C2;B4DWA1	BAIAP2;CCDC43	Brain-specific angiogenesis inhibitor 1-associated protein 2	1	8	136.68	279;2368		0	0	0	0	0	0	1474600	1153600	1300700	0	0	0	0	2428200		0	780590	7959500	0	0	0	996540	0	0	0	0	976820		0	0	0	0	824690	0	0	0	0	0
38619	YLKVSDLQQGK	Phospho (STY)	1357.66	P54296;E7EWH9	MYOM2	Myomesin-2	1	8	116.24	1569		0	0	0	4560900	0	529090	4870200	2491700	0	0	0	0	0	0		0	0	0	0	0	0	0	0	0	0	0	0		490850	0	0	0	0	0	0	0	228070	0
16319	KYPDYIQIAMPTESR	Oxidation (M);Phospho (STY)	1906.85	Q8NHU3	SGMS2	Phosphatidylcholine:ceramide cholinephosphotransferase 2	1	8	89.232	2033;2034		0	0	0	0	0	0	0	0	0	0	0	0	0	2158800		0	0	0	0	0	0	0	0	0	0	1293500	4294400		0	0	0	0	363240	843460	0	368050	0	0
33164	TRDQYLMWLTQK	Phospho (STY)	1661.76	P27986;P27986-4;P27986-5;P27986-3;P27986-2	PIK3R1	Phosphatidylinositol 3-kinase regulatory subunit alpha	1	14	67.997	1405		0	453400	0	0	0	0	895730	0	0	176440	0	0	0	878530		2359700	1240800	0	3956300	3715200	4083600	0	0	5989100	0	0	1429300		0	0	0	0	3436800	0	1834500	4965000	0	0
9873	GVITDQNSDGYCQTGTMSR	Oxidation (M);Phospho (STY)	2184.85	P15924;P15924-2	DSP	Desmoplakin	1	2	114.88	1304		0	0	0	1096500	0	0	0	0	0	0	0	0	0	0		0	0	0	0	0	0	0	0	0	0	0	0		254320	280090	23188000	27992000	0	0	0	0	0	0
29410	SYLPQTVR	Phospho (STY)	1042.48	P40189-3;P40189	IL6ST	Interleukin-6 receptor subunit beta	1	17	101.72	1480		0	0	662600	594460	0	0	0	0	0	0	422230	588600	0	0		847980	663010	0	3108900	1070200	157970	0	0	0	853050	0	0		1574400	1890000	0	758750	1147400	315830	710450	1588400	0	375600
5970	FALPSPQHILGLPVGQHIYLSAR	Phospho (STY)	2593.36	P00387-2;P00387;P00387-3	CYB5R3	NADH-cytochrome b5 reductase 3;NADH-cytochrome b5 reductase 3 membrane-bound form;NADH-cytochrome b5 reductase 3 soluble form	1	13	84.946	102;1071		0	0	0	0	0	0	0	0	0	0	0	0	0	0		0	0	0	6981900	0	0	0	0	0	0	0	0		1234500	0	0	0	15179000	0	0	8138800	0	0
24737	QSQQTLYHSHPPHPADR	Phospho (STY)	2077.91	Q674X7-4;Q674X7-3;Q674X7-5;Q674X7-2;Q674X7	KAZN	Kazrin	1	5	95.205	222;1942		0	0	0	0	0	0	0	0	0	0	0	604300	777250	484530		0	0	0	0	0	0	0	0	0	0	1004700	6216600		0	0	0	189480	0	0	0	0	0	0
20009	LVYENINGLSIPSASGVR	Phospho (STY)	1967.97	Q8WU20	FRS2	Fibroblast growth factor receptor substrate 2	1	7	131.18	2045		0	0	0	0	0	0	0	0	0	0	0	0	0	0		198480	0	0	0	365720	314710	0	0	459380	323970	758600	3908200		0	0	0	0	0	0	0	0	303780	0
15569	KLDYGQHVVAGTPGR	Phospho (STY)	1676.8	P38919	EIF4A3	Eukaryotic initiation factor 4A-III;Eukaryotic initiation factor 4A-III, N-terminally processed	1	5	119.54	1479		0	0	118000	0	0	0	0	0	0	0	0	0	0	0		0	198170	299100	218400	231740	170450	0	0	325310	255370	0	5554100		0	0	251750	252320	0	0	0	0	0	0
27348	SIYSLDKLYPESQGSDTAWR	Phospho (STY)	2395.07	Q14197	ICT1	Peptidyl-tRNA hydrolase ICT1, mitochondrial	1	5	63.302	1830;1831		0	0	0	0	0	0	517500	515390	0	0	963110	0	0	0		667190	687080	0	0	0	1679100	0	0	0	0	0	3133600		0	0	2926500	0	2971400	1297800	1302100	0	734130	0
27100	SHPSLSTTNQQMSPIIQSGSSKPSPIYISSYSSPAR	Oxidation (M);Phospho (STY)	3915.84	Q99569-2	PKP4	Plakophilin-4	1	8	199.75	248;249;250;251;2210		0	0	0	0	0	0	0	0	0	0	589280	0	0	3397600		0	0	0	651770	0	618160	0	0	0	0	0	5135500		0	0	0	0	0	0	0	0	0	0
35451	VHQLYETIQR	Phospho (STY)	1365.64	F5H223;F5H2S7;Q13561;Q13561-3;Q13561-2	DCTN2	Dynactin subunit 2	1	19	104.22	800		0	0	194910	374220	0	0	252180	138020	0	0	0	91233	0	3327300		528600	95417	628700	391240	382530	300850	0	0	809060	485320	752450	4156100		363780	345210	1057300	1395900	1506000	0	0	657790	338170	135150
38497	YKVPDGKPENEFAFNAEFK	Phospho (STY)	2309.04	Q15181	PPA1	Inorganic pyrophosphatase	1	10	53.453	1876		0	0	416930	0	0	0	0	0	0	0	0	0	0	3517700		0	0	0	2032200	5028200	1300300	0	0	1185800	295330	0	3252300		791720	1600700	516090	0	1039700	0	0	1088900	0	0
38745	YLYVDKNFINNPLAQADWAAK	Phospho (STY)	2533.2	P35579;Q5BKV1	MYH9	Myosin-9	1	8	120.71	1468		0	0	0	0	0	0	0	0	0	0	0	0	0	5079100		0	0	5408000	0	0	0	0	0	0	0	885450	0		586510	949360	0	8684600	1403800	0	0	0	0	0
17165	LGAAPEEESAYVAGEKR	Phospho (STY)	1855.84	J3QK90;Q9UNZ2;Q9UNZ2-5;Q9UNZ2-6;F2Z2K0	NSFL1C	NSFL1 cofactor p47	1	5	124.46	906		0	0	0	0	0	0	151230	0	0	0	324910	355790	720940	6527600		894730	336300	1923300	879790	424960	0	274190	581900	569820	375760	0	7386000		0	0	0	0	0	0	0	0	0	0
26520	SFDIPPPPMDEKHPYYNSISK	Oxidation (M);Phospho (STY)	2557.12	P15259	PGAM2	Phosphoglycerate mutase 2	1	12	108.45	130;1292;1293		0	0	0	6639900	0	407240	0	0	0	0	0	0	0	0		0	0	0	0	0	0	0	0	0	0	0	0		383070	0	0	0	0	0	0	0	0	4589400
15275	KGSTFRPMDTDAEEAGVSTDAGGHYDCPQR	Phospho (STY)	3334.37	Q5H993;Q8N8Z6	DCBLD1	Discoidin, CUB and LCCL domain-containing protein 1	1	3	102.72	1908		0	0	0	0	0	0	0	0	0	0	0	0	0	0		0	0	0	0	0	0	0	0	0	0	702610	9610800		0	0	0	0	0	0	0	0	0	0
27866	SLTETELTKPNYLYLLPTEK	Phospho (STY)	2432.21	Q99650	OSMR	Oncostatin-M-specific receptor subunit beta	1	8	58.693	2212		0	0	0	0	0	0	0	0	0	0	0	0	0	5242600		485400	0	0	0	0	0	0	0	0	531830	737930	4710400		0	0	0	0	0	0	0	0	0	0
3192	DDGMEEVVGHTQGPLDGSLYAK	Oxidation (M);Phospho (STY)	2413.01	E9PGF5;E9PF55;Q9HBL0;E7EMG1	TNS1	Tensin-1	1	10	142.85	49;750		0	0	1046400	442150	0	0	0	0	0	0	0	0	0	0		0	0	0	0	1271700	2386500	0	0	0	0	0	0		0	0	4358300	4109800	5898300	0	0	2546900	0	0
36362	VPNAYDKTALALEVGELVK	Phospho (STY)	2109.08	P46108	CRK	Adapter molecule crk	1	6	128.66	390;1509		0	0	0	0	0	0	0	0	0	0	0	0	0	5198600		0	0	0	0	0	0	0	0	0	0	1099200	5154100		0	0	0	0	0	0	348450	0	0	0
16040	KSLTIYAQVQKPGPLQK	Phospho (STY)	1978.07	Q13291-3;Q13291	SLAMF1	Signaling lymphocytic activation molecule	1	5	137.45	1786		0	0	1097600	422970	0	0	0	0	986680	0	0	0	0	0		293810	0	1056700	235840	0	1422800	0	0	0	0	0	0		287740	443790	595220	654820	492970	0	0	1065000	480130	322560
33609	TTGIVMDSGDGVTHTVPIYEGYALPHAILR	Oxidation (M);Phospho (STY)	3278.57	P63261;P60709	ACTG1;ACTB	Actin, cytoplasmic 2;Actin, cytoplasmic 2, N-terminally processed;Actin, cytoplasmic 1;Actin, cytoplasmic 1, N-terminally processed	1	7	144.44	1613;1614		0	0	0	0	0	0	0	0	0	0	0	0	0	908040		0	0	0	0	0	0	0	0	0	0	1194300	917470		0	0	627640	750010	407900	0	0	0	0	0
19970	LVTSPCCIVTSTYGWTANMER	Phospho (STY)	2525.08	P07900;P07900-2	HSP90AA1	Heat shock protein HSP 90-alpha	1	5	162.76	1166		0	0	0	0	0	0	0	0	0	0	0	0	0	7296100		0	0	0	0	1433600	0	0	0	0	0	0	4713200		0	0	0	0	0	0	0	0	0	0
7230	FSGWYDADLSPAGHEEAKR	Phospho (STY)	2214.94	P18669	PGAM1	Phosphoglycerate mutase 1	1	4	49.768	1338		0	0	685210	0	0	0	0	0	0	0	1049400	553390	0	827640		0	812410	0	0	0	1240600	0	0	856790	937790	637290	0		0	618160	0	5169900	1073800	854280	656000	499280	0	0
13669	IKPSSSANAIYSLAAR	Phospho (STY)	1727.86	P22681	CBL	E3 ubiquitin-protein ligase CBL	1	8	92.773	140;1376		0	0	1348300	0	0	0	139710	0	0	0	563850	763590	0	5682500		2082700	0	0	0	0	273060	0	0	325510	195970	0	4795700		0	372580	794240	2440900	0	0	0	0	0	0
9673	GSYVSIHSSGFR	Phospho (STY)	1375.59	O00148;O00148-2;B1Q2N1;E7EMX2;Q13838;Q5STU3;F8VQ10;Q13838-2	DDX39A;DDX39;DDX39B	ATP-dependent RNA helicase DDX39A;Spliceosome RNA helicase DDX39B	1	6	70.563	936		0	0	352880	0	0	0	0	0	51934	0	0	0	630680	5075500		0	193990	0	0	0	77945	0	0	309230	232330	760800	4388400		0	0	323420	398150	189280	0	0	0	0	0
39103	YSQNIYIQNR	Phospho (STY)	1377.61	Q99959-2;Q99959	PKP2	Plakophilin-2	1	6	123.96	2218		0	0	874820	0	0	0	0	124810	127310	0	256210	0	197610	974660		1561900	793330	9560300	6252000	1341500	582380	266290	0	0	0	214900	0		0	0	4778400	5261000	1787600	1301400	707180	1831000	0	348230
28611	SSFSHYSGLKHEDKR	Phospho (STY)	1856.82	Q8NC51-3;Q8NC51	SERBP1	Plasminogen activator inhibitor 1 RNA-binding protein	1	2	65.374	2020		0	0	0	0	0	0	0	0	0	0	0	0	1256100	6151400		0	137550	307140	397040	0	0	0	0	0	0	1291000	0		0	0	0	0	0	0	0	0	0	0
27341	SIYGEKFEDENFILK	Phospho (STY)	1910.87	P62937;Q567Q0;F8WE65;C9J5S7	PPIA	Peptidyl-prolyl cis-trans isomerase A;Peptidyl-prolyl cis-trans isomerase A, N-terminally processed;Peptidyl-prolyl cis-trans isomerase	1	4	95.981	1651		0	0	0	0	0	0	641910	447900	1046600	0	301800	425900	0	0		0	0	7525300	797840	0	0	655400	2925800	0	657160	0	0		0	0	4965900	6526300	0	7717300	0	3508300	0	544460
8777	GIYAYGFEKPSAIQQR	Phospho (STY)	1906.9	Q14240;Q14240-2;E7EQG2;J3QQP0;E9PBH4;F8WE11;P60842;J3KT12;P60842-2;B4E102;P38919	EIF4A2;EIF4A1;EIF4A3	Eukaryotic initiation factor 4A-II;Eukaryotic initiation factor 4A-I;Eukaryotic initiation factor 4A-III;Eukaryotic initiation factor 4A-III, N-terminally processed	1	7	59.728	1477;1478		0	0	0	0	0	0	765690	0	0	161450	0	0	2873800	3024300		720730	1361900	0	598250	504130	398240	0	0	331930	331990	863870	3308200		0	0	0	1525300	513490	0	0	424480	361170	0
12034	HRIYEYVESR	Phospho (STY)	1430.63	E7EVX8;Q8WWY3;E7ESA8;Q8WWY3-2;Q8WWY3-3	PRPF31	U4/U6 small nuclear ribonucleoprotein Prp31	1	7	124.42	730		0	0	184240	0	0	0	0	0	0	0	0	0	0	4463500		337190	271870	371140	363950	384140	302770	0	0	0	394930	0	4430400		0	0	0	538720	272940	0	0	723680	153540	0
35296	VGINYQPPTVVPGGDLAK	Phospho (STY)	1903.94	P68363;Q9BQE3;F5H5D3;Q71U36;Q71U36-2;Q13748;Q13748-2;Q6PEY2;A8MUB1;P68366	TUBA1B;TUBA1C;TUBA1A;TUBA3C;TUBA3E;TUBA4A	Tubulin alpha-1B chain;Tubulin alpha-1C chain;Tubulin alpha-1A chain;Tubulin alpha-3C/D chain;Tubulin alpha-3E chain;Tubulin alpha-4A chain	1	6	57.525	497		0	0	229120	0	0	0	0	0	0	0	0	0	0	2940800		666260	0	0	625910	871550	778190	0	0	392510	331010	0	2897700		0	0	680120	1791700	0	0	431590	524220	343610	0
33411	TSPDHPTSLPEPDYSEFQSHPYHR	Phospho (STY)	2903.22	F5GYU8;Q6UXY8-2;Q6UXY8	TMC5	Transmembrane channel-like protein;Transmembrane channel-like protein 5	1	8	107.21	790;791		0	0	0	0	0	0	1076600	0	1289800	0	0	0	0	1238200		3728300	0	0	0	601950	0	3300900	30191000	0	0	0	0		0	0	0	0	1206300	0	0	1074100	0	0
16114	KTVTAMDVVYALKR	Oxidation (M);Phospho (STY)	1689.85	P62805	HIST1H4A	Histone H4	1	12	104.95	1644		0	0	0	0	0	0	0	0	0	0	206620	0	0	0		518440	0	0	0	4868700	7033300	0	0	0	0	0	0		0	0	0	0	667960	0	0	0	0	0
23589	PGTYVIYVR	Phospho (STY)	1146.55	O75369-2;O75369-9;O75369;O75369-8;O75369-6;O75369-3;E7EN95;O75369-7;O75369-5;O75369-4	FLNB	Filamin-B	1	16	64.711	1024;1025		0	0	3537600	1723400	0	0	995730	119250	0	78110	0	0	0	1632800		549720	0	0	698220	1423400	1979500	0	0	1170300	0	123710	0		0	0	7814200	6950100	2361900	3237800	379230	1667500	589080	0
3671	DKVTIADDYSDPFDAK	Phospho (STY)	1878.79	Q15464;Q15464-2	SHB	SH2 domain-containing adapter protein B	1	6	123.08	206;1880		0	0	0	0	0	0	0	0	0	0	0	0	0	4478500		0	0	0	276330	0	0	0	0	0	0	332240	5749400		0	0	947850	0	336270	0	0	0	0	0
2273	AVSPQSTKPMAESITYAAVAR	Oxidation (M);Phospho (STY)	2273.08	A8MZ84;D3YTC8;Q6GTX8-3;Q6GTX8-2;Q6GTX8	LAIR1	Leukocyte-associated immunoglobulin-like receptor 1	1	13	56.708	292;506		0	0	0	0	0	0	0	0	249370	0	0	0	0	0		0	0	0	0	0	0	0	0	2425900	0	0	0		0	0	1639200	0	1889500	475070	0	739270	0	122250
15535	KKYEPPVPTR	Phospho (STY)	1293.65	P62191	PSMC1	26S protease regulatory subunit 4	1	5	68.536	1633		0	0	0	123990	0	0	118320	0	0	0	238430	0	0	200430		0	0	464310	0	919750	1005500	0	112670	580410	444600	1532900	316020		138020	266080	1647800	0	0	0	0	0	0	93352
6020	FAVPTYAAK	Phospho (STY)	1046.48	Q13443	ADAM9	Disintegrin and metalloproteinase domain-containing protein 9	1	7	66.27	1795		0	0	0	501780	0	373970	2086500	1456900	712190	0	0	0	0	0		3383000	0	6846000	0	0	0	1883800	5123200	0	0	0	0		0	0	0	0	3904400	10241000	0	3352200	0	0
37941	YESLTDPSKLDSGKELK	Phospho (STY)	1988.93	P08238;Q58FF7;Q58FF8	HSP90AB1;HSP90AB3P;HSP90AB2P	Heat shock protein HSP 90-beta;Putative heat shock protein HSP 90-beta-3;Putative heat shock protein HSP 90-beta 2	1	8	108.63	121;209;348;1180;1905		0	0	0	0	0	0	0	0	0	0	0	0	0	5672700		0	0	0	0	0	0	0	0	0	0	0	5023100		0	0	0	0	0	0	0	0	0	0
3226	DELHIVEAEAMNYEGSPIK	Phospho (STY)	2223.98	P06748-3;P06748-2;P06748	NPM1	Nucleophosmin	1	7	157.59	117		0	0	0	0	0	0	0	0	0	0	0	0	0	0		0	0	0	0	0	0	0	0	0	0	0	0		36713000	9668900	0	0	0	0	0	0	0	0
20692	MKGDYDVTVPK	Oxidation (M);Phospho (STY)	1347.58	Q09666	AHNAK	Neuroblast differentiation-associated protein AHNAK	1	8	41.242	1754		0	0	575980	1477300	55861	0	208540	103100	0	85407	920000	470070	271650	866040		0	2125300	0	695630	0	0	0	0	102200	0	0	0		0	0	8969500	2030800	935260	276180	524690	860190	951660	0
30811	TGHGYVYEYPSR	Phospho (STY)	1507.61	Q14511-3;Q14511	NEDD9	Enhancer of filamentation 1;Enhancer of filamentation 1 p55	1	15	69.864	1851		0	0	571750	306910	0	0	0	0	423180	291330	1320600	1729800	0	0		3394000	0	0	0	1122300	0	0	0	0	1472100	0	0		0	0	361400	566430	529070	0	263780	369020	0	0
36714	VTEWQQTYTYDSGIHSGANTCVPSVSSK	Phospho (STY)	3181.37	P14923;F5GWP8	JUP;KRT17	Junction plakoglobin	1	4	83.647	57;58;322;323;782;783		0	0	0	1392700	0	0	0	0	0	0	0	0	0	2265700		351560	833420	0	0	0	0	0	0	0	0	0	2177500		0	0	3817600	10469000	0	0	0	275180	0	0
33121	TQTPPVSPAPQPTEERLPSSPVYEDAASFK	Phospho (STY)	3305.55	Q14247-3;Q14247-2;B4E358;Q14247	CTTN	Src substrate cortactin	1	7	81.97	194;195;414;1833		0	0	1516100	1622700	0	0	0	0	0	0	0	0	0	0		1883600	784380	0	0	0	0	0	0	0	971030	0	0		0	0	0	0	0	0	0	0	0	0
2278	AVSYHASGHSVAYKPGGFK	2 Phospho (STY)	2121.91	P56856-2;P56856	CLDN18	Claudin-18	2	3	149.74	157;1593;1594		0	0	0	0	0	0	0	0	0	0	0	0	0	0		1219600	2958000	0	0	0	0	0	0	0	0	0	0		0	0	0	0	0	35888000	0	0	3694900	1655200
24579	QPGPVTNGQLQQPTTGAASGGYIKR	Phospho (STY)	2605.26	O00161	SNAP23	Synaptosomal-associated protein 23	1	7	169.05	940		0	0	0	0	0	0	0	0	0	0	0	0	830360	4061100		1086300	538800	1863200	0	612640	654940	0	0	721040	0	833200	4462600		0	0	0	0	0	0	0	0	0	0
34659	VAAYDKLEK	Phospho (STY)	1115.53	P35579	MYH9	Myosin-9	1	4	68.657	1464		30471	191350	2836300	1192500	0	0	544540	438410	0	0	0	0	0	0		0	59468	1967300	1704600	1117500	2412400	383630	211660	724900	721320	0	422470		971040	1840300	7078700	6143900	3668900	0	0	114600	0	77289
11179	HIYLSTR	Phospho (STY)	968.448	Q9UHQ9	CYB5R1	NADH-cytochrome b5 reductase 1	1	11	143.23	2337		0	123960	0	0	0	430370	0	0	0	0	0	0	0	0		5985700	0	0	2205300	2837000	1530100	165540	0	0	0	0	0		0	2148900	0	0	5783800	0	0	2994500	0	0
35775	VLAPASTLQSSYQIPTENSMTAR	Phospho (STY)	2544.19	Q14126	DSG2	Desmoglein-2	1	2	55.705	1821		0	0	0	0	0	0	0	0	0	0	0	0	0	0		0	0	0	1137200	0	0	0	0	0	0	743630	0		0	0	0	0	0	0	0	444430	0	0
18720	LNLSHSETNVHDESHFSYSLSPGNR	Phospho (STY)	2906.26	Q86YV5	SGK223	Tyrosine-protein kinase SgK223	1	2	82.6	228		0	0	0	0	0	0	0	0	0	0	0	0	0	5688200		0	0	0	0	0	0	0	0	0	0	1123500	5876200		0	0	0	0	0	0	0	0	0	0
2841	CNKEVYFAER	Phospho (STY)	1394.57	P50238	CRIP1	Cysteine-rich protein 1	1	8	69.721	1537		0	0	0	830670	0	0	0	0	213860	0	427560	742060	0	629560		1792200	1459800	514630	0	0	0	0	0	114370	0	0	4141400		305460	193620	0	0	0	920520	0	183820	2268200	2085000
2389	AYHEQLSVAEITNACFEPANQMVK	Phospho (STY)	2829.25	P68363;Q71U36;Q71U36-2;Q13748;Q13748-2;Q6PEY2;A8MUB1;P68366	TUBA1B;TUBA1A;TUBA3C;TUBA3E;TUBA4A	Tubulin alpha-1B chain;Tubulin alpha-1A chain;Tubulin alpha-3C/D chain;Tubulin alpha-3E chain;Tubulin alpha-4A chain	1	6	119.41	494		0	0	0	0	0	0	0	0	0	0	0	0	0	5261200		463610	0	3465600	1059800	749940	0	0	0	0	0	0	4515700		0	0	0	689130	0	0	0	311620	0	0
36185	VMIYQDEVKLPAK	Phospho (STY)	1612.79	Q6NZI2	PTRF	Polymerase I and transcript release factor	1	8	92.295	1951		0	0	0	2007000	0	234120	445950	443020	408360	76106	802910	1036700	1609700	4895700		0	312510	0	0	0	1534100	0	0	0	0	386930	0		0	0	0	562540	0	0	0	0	0	0
26428	SELPYEELWLEEGKPSHQPLTR	Phospho (STY)	2717.27	Q9H706-2;Q9H706-3;Q9H706	GAREM	GRB2-associated and regulator of MAPK protein	1	5	123.12	2261		0	0	0	0	0	0	0	0	0	0	0	0	0	0		0	0	0	534540	0	0	0	0	0	0	0	1286500		0	0	33861000	0	0	0	0	0	0	289040
37823	YCRPESQEHPEADPGAAPYLKTK	Phospho (STY)	2723.21	P40763-2	STAT3	Signal transducer and activator of transcription 3	1	4	64.589	386;1481		1155100	0	0	986380	0	0	604000	0	3655600	654840	0	519060	0	0		0	0	0	0	0	0	0	639990	7996300	0	0	0		0	1380100	0	0	0	0	0	0	0	0
23458	NYGSYSTQASAAAATAELLK	Phospho (STY)	2095.95	O14828;O14828-2	SCAMP3	Secretory carrier-associated membrane protein 3	1	4	136.96	959;960		0	0	0	0	0	0	0	0	0	0	0	0	0	3301300		249890	0	0	0	0	0	0	0	0	0	795320	3849800		0	0	293750	0	0	0	0	0	0	0
23171	NTSDFVYLK	Phospho (STY)	1165.51	Q12959-5;Q12959-3;Q12959-6;Q12959-4;Q12959;Q12959-7;Q12959-2;Q12959-8;Q12959-9;E7EQD7;B4E2H8	DLG1	Disks large homolog 1	1	10	101.46	1770		0	0	476290	0	0	0	360670	0	0	0	346530	0	0	3552800		1566000	0	0	0	2778000	0	0	0	0	565770	583430	3453500		0	0	0	0	0	0	799730	1329800	0	164210
38909	YQDVYVELSHIK	Phospho (STY)	1572.72	Q9H2D6-5;F8W6V6;Q9H2D6-3;Q9H2D6-2;Q9H2D6	TRIOBP	TRIO and F-actin-binding protein	1	8	89.43	832		0	0	0	0	0	0	0	0	0	0	0	0	0	5923500		1023700	0	0	729740	631530	678530	0	0	0	616600	523260	836060		0	0	0	0	0	0	0	0	0	0
14116	INTASDGKLYVSSESR	Phospho (STY)	1805.82	P00519;P00519-2	ABL1	Tyrosine-protein kinase ABL1	1	4	61.962	1073		0	425630	0	414750	0	0	365980	0	346180	114190	485430	0	423040	1389600		0	118290	0	1075000	0	0	125160	209770	754640	0	456960	3118200		278040	539500	780490	720340	0	0	759570	967450	0	166500
10928	HHAAYVNNLNVTEEK	Phospho (STY)	1817.81	P04179;B3KUK2;P04179-2;B4E3K9;G5E9P6;F5GXZ9	SOD2	Superoxide dismutase [Mn], mitochondrial	1	13	122.97	1108		0	0	781510	0	0	0	0	0	88807	0	659010	714820	0	0		0	0	0	6468400	0	52501	0	0	351280	357780	0	0		2327200	3091600	0	1751400	3388600	0	0	4759000	834060	306660
5981	FANYIDK	Phospho (STY)	949.395	P08670;B0YJC4	VIM	Vimentin	1	8	92.47	1198		0	0	2121600	1142900	0	0	287660	288740	0	0	814710	0	0	0		0	350700	1115900	0	255150	1158500	0	0	3520500	0	0	0		640950	471780	8763100	11938000	1744900	1221100	0	1742500	0	0
8543	GHGQPGADAEKPFYVNVEFHHER	Phospho (STY)	2700.19	A9UF05;P11274-2;P11274	BCR/ABL fusion;BCR	Breakpoint cluster region protein	1	4	65.207	507		0	0	0	0	0	0	0	0	0	0	516290	1259800	0	0		2833200	0	19259000	1982300	2241100	2061600	0	0	0	1062500	0	0		0	0	1974400	3908900	1694800	0	0	949850	682450	0
24651	QQSTTLSTLYPSTSSLLTNHQHEGR	Phospho (STY)	2865.33	Q92783-2;Q92783;B4DZT2	STAM	Signal transducing adapter molecule 1	1	6	92.41	236;2134		0	0	0	0	0	0	0	0	0	0	0	0	0	4312700		447210	0	0	1078000	1086600	736070	0	0	2006000	0	0	5034300		0	0	0	0	0	0	0	0	396410	0
39023	YSAELHVAHWNSAK	Phospho (STY)	1691.75	P00915	CA1	Carbonic anhydrase 1	1	7	74.789	1086		0	0	3049800	0	91906	342080	0	0	0	393180	6718000	8560100	0	0		846320	1150300	0	0	0	0	0	0	0	2790000	0	0		0	347920	440910	1640500	0	3218000	0	522480	0	205150
5759	EVPIYANR	Phospho (STY)	1040.47	Q13443	ADAM9	Disintegrin and metalloproteinase domain-containing protein 9	1	3	68.787	1794		0	0	0	0	0	0	0	512300	0	0	0	0	0	0		0	0	0	0	0	0	0	0	0	0	0	13544000		0	0	0	0	0	0	0	0	0	0
20133	LYGPTNFAPIINHVAR	Phospho (STY)	1861.92	E7ENH5;A6PVH9;Q99829;B0QZ18	CPNE1	Copine-1	1	7	174.95	483		0	0	0	0	0	0	381860	0	0	0	0	0	1459200	4601600		0	0	0	360080	383960	400420	0	0	641930	0	906940	4240700		0	0	0	0	0	0	0	499980	0	0
35616	VIQPHGGGSNPLEGTQHLQDVPYVMVR	Oxidation (M);Phospho (STY)	3023.43	Q14126	DSG2	Desmoglein-2	1	4	77.802	1820		0	0	0	0	0	0	0	0	0	0	0	0	0	0		0	967410	0	1481300	0	0	0	0	0	0	1444900	0		0	0	0	0	0	0	0	0	0	0
18906	LQDEANYHLYGSR	Phospho (STY)	1644.69	Q13546-2;Q13546	RIPK1	Receptor-interacting serine/threonine-protein kinase 1	1	5	57.434	1799;1800		0	0	0	0	0	0	0	0	0	0	0	0	769840	4949300		833470	400280	0	0	0	0	0	0	604150	406790	346670	2243800		0	0	0	0	0	0	0	0	0	0
33575	TTEYVVSNLKPGVNYYFR	Phospho (STY)	2229.05	Q8WZ42-12;Q8WZ42-2;Q8WZ42;Q8WZ42-8;Q8WZ42-13;Q8WZ42-5;Q8WZ42-11;Q8WZ42-4;Q8WZ42-7;Q8WZ42-3;Q8WZ42-10;Q8WZ42-9	TTN	Titin	1	4	112.34	2095;2096		0	0	0	0	0	0	4486600	3350800	0	0	0	681250	0	0		0	0	0	0	0	0	0	0	0	0	0	0		0	0	0	0	0	0	0	640180	0	0
32369	TLVYGGIFLYPANK	Phospho (STY)	1634.81	P09467	FBP1	Fructose-1,6-bisphosphatase 1	1	20	115.57	1215;1216		0	0	0	0	0	0	0	0	0	0	0	0	0	0		0	0	0	2080900	0	0	0	0	0	0	0	0		0	0	0	0	8863800	514330	9204100	10429000	270910	0
36745	VTIADDYSDPFDAKNDLK	Phospho (STY)	2105.92	Q15464;Q15464-2	SHB	SH2 domain-containing adapter protein B	1	3	122.01	206;1880		0	0	0	0	0	0	0	0	0	0	0	0	0	5482100		744850	491600	0	0	0	0	0	0	0	0	793460	5931000		0	0	0	0	0	0	0	0	0	0
4344	DYHFVTSR	Phospho (STY)	1103.44	Q12959-5;Q12959-3;Q12959-6;Q12959-4;Q12959;Q12959-7;Q12959-2;Q12959-8;Q12959-9	DLG1	Disks large homolog 1	1	12	83.998	1769		0	0	0	0	0	0	502090	220590	0	0	0	0	636480	722930		1372800	789990	5942200	0	1069800	271130	0	0	0	0	409500	2287700		282090	0	757080	850880	0	0	766880	90532	348270	0
37652	WYKNGQEIRPSTK	Phospho (STY)	1685.79	F8VZE0;F8VZY0;G3XAI7;Q00872-5;Q00872-3;Q00872-9;Q00872-8;Q00872-7;Q00872;Q00872-10;Q00872-2;Q00872-4;Q00872-6;G3V1V7	MYBPC1	Myosin-binding protein C, slow-type	1	2	76.728	825		0	0	0	1616300	40916	1389400	4451900	2969500	0	0	156470	312210	0	0		0	0	0	0	0	0	592650	189990	0	0	0	0		158700	0	0	0	0	0	0	0	0	0
31031	THAVSVSETDDYAEIIDEEDTYTMPSTR	Phospho (STY)	3254.35	Q8IYN9;Q05397;E7ESA6;J3QT16;Q05397-5;Q05397-3;Q05397-4;Q05397-2	PTK2	Focal adhesion kinase 1	1	22	179.64	174;404;1716		0	0	0	0	0	0	0	0	0	0	0	493640	0	3101900		0	0	0	739130	0	0	0	0	0	0	0	3039700		0	0	0	0	0	0	0	0	0	0
2084	ATTPPNQGRPDSPVYANLQELK	Phospho (STY)	2475.18	Q8IWW6-2;Q8IWW6-4;Q8IWW6;Q8IWW6-3	ARHGAP12	Rho GTPase-activating protein 12	1	2	59.614	427;2001		0	0	0	0	0	0	0	0	0	0	0	0	0	4236500		712890	0	0	0	0	352420	0	0	1117700	0	667590	0		0	0	0	0	0	0	0	0	755270	242710
20199	LYPELSQYMGLSLNEEEIR	Phospho (STY)	2363.08	O00560;G5EA09;O00560-3;O00560-2;B4DHN5;E9PBU7	SDCBP	Syntenin-1	1	8	58.024	87;949;950		0	0	0	0	0	0	0	0	0	0	0	0	2532400	1449400		2248500	732510	13040000	2973000	1198400	650620	968270	3483000	0	0	653110	0		0	0	0	0	1016300	0	0	3007300	1050700	0
3803	DLNYCFSGMSDHR	Phospho (STY)	1680.61	G8JLB6;P31943;E9PCY7;P55795	HNRNPH1;HNRNPH2	Heterogeneous nuclear ribonucleoprotein H;Heterogeneous nuclear ribonucleoprotein H, N-terminally processed;Heterogeneous nuclear ribonucleoprotein H2;Heterogeneous nuclear ribonucleoprotein H2, N-terminally processed	1	4	87.083	877		0	0	0	0	0	0	0	0	0	0	0	0	0	8016800		0	0	0	0	0	0	0	0	0	0	0	5703200		0	0	0	0	0	0	0	0	0	0
8074	GESAGYMEPYEAQR	Oxidation (M);Phospho (STY)	1682.63	Q15464;Q15464-2	SHB	SH2 domain-containing adapter protein B	1	10	108.58	1879		0	0	0	0	0	0	0	0	0	0	0	0	82042	476350		320290	289050	547140	357660	0	0	0	0	0	0	576050	5356400		381630	230570	1494000	1397400	549310	235010	0	0	290570	0
12407	HVAYGGYSTPEDRRPTLSR	Phospho (STY)	2241.03	E9PGF5;E9PF55;Q9HBL0	TNS1	Tensin-1	1	1	40.186	51;320;754;755		0	0	597620	485110	0	0	279690	334390	1339300	1215500	1286200	2253700	0	0		759110	0	2277500	0	1038500	2246000	0	0	814890	0	0	0		895620	1780800	0	0	0	0	0	0	403070	645660
24094	QGSGSSQPMEVQEGYGFGSGDDPYSSAEPHVSGVK	Phospho (STY)	3636.5	Q13263;Q13263-2	TRIM28	Transcription intermediary factor 1-beta	1	4	54.087	1782		0	0	0	0	0	0	0	0	0	0	0	0	0	3350600		0	0	0	0	0	0	0	0	0	0	0	3114000		0	0	0	0	0	0	0	0	0	0
29058	SVFALTNGIYPHK	Phospho (STY)	1525.73	Q02878	RPL6	60S ribosomal protein L6	1	7	125.54	1703		0	0	0	176750	0	0	0	0	0	0	0	0	0	4059700		0	261070	0	0	572790	551660	0	0	457670	427020	722920	4314300		0	0	446910	0	0	0	0	483630	0	0
17413	LHEYNTQFQEK	Phospho (STY)	1515.64	P27986;P27986-4;P27986-5;P27986-3;P27986-2	PIK3R1	Phosphatidylinositol 3-kinase regulatory subunit alpha	1	9	107.06	1407		0	0	77154	0	0	0	352290	333330	0	106860	481050	576310	0	405460		1055300	463940	2650500	2882400	2294800	3050200	168650	0	0	0	0	0		0	0	0	0	0	1033700	671070	1912200	945830	501720
11183	HIYYITGETK	Phospho (STY)	1303.59	Q58FG0;P07900;P07900-2;Q86U12	HSP90AA5P;HSP90AA1	Putative heat shock protein HSP 90-alpha A5;Heat shock protein HSP 90-alpha	1	11	125.74	1163;1164		0	0	0	0	0	0	374460	99966	0	0	0	0	750220	3606400		220830	0	843690	0	0	586170	0	0	417440	442060	839430	4034700		0	0	0	812240	0	0	0	0	157980	0
16124	KTYITDPVSAPCAPPLQPK	Phospho (STY)	2162.05	Q93052;C9JUT4	LPP	Lipoma-preferred partner	1	4	48.288	447		0	0	568960	0	0	0	0	0	0	0	1834900	0	0	0		1730300	1007500	8398800	0	966190	0	0	0	0	0	0	0		504700	493770	0	565430	0	1015400	716230	666480	463900	0
4825	EGPHPAWPQPVTTSHYAHDPSGMFR	Phospho (STY)	2881.24	E9PGF5;E9PF55;Q9HBL0	TNS1	Tensin-1	1	7	88.329	50;318;319;751		0	0	669500	0	0	0	0	0	0	0	0	3106200	0	0		0	0	12113000	3210600	0	0	0	0	1230000	0	0	0		0	0	0	0	2301000	0	0	960650	763770	0
20971	MQAYSNPGYSSFPSPTGLEPSCK	Phospho (STY)	2584.07	J3QR17;Q8WZ73-3;Q8WZ73-2;Q8WZ73	RFFL	E3 ubiquitin-protein ligase rififylin	1	7	88.239	908		0	0	0	0	0	0	598570	506090	0	0	0	0	0	7112700		0	665330	0	0	0	3297700	998440	0	0	0	0	6161800		0	0	0	0	0	0	0	0	0	0
21141	MTTTSAAAYGTHLSPHVPHR	Phospho (STY)	2214	P16144-4;P16144-2;P16144;P16144-3	ITGB4	Integrin beta-4	1	5	52.814	355;1307		0	0	0	554970	0	0	617910	516400	285050	0	221520	415890	0	1527400		200480	1515400	10139000	0	559970	598460	0	0	0	0	0	1405800		0	0	4592900	5382500	0	0	0	0	381260	128450
16728	LDGENIYIR	Phospho (STY)	1171.53	P11171-2;P11171;P11171-4;P11171-3;P11171-7	EPB41	Protein 4.1	1	9	150.27	1234		0	0	0	0	0	0	0	0	0	0	0	395520	0	4451000		0	0	0	0	0	0	0	0	0	0	0	4339300		0	0	0	0	0	0	0	0	0	0
27962	SLYTSMARPPLPR	Phospho (STY)	1567.76	Q12965	MYO1E	Unconventional myosin-Ie	1	7	116.24	1771		0	0	0	0	0	0	0	0	0	0	0	0	0	5446100		0	0	2419600	502180	403670	0	0	653870	864260	0	0	632460		0	0	0	0	0	0	0	0	0	0
9174	GMSVYGLGR	Oxidation (M);Phospho (STY)	1034.43	F8WA86;Q15417;B4DFK6	CNN3	Calponin-3	1	9	65.465	845		0	0	1271100	462390	0	0	0	0	0	0	426990	466110	896870	1076800		0	0	1568100	918070	1044900	589670	0	0	379910	318130	503650	2374800		567130	498320	0	803770	0	0	0	0	374280	0
24294	QKPATETSMNTASHSLCEQTMVNSENTYSSGSSFPVPK	Oxidation (M);Phospho (STY)	4227.81	Q14126	DSG2	Desmoglein-2	1	2	106.94	1819		0	0	0	0	0	0	0	0	0	0	0	0	0	2384000		891630	0	0	0	0	0	0	0	0	0	0	3447300		0	0	0	1256800	0	0	0	0	0	0
38690	YLSEMNYVHR	Oxidation (M);Phospho (STY)	1406.57	P54753	EPHB3	Ephrin type-B receptor 3	1	5	68.626	1577;1578		0	0	0	0	0	0	0	0	0	0	0	0	0	0		0	0	28866000	9878200	0	0	0	0	0	0	0	0		0	0	0	0	0	0	0	1798300	0	0
23905	QDVYGPQPQVR	Phospho (STY)	1365.61	C9JZR2;O60716-13;O60716-11;O60716-10;O60716-9;O60716-5;O60716-3;O60716-2;O60716;O60716-21;O60716-19;O60716-16;O60716-18;O60716-15;O60716-17;O60716-14;O60716-12;O60716-8;O60716-7;O60716-6;O60716-4;O60716-24;O60716-23;O60716-22;O60716-20	CTNND1	Catenin delta-1	1	6	113.67	625		0	0	0	0	0	0	0	0	132100	0	0	239180	0	1875900		0	0	0	0	0	0	0	195250	0	342670	0	0		0	446050	1123600	157260	0	0	0	329620	0	222140
22774	NPGFYVEANPMPTFK	Phospho (STY)	1790.77	P19174;P19174-2	PLCG1	1-phosphatidylinositol 4,5-bisphosphate phosphodiesterase gamma-1	1	10	138.91	1340		0	0	232390	0	0	0	0	0	0	0	0	162700	0	1610100		316230	0	0	0	768900	0	0	0	0	323300	0	4588000		0	0	0	782920	0	0	0	0	0	0
214	AAYLQNLNSADLLK	Phospho (STY)	1612.79	P12882	MYH1	Myosin-1	1	6	150.11	1257		0	0	0	0	0	300030	4962000	5438500	0	0	0	0	0	0		0	0	0	0	0	0	0	0	0	0	0	0		0	0	0	0	0	0	0	316950	0	0
18746	LNSLPSEYESGSACPAQTVHYRPINLSSSENK	Phospho (STY)	3614.63	E7EME8;Q9HAU0-3;Q9HAU0-5;Q9HAU0-8;Q9HAU0;Q9HAU0-2;Q9HAU0-4;Q9HAU0-6;A0JP02	PLEKHA5	Pleckstrin homology domain-containing family A member 5	1	1	44.721	45		0	0	0	0	0	0	0	0	0	0	0	852940	0	7920800		0	593160	0	0	0	0	0	0	0	0	1124200	8994600		0	0	0	0	0	0	0	0	0	0
38829	YNKLFDR	Phospho (STY)	1034.46	B7Z3F5;E9PQ79;Q9BYT9	ANO3	Anoctamin;Anoctamin-3	1	1	41.502	588		0	0	0	11703000	0	1135500	0	0	0	0	0	0	0	0		0	0	0	0	0	0	0	0	0	0	0	0		0	0	0	0	0	0	0	0	0	0
36334	VPCAYDKTALALEVGDIVK	Phospho (STY)	2141.05	P46109	CRKL	Crk-like protein	1	9	119.38	391;1510		0	0	0	0	0	0	0	0	0	0	0	350970	0	3650800		646740	405890	0	0	0	0	0	0	1135900	1009100	544540	2904500		0	0	0	881320	0	0	0	0	247720	0
19241	LSDSYSNTLPVRK	Phospho (STY)	1558.74	Q9UQB8-3;Q9UQB8-5;Q9UQB8-4;Q9UQB8-6;Q9UQB8-2;Q9UQB8;F8W878;I3L4C2;B4DWA1	BAIAP2;CCDC43	Brain-specific angiogenesis inhibitor 1-associated protein 2	1	4	101.32	278;2367		0	0	171540	0	0	628040	589840	399200	255640	0	0	0	0	0		0	0	10795000	0	0	1327500	1286900	1176500	0	0	0	2934600		0	169240	303310	0	278870	408820	0	4851600	0	0
15914	KPSVPDSASPADDSFVDPGERLYDLNMPAYVK	Oxidation (M);Phospho (STY)	3575.62	P16333-2;P16333	NCK1	Cytoplasmic protein NCK1	1	3	131.81	1312;1313		0	0	0	0	0	0	0	0	0	0	0	0	0	0		0	0	0	0	16221000	16683000	0	0	0	0	0	0		0	0	0	0	0	487100	0	0	0	0
23899	QDPVYIPPISCNK	Phospho (STY)	1609.72	Q13835-2;Q13835	PKP1	Plakophilin-1	1	15	108.97	1812		0	0	0	3784600	0	0	0	0	0	0	0	0	0	0		332180	3016200	0	0	0	0	0	0	256920	0	0	0		0	0	6698200	15543000	0	0	0	0	0	0
3618	DKEAIQAYSESLMTSAPK	Phospho (STY)	2047.92	B7ZKQ9;Q8WTV0-4;Q8WTV0-2;Q8WTV0-3	SCARB1	Scavenger receptor class B member 1	1	3	92.39	597		0	0	0	0	0	0	0	0	0	0	0	0	0	3520500		0	0	9334500	1482500	0	0	0	0	0	0	0	0		0	0	0	0	0	0	0	0	0	0
343	ADSQEPSHFDSQQPAVLEEEEVMIAHAHPQEVYNEYVPR	Phospho (STY)	4585.02	Q13433;Q13433-2	SLC39A6	Zinc transporter ZIP6	1	4	68.161	1788;1789		0	0	0	0	0	0	0	0	0	0	0	0	0	8430400		0	0	0	0	0	0	0	0	0	0	0	2149200		0	0	0	0	0	0	0	0	0	0
18145	LLGAEEKEYHAEGGK	Phospho (STY)	1709.77	P00533;E9PFD7;Q504U8	EGFR	Epidermal growth factor receptor	1	5	107.35	1080		0	0	0	0	0	0	0	0	0	0	0	0	295030	421460		0	0	20986000	8230600	50413	0	0	0	0	0	89965	909970		0	0	469460	167990	0	85317	0	0	115470	0
14788	IYDEILQSK	Phospho (STY)	1187.55	Q9UIB8-7;Q9UIB8-3;Q9UIB8-2;Q9UIB8	CD84	SLAM family member 5	1	21	159.79	2341		0	0	3099100	1196300	0	0	0	0	0	0	0	341220	0	0		0	0	0	2587300	0	614060	0	0	4259300	3675600	0	0		0	1880700	1945900	3222000	0	0	0	2189900	0	283020
37923	YELTGLPEQDR	Phospho (STY)	1399.6	P42684-4;P42684-7;P42684-10;P42684-5	ABL2	Abelson tyrosine-protein kinase 2	1	5	77.124	1495		0	0	0	0	0	0	0	0	0	0	0	0	0	3760600		0	0	0	0	0	0	0	0	284590	0	595340	4371400		0	0	0	0	0	0	0	0	0	0
28495	SRDPGYDHLWDETLSSSHQK	Phospho (STY)	2437.03	Q494U1-3;Q494U1-2;Q494U1	PLEKHN1	Pleckstrin homology domain-containing family N member 1	1	7	59.339	1897		0	0	0	0	0	0	0	0	0	0	269830	370800	0	3921400		456060	192340	0	0	262690	0	0	0	0	0	0	4100900		0	0	0	0	0	0	0	0	0	0
39053	YSFYSTCSGQK	Phospho (STY)	1406.52	Q13835-2;Q13835	PKP1	Plakophilin-1	1	6	67.385	1815		0	0	0	9391700	0	0	0	0	0	0	0	0	0	0		0	0	0	0	248560	443090	0	0	0	0	0	0		0	0	9078800	13116000	0	0	0	0	0	0
3802	DLNYCFSGMSDHR	Oxidation (M);Phospho (STY)	1696.6	G8JLB6;P31943;E9PCY7;P55795	HNRNPH1;HNRNPH2	Heterogeneous nuclear ribonucleoprotein H;Heterogeneous nuclear ribonucleoprotein H, N-terminally processed;Heterogeneous nuclear ribonucleoprotein H2;Heterogeneous nuclear ribonucleoprotein H2, N-terminally processed	1	5	115.12	877		0	0	0	0	0	0	0	0	0	0	0	0	0	1702500		292470	370880	0	0	0	0	0	0	0	0	613770	3277900		0	0	370520	438350	0	0	0	0	0	0
7816	GANDQGASGALSSDLELPENPYSQVK	Phospho (STY)	2726.21	Q9P2M7;Q9P2M7-2	CGN	Cingulin	1	2	62.781	272;2322		0	0	0	0	0	0	0	0	0	0	0	0	0	7155300		1758900	1316000	0	5256100	6890600	4565400	0	0	0	0	0	0		0	0	0	0	0	0	0	0	0	0
10025	GYAFIEYEHER	Phospho (STY)	1492.6	P08621;P08621-3;P08621-2	SNRNP70	U1 small nuclear ribonucleoprotein 70 kDa	1	7	99.283	1196		0	0	0	0	0	0	0	0	0	0	0	0	0	4691100		0	0	0	405910	0	315970	0	0	128700	0	624680	4321300		0	0	0	0	0	0	0	0	0	0
36530	VSAGNGGSSLSYTNPAVAATSANL	Phospho (STY)	2288.03	B1AVQ5;P15941-7;P15941-11;P15941-8;P15941-4;P15941-3;P15941;P15941-2;B1AVQ7;P15941-15;P15941-6;P15941-12;P15941-16;P15941-9;P15941-10	MUC1	Mucin-1;Mucin-1 subunit alpha;Mucin-1 subunit beta	1	5	96.016	2;296;525		0	0	0	0	0	0	0	0	0	0	0	0	0	0		10885000	6047800	0	1198000	0	0	428690	0	0	0	0	0		0	0	0	0	0	15691000	0	1831000	2476900	165250
10127	GYNAQEYYDRIPELR	Phospho (STY)	1965.86	P11217;P11217-2	PYGM	Glycogen phosphorylase, muscle form	1	6	113.4	1239;1240		0	0	0	8017600	0	0	3912200	0	0	0	0	0	0	0		0	0	0	0	0	0	0	0	0	0	0	0		0	0	0	0	0	0	0	428440	0	0
37739	YALPLVGHR	Phospho (STY)	1104.55	P13667	PDIA4	Protein disulfide-isomerase A4	1	30	67.169	1271		0	0	250580	0	0	108190	0	0	0	0	0	0	0	2120700		1575200	456210	0	0	1290200	1293600	0	0	189080	394800	0	2037600		0	195340	1595100	1807800	0	570150	496770	584380	337160	0
28778	SSTETCYSAIPK	Phospho (STY)	1422.57	O75369-2;O75369-9;O75369;O75369-8;O75369-6;O75369-3;E7EN95;O75369-7	FLNB	Filamin-B	1	2	116.24	1026		0	0	0	0	0	0	0	0	0	0	0	256330	613600	1551100		530230	218670	543260	462670	1014600	600830	0	0	415570	264710	504750	4019100		0	0	0	0	0	234010	0	234390	301750	120380
14789	IYDILSDNGPQQPSTTVK	Phospho (STY)	2054.96	Q96RT1-6;Q96RT1-4;Q96RT1-9;Q96RT1-2;Q96RT1;Q96RT1-8;Q96RT1-7;Q96RT1-5;Q96RT1-3	ERBB2IP	Protein LAP2	1	4	63.614	2184		0	0	0	0	0	0	0	0	0	0	0	0	0	6579700		0	0	0	0	0	0	0	0	0	0	0	5477000		0	0	0	0	0	0	0	0	0	0
2754	CLEEHYGTSPGQAR	Phospho (STY)	1683.67	O75815;O75815-3	BCAR3	Breast cancer anti-estrogen resistance protein 3	1	4	164.53	1036		0	0	0	0	0	0	0	0	0	0	0	0	0	2569900		374920	0	205150	398480	0	0	0	0	0	0	766310	5389300		0	0	0	0	0	0	0	0	0	0
38501	YKVSGLTEGHEYEFR	Phospho (STY)	1893.83	Q8WZ42-12;Q8WZ42-2;Q8WZ42;Q8WZ42-8;Q8WZ42-13;Q8WZ42-5;Q8WZ42-11;Q8WZ42-4;Q8WZ42-7;Q8WZ42-3;Q8WZ42-10;Q8WZ42-9	TTN	Titin	1	6	113.47	2121		0	0	0	10903000	0	997200	759050	636310	0	0	0	0	0	0		0	0	0	0	0	0	0	0	0	0	0	0		518910	0	0	0	0	0	0	481790	0	0
10283	HAQDYVLTYNYEGR	Phospho (STY)	1807.76	Q02487	DSC2	Desmocollin-2	1	7	119.87	1696		0	0	0	0	0	0	0	0	0	0	0	0	0	1771500		0	0	1531300	0	0	0	0	0	0	0	0	2040100		0	0	7480300	11569000	0	0	0	0	0	0
2839	CNEQPNRVEIYEK	Phospho (STY)	1757.74	Q7L576;E7EVJ5;E7EVF4;E7EWA4;Q96F07-2;Q96F07	CYFIP1;CYFIP2	Cytoplasmic FMR1-interacting protein 1;Cytoplasmic FMR1-interacting protein 2	1	2	91.62	725		0	0	1040300	642440	0	0	388220	0	0	0	292450	359620	309810	2048300		0	442630	2770000	2322200	1862900	0	163270	0	1914200	1006100	365950	259270		0	0	5203700	0	0	1420000	1218400	224550	823640	305170
17794	LIYDFIEDQGGLEAVR	Phospho (STY)	1916.89	P42768	WAS	Wiskott-Aldrich syndrome protein	1	15	71.08	1499		0	0	0	0	0	0	0	0	0	0	0	0	0	0		2035900	0	0	1836200	1239000	2216700	0	0	0	0	0	0		0	0	5312400	4131300	191610	0	0	3050200	0	0
3480	DHVYGIHNPVMTSPSQH	Phospho (STY)	1997.85	O43490-2;O43490	PROM1	Prominin-1	1	7	106.93	994		0	0	1497700	0	220040	663480	4445700	3381100	1057000	0	213440	0	0	0		1177700	0	6860500	2388800	0	0	0	5713200	0	0	0	0		0	0	0	0	0	0	0	10465000	0	0
31040	THEAEIVEGENHTYCIR	Phospho (STY)	2136.89	P21333-2;P21333;Q5HY54;E9PHF0	FLNA	Filamin-A	1	4	60.489	361;1358		277060	0	1841300	1785100	0	0	467120	0	0	0	0	0	0	0		0	135370	9843300	0	0	636200	0	0	363260	706660	0	0		279780	0	915400	6217200	1353700	982780	0	410700	0	0
37910	YEHKEIEYVETVTSR	Phospho (STY)	1961.88	Q9UHR4	BAIAP2L1	Brain-specific angiogenesis inhibitor 1-associated protein 2-like protein 1	1	4	84.508	2340		0	0	0	0	0	0	393330	664410	647900	0	0	0	0	0		0	0	19011000	0	442220	0	839180	5619300	0	0	0	0		282040	0	294580	0	0	6997800	0	0	472120	0
38809	YNFHGTAEQDLPFCK	Phospho (STY)	1905.78	P41240	CSK	Tyrosine-protein kinase CSK	1	8	136.33	1485		0	0	0	0	0	0	0	0	0	0	492650	728380	0	3901400		0	0	0	0	0	0	0	0	0	0	826290	3480700		151560	388250	1231300	2202200	0	619160	600090	0	0	0
7082	FQDVGPQAPVGSVYQK	Phospho (STY)	1798.83	Q9UJU6;Q9UJU6-2;Q9UJU6-3;B4DDD6;B4DEM2;C9J7P1	DBNL	Drebrin-like protein	1	3	117.07	2345		0	0	0	0	0	0	0	0	0	0	0	0	0	4302800		286610	337560	989550	412330	1264500	208190	240950	1230000	1091500	422400	657020	4182900		0	0	0	0	0	0	0	0	0	0
9664	GSYGDLGGPIITTQVTIPK	Phospho (STY)	1995.99	Q5T6W5;P61978-3;P61978;P61978-2	HNRNPK	Heterogeneous nuclear ribonucleoprotein K	1	5	117.65	1629		0	0	0	0	0	0	0	0	0	0	0	0	0	0		0	0	0	0	0	0	0	0	0	0	0	0		0	0	0	0	0	0	0	0	0	0
35898	VLGSGAFGTVYK	Phospho (STY)	1277.61	P00533;E9PFD7;Q504U8;Q15303-4;Q15303-3;Q15303-2;Q15303;B4DTR1;J3QLU9;P04626-3;P04626-2;P04626-4;P04626	EGFR;ERBB4;ERBB2	Epidermal growth factor receptor;Receptor tyrosine-protein kinase erbB-4;ERBB4 intracellular domain;Receptor tyrosine-protein kinase erbB-2	1	5	127.17	566		0	0	0	0	0	0	0	0	0	0	0	0	0	0		0	0	30647000	5867300	0	0	0	0	0	0	0	366120		0	0	0	0	0	0	0	0	0	0
17924	LKNNKEYLEFR	Phospho (STY)	1532.74	Q9BPW8	NIPSNAP1	Protein NipSnap homolog 1	1	10	114.86	2219		0	0	0	0	0	0	0	87859	0	0	0	0	0	0		0	0	0	5379200	0	0	0	0	0	0	0	0		2780700	2592700	438120	0	7018800	0	4895200	4816900	0	614670
2877	CPPAYTMVGLHNLEPR	Phospho (STY)	1933.86	Q86YV5	SGK223	Tyrosine-protein kinase SgK223	1	11	147.83	426;1990		0	0	0	0	0	0	0	0	0	0	0	0	0	5003300		0	0	0	0	0	0	0	0	0	0	516140	4234800		0	0	0	0	0	0	0	0	0	0
36186	VMIYQDEVKLPAK	Oxidation (M);Phospho (STY)	1628.79	Q6NZI2	PTRF	Polymerase I and transcript release factor	1	9	75.589	1951		418140	0	0	190950	0	0	0	0	0	0	483370	0	0	371960		0	387210	0	0	0	0	108960	0	708040	790610	744840	2721100		289320	265090	0	494180	0	0	0	0	191650	288640
6495	FHYDNTAGISQYLQNSK	Phospho (STY)	2064.89	P35968	KDR	Vascular endothelial growth factor receptor 2	1	3	87.388	385;1470		0	0	1270100	0	0	0	0	0	0	660580	2408000	0	0	0		1515600	0	0	6867700	0	0	0	0	0	4527700	0	0		0	1711000	1474200	2973700	0	0	0	0	0	0
39260	YVLENHPGTNSNYQMHLLKK	Phospho (STY)	2465.16	Q5SSJ5;Q5SSJ5-2;Q5SSJ5-3	HP1BP3	Heterochromatin protein 1-binding protein 3	1	1	92.439	214;1915		0	0	1495600	1479500	0	0	414060	0	0	0	0	0	0	0		0	0	3932300	0	0	24657000	0	0	0	0	0	0		0	0	0	0	0	727240	0	0	0	0
24971	QYATLDVYNPFETR	Phospho (STY)	1795.78	O14828	SCAMP3	Secretory carrier-associated membrane protein 3	1	9	216.54	961		0	0	0	0	0	0	0	0	0	0	0	0	0	4143300		0	0	0	0	0	0	0	0	0	0	0	3738400		0	0	0	0	0	0	0	0	0	0
7032	FNSYNNAGMPPFPIIIHDEPTYAR	Phospho (STY)	2843.28	Q9H792;H0YN99	PEAK1	Pseudopodium-enriched atypical kinase 1	1	7	89.979	460		0	0	0	0	0	0	0	0	0	0	0	0	0	4532800		0	0	0	0	0	0	0	0	1003100	0	603130	3598100		0	0	0	0	0	0	0	0	0	0
1232	ALELDSNLYR	Phospho (STY)	1272.58	P35579;P35579-2	MYH9	Myosin-9	1	19	119.68	1463		0	0	933320	461060	0	0	0	0	0	0	0	0	0	0		788290	378850	0	1513800	1023900	1203300	0	0	1180300	0	0	0		1883200	1413800	6047700	5848400	1818600	0	0	1206000	354520	0
3047	CYEMASHLR	Phospho (STY)	1245.47	P07737;K7EJ44;CON__P02584	PFN1	Profilin-1	1	8	71.451	1158		0	0	226110	0	0	0	0	0	204720	0	539530	482260	514740	4812600		0	0	0	0	0	189850	0	0	0	725740	0	0		0	0	0	0	0	262450	862470	1001800	263410	0
6961	FMSVQRPGPYDRPGTAR	Phospho (STY)	2013.92	P52597	HNRNPF	Heterogeneous nuclear ribonucleoprotein F;Heterogeneous nuclear ribonucleoprotein F, N-terminally processed	1	3	54.768	1549		0	0	0	0	0	0	0	0	0	0	0	0	0	6282900		0	187170	0	283480	0	0	0	0	0	0	0	0		0	0	0	0	0	0	0	0	0	0
15488	KIYSGDYYR	Phospho (STY)	1243.53	H0YNK6;Q06418;E9PHX8;Q12866	TYRO3;MERTK	Tyrosine-protein kinase receptor TYRO3;Tyrosine-protein kinase Mer	1	10	68.657	882;883;884		0	0	43315	258590	0	0	0	0	0	0	0	0	400550	2972500		117230	597640	0	151200	557420	274910	0	0	1092500	847750	982860	3455600		275410	417030	0	0	425230	0	0	593040	0	0
8933	GLFDEYGSKK	Phospho (STY)	1222.53	P14625;Q58FF3	HSP90B1;HSP90B2P	Endoplasmin;Putative endoplasmin-like protein	1	3	48.981	1283		0	0	0	0	0	0	0	0	0	0	158210	172030	714630	1501300		722550	141900	0	425510	1614600	1249300	0	0	970300	328200	839460	1804100		0	0	0	0	722580	276820	0	0	0	0
29352	SYELPDGQVITIGNER	Phospho (STY)	1869.85	P68032;P63267-2;Q562R1;P63261;Q9BYX7;P68133;Q5T8M7;Q5T8M8;A6NL76;P60709;P62736;P63267;Q6S8J3;A5A3E0	ACTC1;ACTG2;ACTBL2;ACTG1;POTEKP;ACTA1;ACTB;ACTA2;POTEE;POTEF	Actin, alpha cardiac muscle 1;Actin, gamma-enteric smooth muscle;Beta-actin-like protein 2;Actin, cytoplasmic 2;Actin, cytoplasmic 2, N-terminally processed;Putative beta-actin-like protein 3;Actin, alpha skeletal muscle;Actin, cytoplasmic 1;Actin, cytoplasmic 1, N-terminally processed;Actin, aortic smooth muscle;POTE ankyrin domain family member E;POTE ankyrin domain family member F	1	12	91.317	160;1612		0	0	0	8895000	0	491890	5447300	4531100	0	0	0	0	0	0		0	0	0	0	0	318600	0	0	0	0	0	0		0	0	0	906410	234600	0	0	1234600	0	0
28442	SQSSHSYDDSTLPLIDR	Phospho (STY)	1999.85	C9JZR2;O60716-13;O60716-11;O60716-10;O60716-9;O60716-5;O60716-3;O60716-2;O60716;O60716-21;O60716-19;O60716-16;O60716-18;O60716-15;O60716-17;O60716-14;O60716-12;O60716-8;O60716-7;O60716-6;O60716-4;O60716-24;O60716-23;O60716-22;O60716-20;O60716-29;O60716-27;O60716-26;O60716-25;O60716-32;O60716-31;O60716-30;O60716-28	CTNND1	Catenin delta-1	1	7	98.281	630		0	0	0	0	0	0	187540	0	0	0	512220	586380	0	0		1817200	0	0	0	1369800	0	0	0	0	0	0	0		0	0	0	0	1379700	0	615020	0	496630	270240
15260	KGPCAVSSNPYAFKNPIYSQPAWMNDSHK	Phospho (STY)	3373.51	Q5VYS8-4;Q5VYS8-6;Q5VYS8;Q5VYS8-5;Q5VYS8-3;Q5VYS8-2	ZCCHC6	Terminal uridylyltransferase 7	1	7	154.88	1940		0	0	0	0	0	0	0	0	0	0	0	0	0	5817900		0	0	0	0	0	0	0	0	0	0	722680	0		0	0	0	0	0	0	0	0	0	0
15057	KEDLYLKPIQR	Phospho (STY)	1481.76	P13639	EEF2	Elongation factor 2	1	3	125.97	1270		0	0	0	0	0	0	0	0	0	0	0	0	593110	3637700		0	103230	0	0	123230	0	0	0	0	0	613180	3807900		0	0	285570	487180	193210	0	0	0	0	0
28500	SREEDPTLTEEEISAMYSSVNKPGQLVNK	Oxidation (M);Phospho (STY)	3346.53	Q9NWQ8	PAG1	Phosphoprotein associated with glycosphingolipid-enriched microdomains 1	1	3	45.941	267;268;2304		0	0	0	0	0	0	0	0	0	0	0	0	0	0		1229500	0	0	0	0	922150	0	0	1284700	0	0	0		0	517870	8716100	4311500	507190	0	0	608680	0	0
13569	IIQLLDDYPK	Phospho (STY)	1296.64	P05388;F8VWS0;Q3B7A4;G3V210;F8VQY6;F8VRK7;Q8NHW5	RPLP0;RPLP0P6	60S acidic ribosomal protein P0;60S acidic ribosomal protein P0-like	1	7	137.98	1126		0	0	0	0	0	0	0	0	0	0	0	0	0	4372400		270410	339580	0	0	0	445220	0	0	634290	399920	0	5293600		0	0	0	0	0	0	0	0	0	0
9791	GTVRDYPDFSPSVDAEAIQK	Phospho (STY)	2274.02	P12429	ANXA3	Annexin A3	1	4	55.453	351		0	0	0	1275300	0	0	0	741000	0	0	0	0	0	3939000		0	0	0	0	0	0	0	0	0	0	817010	3494900		0	0	0	0	0	0	0	0	0	0
5794	EVTTVLQADSAEYAQPLVGGIVGTLHQR	Phospho (STY)	3031.5	Q96PD2;Q96PD2-2	DCBLD2	Discoidin, CUB and LCCL domain-containing protein 2	1	6	148.15	239;2171		0	0	0	0	0	0	0	0	0	0	0	0	0	5201000		0	0	0	0	0	0	0	0	0	0	525950	3844000		0	0	0	0	0	0	0	0	0	0
15042	KDYLEEPEKTQWNNVENLNR	Phospho (STY)	2598.18	Q9NQS3	PVRL3	Nectin-3	1	4	120.32	2286		0	0	0	0	0	0	0	0	0	0	0	0	0	5732900		0	0	0	0	0	0	0	0	0	0	575030	2340100		0	0	0	0	0	0	0	0	0	0
38352	YIDQEELNK	Phospho (STY)	1230.52	P08238;P07900;P07900-2;Q86U12;Q14568;Q58FF8	HSP90AB1;HSP90AA1;HSP90AA2;HSP90AB2P	Heat shock protein HSP 90-beta;Heat shock protein HSP 90-alpha;Putative heat shock protein HSP 90-alpha A2;Putative heat shock protein HSP 90-beta 2	1	13	108.57	1161		0	0	0	0	0	0	0	0	0	0	0	0	153270	1965300		0	0	245210	0	374640	247420	0	0	0	0	767330	5559300		0	118030	0	0	0	0	0	0	0	0
9276	GPAVGIDLGTTYSCVGVFQHGK	Phospho (STY)	2342.08	P11142;E9PKE3;P11142-2;E9PNE6	HSPA8	Heat shock cognate 71 kDa protein	1	8	254.62	350;1233		0	0	461370	3164600	127610	607870	1954100	0	0	0	232000	405210	0	0		607590	0	0	341760	0	0	0	0	979170	731920	0	0		0	0	1347900	2142400	0	0	0	0	0	0
19028	LQNTGVADGYPVRLECR	Phospho (STY)	2026.93	Q8WX93-3;Q8WX93;Q8WX93-4;Q8WX93-8;Q8WX93-5;Q8WX93-7;Q8WX93-2;Q8WX93-9	PALLD	Palladin	1	4	52.862	2053		0	0	0	0	0	0	0	0	0	0	0	0	0	5885600		0	0	0	0	0	0	0	0	0	0	0	6750600		0	0	0	0	0	0	0	0	0	0
26392	SEGTYCCGPVPVR	Phospho (STY)	1560.61	P21980;B4DIT7;F5H6P0;P21980-2	TGM2	Protein-glutamine gamma-glutamyltransferase 2	1	3	72.29	1368		0	0	0	0	0	0	51726	0	470510	0	364510	413910	0	0		477510	0	1195100	4728700	725420	651560	0	0	882680	590350	0	0		0	0	0	0	0	1768300	2175100	0	905530	290420
24543	QNGRDPPDPYVSLLLLPDKNR	Phospho (STY)	2486.23	Q9BSJ8;Q9BSJ8-2	ESYT1	Extended synaptotagmin-1	1	5	53.625	2224		0	0	2328900	969070	0	0	592200	0	0	0	0	250530	0	0		556850	409220	0	0	781530	848210	0	0	599190	722760	0	1163700		0	934250	5038500	2095100	0	0	0	0	0	454060
28788	SSTQMNSYSDSGYQEAGSFHNSQNVSK	Phospho (STY)	3019.19	Q99569-2;E7EST6;Q99569	PKP4	Plakophilin-4	1	2	74.287	247;2202		0	0	0	0	0	0	0	0	0	0	0	0	0	0		0	0	0	0	0	0	0	0	0	0	0	0		0	0	0	0	0	0	0	0	0	0
11927	HQEALIGQSFYGK	Phospho (STY)	1556.7	Q9Y3R5-2;Q9Y3R5	DOPEY2	Protein dopey-2	1	7	127.36	2381		0	0	0	0	0	0	0	0	0	0	0	0	0	0		3886800	742360	18851000	2387900	408530	418430	1572700	6876900	0	0	0	0		0	0	0	0	302020	0	0	0	0	0
9526	GSEKEEYFI	Phospho (STY)	1180.47	S4R466;Q0VAQ4	SMAGP	Small cell adhesion glycoprotein	1	12	72.607	1758		0	0	0	0	0	0	0	0	0	0	0	0	0	3820400		411570	0	0	0	0	0	0	0	0	0	819530	5189100		0	0	0	0	0	0	0	419840	169920	0
1118	AKHDELTYF	Phospho (STY)	1202.5	P04080	CSTB	Cystatin-B	1	7	63.216	1106		0	0	0	301580	0	0	0	0	0	0	0	0	0	1540900		0	4713200	3304300	2861200	735390	398300	0	0	379800	0	0	0		534330	339780	2117100	0	1566000	0	356580	154860	330080	0
25763	RSDSASSEPVGIYQGFEK	2 Phospho (STY)	2115.86	Q05655;Q05655-2	PRKCD	Protein kinase C delta type;Protein kinase C delta type regulatory subunit;Protein kinase C delta type catalytic subunit	2	11	123.64	175;176;177;1723		0	0	0	0	0	0	0	0	0	0	0	0	0	0		0	0	0	0	0	0	0	0	0	0	0	0		0	678170	28360000	6244900	0	0	0	0	0	0
10859	HGSGADSDYENTQSGDPLLGLEGK	Phospho (STY)	2526.05	J3QRU8;Q9Y2X7;Q9Y2X7-3	GIT1	ARF GTPase-activating protein GIT1	1	4	167.61	916		0	0	0	0	0	0	0	0	0	0	0	0	0	5220200		0	0	0	0	0	0	0	0	421490	590220	595880	5491400		0	0	0	0	0	0	0	0	0	0
5852	EYGMIYLGK	Phospho (STY)	1152.49	Q7KZF4	SND1	Staphylococcal nuclease domain-containing protein 1	1	6	119.21	1964		0	0	1400900	799250	0	0	0	370970	0	0	721730	0	0	2052400		1439100	0	0	0	3051700	1618900	0	0	0	0	0	1818000		0	0	0	2229800	0	0	1576800	0	548500	0
2061	ATNKYGTDHTSATLIVKDEK	Phospho (STY)	2271.08	Q8WZ42-12;Q8WZ42-2;Q8WZ42;Q8WZ42-8;Q8WZ42-13;Q8WZ42-5;Q8WZ42-11;Q8WZ42-4;Q8WZ42-7;Q8WZ42-3;Q8WZ42-10;Q8WZ42-9;Q8WZ42-6	TTN	Titin	1	4	137.61	435;436;2063		0	0	0	3252000	0	890390	0	0	144450	0	0	0	0	0		0	0	0	0	0	0	219830	0	0	0	0	0		0	0	0	0	0	0	0	0	0	897440
24641	QQQMVVAHQYSFAPDGEAR	Phospho (STY)	2240.97	Q68CZ2;E7ERH3;Q68CZ2-2	TNS3	Tensin-3	1	4	47.082	1945		0	0	0	0	0	0	0	0	0	0	0	0	0	3888000		1620600	428770	2749900	882070	0	529800	0	0	941820	611600	328080	2804900		0	0	0	0	0	0	0	0	0	0
3952	DPHLLDPTVEYVK	Phospho (STY)	1604.75	O75815	BCAR3	Breast cancer anti-estrogen resistance protein 3	1	8	92.781	1037		0	0	0	0	0	0	0	0	0	0	0	0	0	3530700		0	0	0	186740	284130	0	0	0	670570	0	0	4163800		0	0	0	0	0	0	0	0	0	0
33798	TTVYVVEDQR	Phospho (STY)	1288.57	Q9H1C7	CYSTM1	Cysteine-rich and transmembrane domain-containing protein 1	1	13	77.192	2248		0	0	0	0	0	0	0	0	0	0	0	0	0	0		2382000	0	1075300	0	0	0	120490	0	0	0	0	346940		0	0	0	0	7176900	23454000	0	0	0	155060
16317	KYNTDCVQGLTHSK	Phospho (STY)	1729.75	M0R116;P13637;P13637-2;P13637-3	ATP1A3	Sodium/potassium-transporting ATPase subunit alpha-3	1	5	146.59	337;934		0	0	0	0	0	0	0	0	0	0	0	0	0	3250800		0	0	0	0	0	0	0	0	0	0	541060	4260400		0	0	0	0	0	0	0	0	0	0
216	AAYLQSLNSADLLK	Phospho (STY)	1585.78	Q9UKX2;Q567P6	MYH2	Myosin-2	1	6	98.942	2348		0	0	0	7298600	0	0	3164100	0	0	0	553350	0	0	0		0	0	5048200	0	0	0	0	0	0	0	0	0		0	0	0	0	0	0	0	0	0	0
30982	TGVAGEDMQDNSGTYGK	Oxidation (M);Phospho (STY)	1824.69	Q05655	PRKCD	Protein kinase C delta type;Protein kinase C delta type regulatory subunit;Protein kinase C delta type catalytic subunit	1	4	47.64	1722		0	0	162030	0	0	0	0	0	0	0	0	0	0	0		0	0	0	0	0	0	0	0	0	0	0	0		0	0	18698000	12227000	301930	693420	0	0	1259700	313710
29194	SVTAPYKYPR	Phospho (STY)	1260.59	Q08AH1;O75203;Q68CK6;H3BTX9;Q08AH3;F5GWL3;F5H4B8	ACSM1;A-923A4.2;ACSM2B;ACSM2A	Acyl-coenzyme A synthetase ACSM1, mitochondrial;Acyl-coenzyme A synthetase ACSM2B, mitochondrial;Acyl-coenzyme A synthetase ACSM2A, mitochondrial	1	8	50.108	1750;1751		0	0	0	0	0	0	0	0	0	0	98537	0	0	0		0	0	0	2090200	0	0	0	0	0	0	0	0		581370	1209500	0	0	12173000	0	5329500	2243800	776050	171230
21451	NAYEESLEHLETFKR	Phospho (STY)	1944.86	P13533;P12883	MYH6;MYH7	Myosin-6;Myosin-7	1	3	117	128;1267		0	0	0	18328000	196910	0	0	0	0	0	0	0	0	0		0	0	0	0	0	0	0	0	0	0	0	0		1000200	0	0	0	0	0	0	0	0	0
32871	TPSFELPDASERPPTYCELVPR	Phospho (STY)	2640.19	B4DRS7;Q9BRG2	SH2D3A	SH2 domain-containing protein 3A	1	8	124.2	298		0	0	0	0	0	0	0	0	0	0	0	0	0	4234700		0	0	0	0	0	0	0	0	0	0	496600	2923900		0	0	0	0	0	0	0	0	0	0
3590	DIVHSGLAYTMER	Phospho (STY)	1570.69	P00367;B4DGN5;B3KV55	GLUD1	Glutamate dehydrogenase 1, mitochondrial	1	12	142.38	1069		0	0	0	0	0	0	0	0	0	0	635830	771830	0	0		0	0	0	2340900	1848400	1624800	0	0	260740	0	0	916870		659480	728360	599920	640720	3124400	289120	4570000	5079400	757990	226240
16081	KTGVAGEDMQDNSGTYGK	Phospho (STY)	1936.79	Q05655	PRKCD	Protein kinase C delta type;Protein kinase C delta type regulatory subunit;Protein kinase C delta type catalytic subunit	1	3	121.26	1722		0	0	0	0	0	0	0	0	0	0	0	0	0	0		0	0	0	0	0	0	0	0	0	0	0	0		0	0	10764000	22431000	602850	0	0	0	0	0
20376	MDTCSSNLNNSIYKK	Oxidation (M);Phospho (STY)	1869.76	P25116	F2R	Proteinase-activated receptor 1	1	1	47.037	1394		0	0	236480	0	0	0	0	0	100720	0	273140	345770	530140	0		686650	462870	2451900	1614700	694000	530970	110560	145620	0	0	0	0		0	0	0	0	0	0	0	0	0	0
23187	NVALLSQLYHSPAR	Phospho (STY)	1647.81	Q15717;B4DVB8	ELAVL1	ELAV-like protein 1	1	8	105.03	569		0	0	0	0	0	0	0	0	648660	0	0	0	0	3108000		0	0	7033400	0	106830	0	0	0	0	0	0	2859400		0	0	0	0	0	0	0	0	0	0
34971	VDQSAVGFEYQGKTEK	Phospho (STY)	1864.82	Q14247-3;Q14247-2;Q14247	CTTN	Src substrate cortactin	1	4	104.21	1838		0	0	0	0	0	0	0	0	141260	0	0	0	431620	3014000		2114900	0	1832800	707390	529040	430180	0	998800	316200	288570	396180	3230700		0	0	0	0	0	0	0	0	0	0
27092	SHNSALYSQVQK	Phospho (STY)	1440.64	Q99704-3;Q99704	DOK1	Docking protein 1	1	7	123.95	2213		0	0	998200	0	0	0	0	225760	286540	0	142860	210550	500440	1261900		657620	329930	747540	1130100	291770	342650	0	224840	808130	350150	508650	3531900		0	0	0	1515400	422970	0	0	0	0	530730
506	AFGYYGPLR	Phospho (STY)	1122.49	B4E241;P84103	SRSF3	Serine/arginine-rich splicing factor 3	1	0	71.379	578		0	0	0	0	0	0	0	0	0	0	0	0	0	2829400		0	0	0	0	656860	736080	0	0	0	0	0	3454700		0	0	0	0	0	0	0	0	0	0
4230	DVHNLDYYKK	Phospho (STY)	1373.6	F8W9L4;P22607-3;P22607-4;P22607;P22607-2	FGFR3	Fibroblast growth factor receptor;Fibroblast growth factor receptor 3	1	3	63.401	839;840		0	0	0	0	0	0	198910	111430	0	0	0	0	532070	3507200		0	166870	0	504980	0	0	0	0	0	0	0	3134100		265630	519330	0	0	0	0	0	0	421800	219240
25340	RHQSLSPNHPPPQLGQSVGSQNDAYDVPR	Phospho (STY)	3260.51	Q14511-3;Q14511	NEDD9	Enhancer of filamentation 1;Enhancer of filamentation 1 p55	1	8	73.936	1849		0	0	0	0	0	0	0	0	0	429740	0	0	0	0		0	777720	0	0	0	0	0	0	0	0	0	0		626780	0	0	0	0	0	0	0	0	0
25687	RPPSAFFLFCSEYRPK	Phospho (STY)	2080.96	P09429;Q5T7C4	HMGB1	High mobility group protein B1	1	9	63.681	1214		0	0	0	0	0	0	0	0	0	0	0	0	0	3437500		0	0	0	0	0	0	0	0	0	0	0	4138900		0	0	0	0	0	0	0	0	0	0
28835	STAYEDYYYHPPPR	Phospho (STY)	1837.73	O43390;O43390-3;O43390-2;E7ETM7;B4DT28;S4R3J4	HNRNPR	Heterogeneous nuclear ribonucleoprotein R	1	10	65.895	989;990;991;992		0	0	0	0	0	0	0	0	0	0	0	0	0	5465500		0	0	0	0	0	0	0	0	0	0	859840	0		0	0	0	0	0	0	0	0	0	0
25236	RGGHHRPDSSTLHTDDGYMPMSPGVAPVPSGR	2 Oxidation (M);Phospho (STY)	3482.52	P35568	IRS1	Insulin receptor substrate 1	1	4	82.413	1458		0	0	0	0	0	0	0	0	0	0	0	0	0	0		1126000	0	0	998070	0	0	0	0	0	0	0	0		1275600	0	0	0	0	0	0	0	705610	375520
38936	YQINNISTVPK	Phospho (STY)	1355.65	G5E9E7;Q07157-2;G3V1L9;Q07157	TJP1	Tight junction protein ZO-1	1	8	124.42	862		0	0	0	0	0	0	0	0	0	0	0	214800	0	3156000		463420	456870	0	0	1704100	1042000	0	0	440820	342720	0	2757800		0	0	0	0	0	0	0	0	0	0
23248	NVHVEVYDRPSPPR	Phospho (STY)	1743.81	Q8WZ42-12;Q8WZ42-2;Q8WZ42;Q8WZ42-8;Q8WZ42-13;Q8WZ42-5;Q8WZ42-11;Q8WZ42-4;Q8WZ42-7;Q8WZ42-3;Q8WZ42-10;Q8WZ42-9	TTN	Titin	1	10	101.53	2090		0	0	0	8012200	150430	703200	3242700	2326700	0	0	0	0	0	0		0	0	0	0	0	0	0	0	0	0	0	0		0	0	0	0	0	0	0	377720	0	0
16764	LDPHNHVLYSNR	Phospho (STY)	1543.69	P31948;G3XAD8;F5H0T1;F5H783;F5GXD8	STIP1	Stress-induced-phosphoprotein 1	1	4	67.997	75;873		0	0	0	0	0	0	0	0	0	0	0	0	492920	3358800		0	0	365370	0	0	0	0	0	0	0	642020	3907400		0	0	0	0	0	0	0	141920	124520	0
26257	SDDYMPMSPASVSAPK	2 Oxidation (M);Phospho (STY)	1793.69	Q9Y4H2	IRS2	Insulin receptor substrate 2	1	11	62.055	2392		0	0	0	0	0	0	0	0	0	0	0	0	0	0		262190	0	0	0	0	106900	0	0	0	0	0	0		0	0	272940	306320	3149600	0	420730	107880	299350	232230
8159	GFFICDQPYEPVSPYSCK	Phospho (STY)	2272.92	P07814	EPRS	Bifunctional glutamate/proline--tRNA ligase;Glutamate--tRNA ligase;Proline--tRNA ligase	1	3	52.172	118;119;1160		0	0	0	0	0	0	0	0	0	0	0	0	0	3911900		0	0	0	0	0	0	0	0	0	0	583520	3395900		0	0	0	0	0	0	0	0	0	0
13063	IEKIGEGTYGVVYKGR	Phospho (STY)	1847.92	P06493;P06493-2	CDK1	Cyclin-dependent kinase 1	1	7	84.508	347;1130;1131		0	0	0	0	0	0	0	0	0	0	0	0	464820	2962700		0	0	1306100	1031400	0	0	0	582080	0	0	434390	2580800		0	0	1063700	0	1130600	0	0	0	0	0
28253	SPLNSCKDPYGGSEGTFSSR	Phospho (STY)	2224.91	A1BQX2;Q8N4S9-2;Q8N4S9;Q8N4S9-3	MARVELD2	MARVEL domain-containing protein 2	1	1	95.227	473		0	0	0	0	0	0	0	0	0	0	0	0	743850	3716800		968900	762050	0	775610	1324800	1308000	0	0	0	0	595440	3726700		0	0	0	0	0	0	0	601420	0	0
35458	VHSPSGALEECYVTEIDQDKYAVR	Phospho (STY)	2845.26	P21333-2;P21333;Q5HY54;E9PHF0	FLNA	Filamin-A	1	4	115.54	1359		0	0	4566900	1146200	0	0	0	0	0	0	0	749980	0	0		652330	0	10137000	1058200	0	0	0	0	830300	794120	0	0		0	0	0	0	0	0	0	796240	0	0
35462	VHTDFTPSPYDTDSLK	Phospho (STY)	1901.81	O94885;Q9NSI8-3;Q9NSI8;F8WAA1	SASH1;SAMSN1	SAM and SH3 domain-containing protein 1;SAM domain-containing protein SAMSN-1	1	4	88.561	344;1048		0	0	0	0	0	0	0	0	0	0	0	0	0	2692700		570970	0	0	693990	1146300	796280	0	0	0	961740	532550	3167200		0	0	0	4482900	694810	499420	438410	0	0	0
17657	LIKEDVYLSHDHNIPYK	Phospho (STY)	2163.04	Q13882	PTK6	Protein-tyrosine kinase 6	1	4	139.88	1816		0	0	260760	734780	0	0	231640	0	0	0	0	0	0	0		5156700	18080000	2143600	484810	0	0	226600	691330	0	0	0	0		0	0	371410	1079800	0	1403000	0	0	0	0
15259	KGPCAVSSNPYAFK	Phospho (STY)	1604.71	Q5VYS8-4;Q5VYS8-6;Q5VYS8;Q5VYS8-5;Q5VYS8-3;Q5VYS8-2	ZCCHC6	Terminal uridylyltransferase 7	1	3	68.044	1940		0	0	0	0	0	0	0	0	0	0	0	0	1491800	1037100		0	0	0	0	0	0	0	0	0	0	0	5908600		0	0	0	0	0	0	0	0	0	0
10498	HEYALPLAPPEPEYATPIVER	Phospho (STY)	2471.18	Q5H993;Q8N8Z6	DCBLD1	Discoidin, CUB and LCCL domain-containing protein 1	1	4	54.857	1909		0	0	0	0	0	0	0	0	0	0	0	0	0	0		0	0	0	0	0	0	0	0	0	0	712020	3653800		0	0	0	0	0	0	0	0	0	0
36045	VLQYHKPVQASYFETLR	Phospho (STY)	2158.06	O95989	NUDT3	Diphosphoinositol polyphosphate phosphohydrolase 1	1	2	98.062	1061		0	0	0	0	0	0	0	0	0	0	581090	902740	0	0		213610	0	0	0	0	0	0	0	0	417630	794380	0		0	0	0	0	0	0	0	0	0	0
1965	ASYFICHDQETIKK	Phospho (STY)	1818.8	Q96G03;F5H6V2	PGM2	Phosphoglucomutase-2	1	6	63.682	2160		0	0	0	0	0	0	0	0	0	0	498720	521800	0	0		0	413650	0	2257300	1883500	2236400	0	0	534440	0	0	815480		1287900	1223000	0	0	0	0	0	0	0	251950
25126	REFEVYGPIKR	Phospho (STY)	1472.72	P08621;P08621-3;P08621-2	SNRNP70	U1 small nuclear ribonucleoprotein 70 kDa	1	6	58.172	1195		0	0	0	0	185080	0	0	274010	0	0	0	0	0	2344600		0	0	0	1474900	0	0	0	0	0	0	0	2464800		0	0	743800	440330	0	0	0	122060	0	0
32382	TLYDFPGNDAEDLPFKK	Phospho (STY)	2048.91	P46109	CRKL	Crk-like protein	1	5	65.231	1511		0	0	278940	0	0	0	0	0	0	0	0	0	0	1764500		760700	0	0	1153300	0	953880	0	0	0	0	0	2384000		0	0	2982300	2655000	694760	914740	0	0	0	0
22235	NLAMEATYINHNFSQQCLR	Phospho (STY)	2389.03	B4DVY1;O15371	EIF3D	Eukaryotic translation initiation factor 3 subunit D	1	4	99.092	300;571		0	0	0	0	0	0	0	0	0	0	0	0	0	0		0	0	0	0	0	0	0	0	0	349080	0	2416800		0	0	392220	0	0	0	0	451130	0	0
39261	YVLENHPGTNSNYQMHLLKK	Oxidation (M);Phospho (STY)	2481.15	Q5SSJ5;Q5SSJ5-2;Q5SSJ5-3	HP1BP3	Heterochromatin protein 1-binding protein 3	1	1	42.068	214;1915		0	0	621060	732580	0	0	0	0	736980	0	325660	0	0	0		0	1074800	1143900	0	0	0	0	0	0	553700	402870	0		735290	1035100	0	0	0	0	0	0	0	549210
34674	VADPDHDHTGFLTEYVATR	2 Phospho (STY)	2302.93	P28482;P28482-2	MAPK1	Mitogen-activated protein kinase 1	2	4	69.98	374;1410		0	0	0	0	0	0	0	0	0	0	0	0	0	0		410720	0	0	0	0	0	0	0	0	0	0	0		2035300	0	12996000	15463000	0	0	0	0	0	0
19663	LTVSLAYSESHQIR	Phospho (STY)	1682.8	Q5NUL3-2;Q5NUL3	FFAR4	Free fatty acid receptor 4	1	5	102.52	1913		0	0	0	0	0	0	0	0	0	0	0	0	0	0		1199200	391350	0	0	0	0	6324400	22724000	0	0	0	0		0	0	0	0	243250	0	0	0	0	0
25693	RPQYSNPPVQGEVMEGADNQGAGEQGRPVR	Oxidation (M);Phospho (STY)	3318.48	P67809	YBX1	Nuclease-sensitive element-binding protein 1	1	2	57.347	163		0	0	0	0	0	0	0	0	0	0	0	0	0	1956600		0	0	0	0	0	0	0	0	0	0	896960	3199300		0	0	0	0	0	0	0	0	0	0
24306	QKYEESQSELESSQK	Phospho (STY)	1878.79	P13533;P12883	MYH6;MYH7	Myosin-6;Myosin-7	1	3	145.79	1268		0	0	0	24429000	145760	33852	136480	0	0	0	0	0	0	0		0	0	0	0	0	0	0	0	0	0	0	0		1631900	0	0	0	0	0	0	0	0	128920
6421	FGYHIIMVEGR	Phospho (STY)	1400.63	Q9Y237;Q9Y237-2	PIN4	Peptidyl-prolyl cis-trans isomerase NIMA-interacting 4	1	4	71.03	2373		0	0	0	0	0	0	0	0	0	0	0	0	0	0		0	0	4859900	0	1209200	321890	0	0	0	0	218490	1711300		0	0	623430	0	2114300	0	1092100	1434200	0	0
33567	TTENNYCPHYEK	Phospho (STY)	1634.61	P98172	EFNB1	Ephrin-B1	1	5	70.089	1673;1674		0	0	0	0	0	0	0	223450	88526	0	0	104130	0	189610		0	340260	13379000	0	854720	778550	0	130230	82199	357170	487020	0		0	0	0	818730	0	232900	0	0	0	0
20972	MQAYSNPGYSSFPSPTGLEPSCK	Oxidation (M);Phospho (STY)	2600.06	J3QR17;Q8WZ73-3;Q8WZ73-2;Q8WZ73	RFFL	E3 ubiquitin-protein ligase rififylin	1	5	132.83	908		0	0	0	0	0	0	0	0	0	0	0	0	0	0		0	0	0	442540	0	1680300	571780	0	0	0	0	0		0	0	0	0	0	0	0	1375400	0	0
398	AEFAEYASVDR	Phospho (STY)	1336.53	Q9NWQ8	PAG1	Phosphoprotein associated with glycosphingolipid-enriched microdomains 1	1	40	106.67	2303		0	0	810210	144260	0	0	0	0	0	0	0	0	0	2094800		961200	451900	0	631750	0	746000	0	0	1754600	0	266060	1840300		668320	553380	5108900	4982400	0	0	0	268010	0	101780
12037	HRLDLGEDYPSGK	Phospho (STY)	1565.69	O43143	DHX15	Putative pre-mRNA-splicing factor ATP-dependent RNA helicase DHX15	1	4	65.895	984		0	0	0	0	0	0	0	0	0	0	0	0	425250	3107700		187520	0	0	0	0	0	0	0	250800	0	433350	3655900		0	0	0	265290	0	0	0	0	0	0
34267	TVYGAVR	Phospho (STY)	844.384	B0QYV1;B0QYY4;O43251-9;O43251-4;O43251-5;O43251-10;O43251-2;O43251;O43251-7;O43251-6;O43251-8;O43251-3	RBFOX2	RNA binding protein fox-1 homolog;RNA binding protein fox-1 homolog 2	1	1	41.502	515		0	0	0	0	0	0	0	0	0	0	0	0	0	0		0	30298000	0	0	0	0	0	0	0	0	0	0		0	0	0	0	0	0	0	0	0	0
2642	CHEHLMQYGK	Phospho (STY)	1381.53	O15516	CLOCK	Circadian locomoter output cycles protein kaput	1	4	125.75	981		0	0	235450	92900	0	0	0	0	0	0	0	0	0	3241600		250030	225720	302540	199500	241360	157810	0	0	147140	125990	0	4031100		0	0	279510	392130	0	0	0	0	0	0
7780	GALADYEGKDVATR	Phospho (STY)	1544.69	O15231-3;O15231-4;O15231-7;O15231;O15231-8;O15231-6;J3KNL4;O15231-2;O15231-5	ZNF185	Zinc finger protein 185	1	6	61.657	975		0	0	0	0	0	0	0	0	0	0	0	0	0	2137000		0	516770	0	0	0	0	0	0	0	0	0	2318600		0	0	4456100	2420500	0	0	0	0	0	0
9592	GSMYDGLADNYNYGTTSR	Oxidation (M);Phospho (STY)	2079.79	Q13835-2;Q13835	PKP1	Plakophilin-1	1	4	148.44	189;1810		0	0	0	308870	0	0	0	0	0	0	0	0	0	0		0	1563500	0	0	0	0	0	0	0	0	0	0		0	0	5261000	22621000	0	0	0	0	0	0
3593	DIVHSGLAYTMER	Oxidation (M);Phospho (STY)	1586.68	P00367;B4DGN5;B3KV55	GLUD1	Glutamate dehydrogenase 1, mitochondrial	1	6	78.814	1069		0	0	0	0	0	0	0	0	0	0	214200	0	0	0		375930	262900	0	1134400	479470	971650	0	0	187900	297660	0	0		2144900	1892700	436440	0	7365600	0	3276700	2716800	878210	0
12814	IAGYVTHLMK	Oxidation (M);Phospho (STY)	1227.57	P0CW22;P08708;H0YN88	RPS17L;RPS17	40S ribosomal protein S17-like;40S ribosomal protein S17	1	3	54.259	1202		0	0	0	0	0	0	0	0	0	0	0	0	353740	1215900		0	0	0	0	0	0	0	0	0	0	910450	1361300		0	0	0	0	0	0	0	0	0	0
21778	NGDVSQFPYVEFTGR	Phospho (STY)	1794.76	Q9NUM4;F2Z3N7	TMEM106B	Transmembrane protein 106B	1	5	99.344	2298		0	0	531220	0	0	0	0	0	0	0	0	0	0	3050300		464050	0	0	226880	0	0	0	0	356710	160300	0	2674100		0	0	0	1111300	0	0	0	408340	0	0
10109	GYISIPVIHEQNVTRPAAQPSFHQAQK	Phospho (STY)	3095.53	O95817	BAG3	BAG family molecular chaperone regulator 3	1	5	84.68	1057		0	0	0	0	0	0	0	0	0	0	0	0	0	0		0	0	0	0	0	0	0	0	0	0	0	0		0	0	0	0	0	0	0	0	0	0
39281	YVPLADVK	Phospho (STY)	983.473	P42167;G5E972;P42167-2	TMPO	Lamina-associated polypeptide 2, isoforms beta/gamma;Thymopoietin;Thymopentin	1	5	60.436	1486		0	0	0	0	0	0	0	0	0	0	0	0	562950	2258500		0	0	0	0	0	163310	0	0	0	0	382470	3403900		0	0	0	0	0	0	0	0	0	0
36158	VLYYMEK	Oxidation (M);Phospho (STY)	1040.43	Q86X29-3;Q86X29-4;Q86X29;B4DKL4;Q86X29-5;Q86X29-2	LSR	Lipolysis-stimulated lipoprotein receptor	1	10	68.787	1985;1986		0	0	0	0	0	0	317850	254100	234820	0	0	287940	464890	0		1469500	4392200	0	962740	683960	545150	0	323590	0	0	338170	1926500		0	0	0	0	934830	1197700	229660	1228400	1030400	569290
16340	KYVLENHPGTNSNYQMHLLK	Phospho (STY)	2465.16	Q5SSJ5;Q5SSJ5-2;Q5SSJ5-3	HP1BP3	Heterochromatin protein 1-binding protein 3	1	3	54.875	214;1915		0	0	0	0	0	0	0	0	0	0	0	0	0	0		883480	608820	1565700	0	0	6155200	0	0	0	0	723020	0		0	0	0	0	500420	0	0	645180	313020	0
23746	PYPKPAPSSGKDYV	Phospho (STY)	1584.72	O95832	CLDN1	Claudin-1	1	6	60.937	1060		0	0	0	0	0	109130	819320	883560	1181700	0	0	0	0	0		529170	240170	11497000	0	384000	388980	221160	156060	0	0	0	0		0	0	0	0	0	973130	545490	6855900	0	140480
10335	HAYVSFKPCMTR	Phospho (STY)	1575.67	O43164-2;O43164	PJA2	E3 ubiquitin-protein ligase Praja-2	1	7	134.99	985		0	0	626800	0	0	0	0	0	0	0	0	0	404810	2759600		0	173080	1703200	1397800	0	695270	0	0	1549300	0	0	1715800		0	0	0	394090	276350	0	414050	0	0	0
28513	SRGDNVYVVTEVLQTQK	Phospho (STY)	2014.97	G3V1A6;P57764	GSDMD	Gasdermin-D	1	6	61.477	859		0	0	0	0	0	0	0	0	0	0	0	680110	0	1989800		0	523670	0	0	0	1827200	0	0	964590	0	0	163560		0	0	0	1637700	0	451710	0	0	0	322600
19178	LRPLSYPQTVGETYGKDITSR	Phospho (STY)	2460.2	P63000-2	RAC1	Ras-related C3 botulinum toxin substrate 1	1	2	46.415	397;1653		0	0	0	0	0	0	782470	304760	0	0	0	0	0	0		743080	0	13900000	740470	0	0	4069000	5384300	0	0	0	0		0	0	0	0	868460	2174700	0	0	0	0
13209	IFSTLNEFVSHYTK	Phospho (STY)	1764.81	P42685;B4DY49	FRK	Tyrosine-protein kinase FRK	1	7	96.464	389		0	0	589130	0	0	0	413340	0	0	0	0	0	0	210020		1976100	0	0	0	2962200	0	0	8480400	0	0	0	0		269660	326580	223710	564150	1426600	724150	808350	1397900	374940	0
29276	SWHDVQVSSAYVK	Phospho (STY)	1584.7	O43399;O43399-5;O43399-7	TPD52L2	Tumor protein D54	1	6	98.582	993		0	0	0	0	0	0	0	0	0	0	0	0	526430	2817400		0	0	0	0	0	0	0	0	271390	0	533930	3759900		0	0	0	0	0	0	0	0	0	0
8741	GITHIGYTDLPSR	Phospho (STY)	1508.7	Q13423;E9PCX7	NNT	NAD(P) transhydrogenase, mitochondrial	1	4	146.79	1787		0	0	0	539940	0	0	363960	234850	0	0	137450	0	0	0		2163000	0	0	0	0	0	0	0	0	0	0	0		1042100	1544300	0	0	5510300	0	3202200	0	753160	0
38911	YQEAAPNVANNTGPHAASCFGAK	Phospho (STY)	2454.04	C9JZR2;O60716-13;O60716-11;O60716-10;O60716-9;O60716-5;O60716-3;O60716-2;O60716;O60716-21;O60716-19;O60716-16;O60716-18;O60716-15;O60716-17;O60716-14;O60716-12;O60716-8;O60716-7;O60716-6;O60716-4;O60716-24;O60716-23;O60716-22;O60716-20;O60716-29;O60716-27;O60716-26;O60716-25;O60716-32;O60716-31;O60716-30;O60716-28	CTNND1	Catenin delta-1	1	5	66.122	633		0	0	0	0	0	0	0	0	0	0	174310	0	0	0		0	718750	0	3457800	0	620320	0	0	0	0	0	0		507170	0	2077000	0	0	312770	495640	0	215110	0
35236	VFYSLMR	Oxidation (M);Phospho (STY)	1010.43	P07099	EPHX1	Epoxide hydrolase 1	1	5	58.981	1144		0	0	0	630570	0	0	0	0	0	0	0	0	0	0		0	0	0	0	0	0	0	0	0	0	0	0		1744200	0	0	0	6733300	0	2866500	2918900	934260	533890
20117	LYEWISIDKDEAGAK	Phospho (STY)	1816.83	O15357-2;O15357	INPPL1	Phosphatidylinositol 3,4,5-trisphosphate 5-phosphatase 2	1	11	111.12	978		0	0	0	0	0	0	0	0	0	0	0	271680	0	2657700		761010	344750	0	0	1779900	0	0	0	1036000	0	0	3452700		0	0	0	367850	0	0	239580	0	379090	0
907	AHYTHSDYQYSQR	Phospho (STY)	1734.68	Q99959-2;Q99959	PKP2	Plakophilin-2	1	1	115.34	2217		0	0	0	0	0	0	68240	99125	0	0	116500	194570	525040	1201000		0	114310	69150	0	397840	437390	0	0	0	0	0	0		0	117850	0	0	0	0	0	0	626970	316220
39256	YVLCPSTTPSPAQPADR	Phospho (STY)	1938.85	M0R0W6;P30530-2;P30530	AXL	Tyrosine-protein kinase receptor UFO	1	8	55.755	933		0	0	2131000	216020	0	0	0	364380	0	0	886450	0	0	1769600		0	0	2669500	1119000	0	0	0	464320	0	0	371760	0		0	0	298750	2374400	1486000	1690400	208860	844490	0	261710
1426	ALSDHHIYLEGTLLKPNMVTPGHACTQK	Phospho (STY)	3210.54	P04075;J3KPS3;P04075-2;H3BQN4	ALDOA	Fructose-bisphosphate aldolase A	1	2	68.835	1103		0	0	0	0	0	0	0	0	0	0	0	684050	0	2220600		0	0	0	0	0	0	0	0	0	0	0	0		0	0	1151300	0	0	1061900	0	0	0	1403600
4093	DSNYHLLMSVQESLER	Phospho (STY)	1999.87	P00367;B4DGN5;B3KV55	GLUD1	Glutamate dehydrogenase 1, mitochondrial	1	6	54.004	101;1070		0	0	491680	293220	0	0	101630	0	0	0	433570	0	0	0		1276600	566380	0	769740	0	1550800	0	0	1035600	0	0	0		0	374080	0	1567600	3428500	691770	2524900	2253800	618250	291770
36541	VSDAVQPNNYLIR	Phospho (STY)	1567.74	Q99569-2;E7EST6;Q99569	PKP4	Plakophilin-4	1	3	54.023	2209		0	0	0	0	0	0	0	0	0	0	0	0	771970	4289200		0	0	0	0	0	683780	0	0	0	0	0	0		0	0	0	0	0	0	0	0	0	0
25222	RGFFICDQPYEPVSPYSCK	Phospho (STY)	2429.02	P07814	EPRS	Bifunctional glutamate/proline--tRNA ligase;Glutamate--tRNA ligase;Proline--tRNA ligase	1	4	53.554	118;119;1160		0	0	0	0	0	0	0	0	0	0	0	0	0	0		0	0	0	0	0	0	0	0	0	0	510470	0		0	0	0	0	0	0	0	0	0	0
10856	HGSDSEYTEKLQQYIAPGMK	Phospho (STY)	2361.03	P54753	EPHB3	Ephrin type-B receptor 3	1	1	100.58	1573;1574		0	0	0	0	0	0	0	241140	813960	0	0	0	0	0		0	0	22799000	3126700	297560	0	0	0	0	0	0	0		0	0	0	0	0	0	0	996190	0	0
38862	YNVSTTPYLQSVK	Phospho (STY)	1578.73	E9PD90;Q8WWK9-5;Q8WWK9	CKAP2	Cytoskeleton-associated protein 2	1	2	71.879	742		0	0	0	0	0	0	0	0	0	0	0	0	0	3880600		0	0	0	0	0	0	0	0	0	0	644950	3479900		0	0	0	0	0	0	0	0	0	0
4586	EDGSLQGPIGNQHIYQPVGKPDPAAPPK	Phospho (STY)	2989.43	Q8IYN9;Q05397;E7ESA6;E9PEI4;Q8N9D7;B4DWJ1;Q05397-6	PTK2	Focal adhesion kinase 1	1	2	56.562	1714		0	0	0	0	0	0	0	0	0	0	0	652660	0	0		0	0	0	939070	536100	732370	0	0	0	1310300	1552300	8732600		0	0	0	0	0	0	0	0	740260	0
31581	TIYLSSPDSAVGVQWPR	Phospho (STY)	1954.92	Q86YV5	SGK223	Tyrosine-protein kinase SgK223	1	6	130.47	1993		0	0	0	0	0	0	0	0	0	0	0	0	0	0		0	0	0	0	0	0	0	0	0	0	0	3968600		0	0	0	0	0	0	0	0	0	0
15092	KESYSVYVYK	Phospho (STY)	1344.6	B4DR52;Q93079;Q5QNW6;Q5QNW6-2;U3KQK0;Q99880;Q99879;Q99877;P62807;P58876;O60814;P57053	HIST1H2BH;HIST2H2BF;HIST1H2BN;HIST1H2BL;HIST1H2BM;HIST1H2BC;HIST1H2BD;HIST1H2BK;H2BFS	Histone H2B;Histone H2B type 1-H;Histone H2B type 2-F;Histone H2B type 1-L;Histone H2B type 1-M;Histone H2B type 1-N;Histone H2B type 1-C/E/F/G/I;Histone H2B type 1-D;Histone H2B type 1-K;Histone H2B type F-S	1	7	46.73	561		0	0	0	0	0	0	0	0	0	0	0	0	313140	3284300		0	0	0	0	0	0	419300	547430	0	0	600460	3081000		0	0	0	0	0	0	0	0	0	0
26369	SEDIYADPAAYVMR	Phospho (STY)	1679.69	Q5VTI5;Q9Y2H5	PLEKHA6	Pleckstrin homology domain-containing family A member 6	1	4	97.463	1929		0	0	0	0	0	0	0	0	0	0	207660	156330	0	3872200		1816700	0	0	210840	623030	0	0	0	0	0	0	3731700		0	0	0	0	0	0	0	0	450750	225410
28219	SPGLMSEDSNLHYADIQVCSR	Phospho (STY)	2458.03	Q96A22	C11orf52	Uncharacterized protein C11orf52	1	5	107.78	237;2146		0	0	0	0	0	0	0	0	0	0	0	0	0	0		0	0	0	0	0	0	0	0	0	0	0	2993400		0	0	518530	0	0	0	879320	0	0	0
20008	LVYDGIR	Phospho (STY)	914.426	P35221;P35221-2;F8W845;G3XAM7;P35221-3	CTNNA1	Catenin alpha-1	1	11	81.297	1453		0	0	0	0	0	0	0	0	0	0	0	153250	193980	656880		1050000	641930	0	501740	1098300	1097000	0	0	0	250100	0	1357100		360500	385180	4648400	3446900	1900700	1328800	0	957350	0	177420
27957	SLYSMIK	Phospho (STY)	920.408	P08133;A6NN80;P08133-2;E5RK69	ANXA6	Annexin A6;Annexin	1	5	62.464	1176		0	0	1780100	0	0	117480	1957500	0	277460	0	337920	245280	0	0		905800	223680	0	0	0	1823300	0	0	0	0	0	1132200		0	0	0	1467600	0	0	1912300	2512900	258610	0
16906	LESLSYQLSGLQK	Phospho (STY)	1544.75	J9JID7;Q03252	LMNB2	Lamin-B2	1	5	145	919		0	0	0	0	0	0	0	0	0	0	0	0	0	2881200		0	0	0	0	0	0	0	0	0	261800	537920	3244000		0	0	0	0	0	0	0	0	0	0
4356	DYLHLPPEIVPATLR	Phospho (STY)	1812.92	P46783;F6U211	RPS10	40S ribosomal protein S10	1	9	67.136	1514		0	0	0	0	0	0	196020	0	0	0	0	0	0	4292300		0	0	0	0	0	0	0	0	0	0	699320	3126300		0	0	0	0	0	0	0	0	0	0
2318	AVYIGVHVPFSK	Phospho (STY)	1395.7	E9PFN4;Q9Y6M7-11;Q9Y6M7-14;Q9Y6M7-10;Q9Y6M7-2;Q9Y6M7-9;Q9Y6M7-6;Q9Y6M7-13;Q9Y6M7-12;Q9Y6M7;Q9Y6M7-8;Q9Y6M7-7	SLC4A7	Sodium bicarbonate cotransporter 3	1	5	65.172	747		0	0	0	0	0	0	0	0	0	0	0	140140	0	4254800		0	0	0	0	0	0	0	0	0	0	0	1150200		0	0	0	0	0	0	0	0	0	0
8424	GGNRPNTGPLYTEADR	Phospho (STY)	1796.78	E7EME8;Q9HAU0-3;Q9HAU0-5;Q9HAU0-8;Q9HAU0;Q9HAU0-2;Q9HAU0-4;Q9HAU0-6;A0JP02	PLEKHA5	Pleckstrin homology domain-containing family A member 5	1	4	87.99	706		0	0	0	0	0	0	0	0	0	0	501840	818310	276170	1939600		0	541350	0	826850	574220	0	0	0	0	0	389420	2667400		0	113220	1145300	1132100	262200	0	0	0	0	0
3153	DASRPHVVKVYSEDGACR	Phospho (STY)	2124.94	Q14451-4;Q14451;Q14451-3;Q14451-2	GRB7	Growth factor receptor-bound protein 7	1	2	103.88	1846		0	0	0	0	0	0	2078500	1708100	5065300	0	0	0	0	404570		839680	935860	10587000	2332600	0	0	186820	399410	0	0	0	223840		0	0	0	0	318840	0	0	0	0	0
30923	TGQPMIHIYLDKETGKPK	Phospho (STY)	2135.05	B0QYK0;Q01844-6;Q01844-3;Q01844;Q01844-5;C9JGE3;Q01844-2	EWSR1	RNA-binding protein EWS	1	3	48.288	514		0	0	0	0	0	0	0	0	0	0	0	0	0	5041500		0	0	0	0	0	0	0	0	0	0	0	4162200		0	0	0	0	0	0	0	0	0	0
22143	NITYEELR	Phospho (STY)	1116.49	Q9NX40;D6RBN5	OCIAD1	OCIA domain-containing protein 1	1	4	80.455	2308		0	0	0	0	0	0	0	0	0	0	0	0	0	1984400		0	0	389600	0	259460	0	0	0	0	0	0	2626800		0	0	0	315000	0	0	0	0	0	0
36215	VMVYSALR	Oxidation (M);Phospho (STY)	1033.47	Q96BI3-3;Q96BI3	APH1A	Gamma-secretase subunit APH-1A	1	5	84.498	2152		0	0	0	0	0	0	0	0	0	0	0	0	0	0		0	0	438180	0	814090	405150	0	223770	0	0	0	2209300		0	0	0	0	0	92486	0	0	0	0
26155	SAYQTIDSAEAPADPFAVPEGR	Phospho (STY)	2371.04	Q6RW13;Q6RW13-2	AGTRAP	Type-1 angiotensin II receptor-associated protein	1	2	53.355	1956		0	0	0	0	0	0	0	0	0	0	0	0	0	3340000		499370	0	0	0	0	650430	0	0	506220	179350	0	2716200		0	0	0	0	0	0	0	382850	0	0
15229	KGGSYTQAASSDSAQGSDVSLTACKV	Phospho (STY)	2654.15	P13746;P13746-2;P16188;P30455;P30443	HLA-A	HLA class I histocompatibility antigen, A-11 alpha chain;HLA class I histocompatibility antigen, A-30 alpha chain;HLA class I histocompatibility antigen, A-36 alpha chain;HLA class I histocompatibility antigen, A-1 alpha chain	1	2	79.663	129;354		0	0	0	0	0	0	0	0	0	0	0	0	0	1797900		2023300	620200	8482300	2152000	573340	330620	0	0	612020	0	289450	1995700		0	0	0	0	0	0	0	0	0	0
1871	ASGNYATVISHNPETK	Phospho (STY)	1767.78	P62917;G3V1A1	RPL8	60S ribosomal protein L8	1	3	61.265	1650		0	0	0	0	0	0	0	0	0	0	0	0	0	0		0	0	0	0	0	0	0	0	0	0	0	4899900		0	0	0	0	0	0	0	236570	0	0
20121	LYFLQCETCHSR	Phospho (STY)	1692.68	P20042	EIF2S2	Eukaryotic translation initiation factor 2 subunit 2	1	5	118.87	1346		0	0	0	0	0	0	0	0	0	0	0	0	0	2534500		248970	0	0	656010	1074800	641000	0	0	256080	0	606420	2204000		0	253660	461120	0	302980	0	273140	520850	0	0
27970	SLYYYIQQDTKGDYQK	Phospho (STY)	2091.92	P07355;P07355-2;A6NMY6	ANXA2;ANXA2P2	Annexin A2;Putative annexin A2-like protein	1	5	92.38	1152;1153;1154		0	170780	463090	544790	287630	0	383850	0	553690	370810	506990	467680	0	0		754300	701600	0	0	0	0	272570	809100	661130	0	0	0		0	0	0	0	602760	0	0	441800	0	411680
3457	DHLEGLYAK	Phospho (STY)	1124.49	Q8TEW8-3;E9PE87;Q8TEW8-2;Q8TEW8	PARD3B	Partitioning defective 3 homolog B	1	9	126.31	745		0	0	0	243550	0	0	0	0	0	0	0	0	0	0		3239600	3438200	0	2203500	3107800	2729400	0	0	548070	332320	0	0		823720	0	0	0	1865500	663630	0	0	0	0
14543	ITLDNAYMEKCDENILWLDYK	Phospho (STY)	2726.2	P14618;P14618-3;H3BQ34;P14618-2	PKM	Pyruvate kinase PKM;Pyruvate kinase	1	5	120.23	1277		0	0	0	0	0	0	0	0	0	0	0	0	0	0		0	0	0	0	0	0	0	0	0	0	674130	3839300		0	0	0	0	0	0	0	0	0	0
16515	LALPTAALYGLR	Phospho (STY)	1337.71	F8VV64;Q63HR2-5;Q63HR2-2;Q63HR2-6;Q63HR2;Q63HR2-4	TENC1	Tensin-like C1 domain-containing phosphatase	1	7	60.255	822		0	0	0	0	0	0	0	0	341360	0	0	0	0	0		838490	0	0	1657900	1608400	3274900	0	0	551300	983260	0	0		0	0	0	0	955090	0	0	524650	1213400	392190
11184	HKAPGSADYGFAPAAGR	Phospho (STY)	1751.78	Q5T0Z8	C6orf132	Uncharacterized protein C6orf132	1	5	48.216	1922		0	0	0	456980	0	0	306190	266910	496410	0	0	0	537890	2207000		0	2658600	3041100	0	574050	454450	0	296500	0	0	0	2449300		218750	0	761550	775250	0	0	0	0	650520	269690
39043	YSEFTSTTSGTGHNQTR	Phospho (STY)	1952.79	P48960-2;P48960-3;P48960	CD97	CD97 antigen;CD97 antigen subunit alpha;CD97 antigen subunit beta	1	7	101.05	1525		0	0	0	0	0	0	0	0	0	0	0	0	0	1042200		1472500	0	4185200	1254700	0	0	0	0	443730	0	360030	2575900		0	0	0	0	0	0	0	1805700	0	0
33314	TSGSVYITLK	Phospho (STY)	1147.55	P37108;H0YLA2	SRP14	Signal recognition particle 14 kDa protein	1	20	110.39	1473		0	0	531550	0	0	0	135920	0	0	0	0	0	0	2717900		218290	0	0	0	240050	0	142470	0	0	496400	0	1678800		0	0	282070	0	281410	0	0	0	121570	0
6465	FHPEPYGLEDDQR	Phospho (STY)	1681.68	C9JZR2;O60716-13;O60716-11;O60716-10;O60716-9;O60716-5;O60716-3;O60716-2;O60716;O60716-21;O60716-19;O60716-16;O60716-18;O60716-15;O60716-17;O60716-14;O60716-12;O60716-8;O60716-7;O60716-6;O60716-4;O60716-24;O60716-23;O60716-22;O60716-20	CTNND1	Catenin delta-1	1	4	56.205	626		0	0	0	0	0	0	0	0	0	0	0	0	0	2554400		0	639390	0	944270	587540	454880	0	0	0	0	0	2372800		0	0	971740	1224200	0	461460	0	632170	0	0
19166	LRNDGYLMFQQVPMVEIDGMK	Phospho (STY)	2563.17	P08263;P09210	GSTA1;GSTA2	Glutathione S-transferase A1;Glutathione S-transferase A1, N-terminally processed;Glutathione S-transferase A2	1	3	60.735	1185		0	0	0	0	0	0	0	0	0	0	0	0	0	0		0	0	0	3568600	0	0	0	0	0	0	0	0		0	0	0	0	6065400	0	3636900	0	1953400	0
21240	MVVESAYEVIK	Oxidation (M);Phospho (STY)	1362.61	P07195	LDHB	L-lactate dehydrogenase B chain	1	4	51.286	1148		0	0	0	0	0	0	0	0	0	0	0	0	0	1830400		405820	0	0	0	0	0	0	0	0	0	746720	3424100		0	0	0	0	0	0	0	0	0	0
10177	GYVPATIK	Phospho (STY)	927.447	P42226-3;P42226;P42226-2	STAT6	Signal transducer and activator of transcription 6	1	9	73.665	1488		210090	0	0	106910	0	0	146500	0	161420	0	469740	0	0	0		0	0	0	0	0	812060	0	462830	0	0	0	668320		0	0	4852600	8048400	2291800	221340	0	0	0	0
1101	AKEIYMTFLSSK	Phospho (STY)	1496.7	O43665-2;O43665;O43665-3	RGS10	Regulator of G-protein signaling 10	1	4	75.911	1000		458150	0	935130	521820	0	0	314980	0	224500	181320	580510	716950	0	847420		886110	0	0	0	1831500	905760	0	0	756210	737790	216560	1060300		0	0	521790	0	400810	163010	0	0	0	194880
20215	LYQVPNPQAAPR	Phospho (STY)	1432.69	Q14511-3;Q14511;Q14511-2	NEDD9	Enhancer of filamentation 1;Enhancer of filamentation 1 p55	1	9	67.93	1850		0	0	340330	0	0	0	0	0	134220	85316	0	0	0	0		1181300	741140	0	531560	389620	0	0	0	0	808080	0	0		414700	514580	209520	303270	0	0	0	0	0	188620
18772	LNYKPEEEYPDLSK	Phospho (STY)	1803.8	P06732	CKM	Creatine kinase M-type;Creatine kinase M-type, N-terminally processed	1	5	93.243	1135		0	0	0	10246000	75998	389390	4610600	3055300	0	0	0	0	0	0		0	0	0	0	0	0	0	0	0	0	0	0		0	0	0	0	0	0	0	289140	0	0
24939	QVYLSRPPACPQGLYELMLR	Phospho (STY)	2470.19	Q08345;Q08345-5;Q08345-2;Q08345-6	DDR1	Epithelial discoidin domain-containing receptor 1	1	1	60.621	1744		0	0	0	0	0	0	0	0	0	0	0	0	0	0		0	0	26351000	0	0	0	0	0	0	0	0	0		0	0	0	0	0	0	0	0	0	0
6172	FEPYANPTKR	Phospho (STY)	1301.58	P52272-2;P52272;M0R0Y6	HNRNPM	Heterogeneous nuclear ribonucleoprotein M	1	5	72.434	1547		0	0	0	0	0	0	0	0	0	0	0	0	0	0		0	146630	0	132200	370110	0	0	0	0	222240	0	4303200		0	0	0	0	0	0	0	0	0	0
5553	ESIFCIQYNVR	Phospho (STY)	1507.65	P12882	MYH1	Myosin-1	1	6	125.75	1259		0	0	0	3880500	0	0	3029100	1856100	0	0	0	0	0	0		0	0	0	0	0	0	0	0	0	0	0	0		0	0	0	0	0	0	0	0	0	0
23455	NYGGVYVGLPSEAVNMVSSQTK	Phospho (STY)	2379.08	Q8TAD7	OCC1	Overexpressed in colon carcinoma 1 protein	1	8	55.705	2035;2036		0	0	0	0	0	0	0	0	0	0	0	0	0	2587900		433040	0	0	0	0	0	0	0	0	0	0	2309700		0	0	0	0	293650	568440	0	0	380450	0
38406	YIPLPQR	Phospho (STY)	965.474	Q8WWM7;Q8WWM7-6;Q8WWM7-8;Q8WWM7-5;Q8WWM7-4;Q8WWM7-9;Q8WWM7-2;Q8WWM7-3;H3BUF6	ATXN2L	Ataxin-2-like protein	1	3	59.641	2051		0	0	0	0	0	0	0	0	0	0	0	0	0	4418600		0	0	0	0	0	0	0	0	0	0	0	4160900		0	0	0	0	0	0	109260	169450	0	0
10134	GYPSLMR	Oxidation (M);Phospho (STY)	918.367	Q14134-2;Q14134;E9PIQ2;E9PJ25;B7Z8U9;E9PRL4	TRIM29	Tripartite motif-containing protein 29	1	5	86.086	1824		0	0	0	0	0	0	0	0	0	0	0	0	0	0		0	4385400	0	0	0	0	0	0	0	0	0	0		0	0	10074000	11520000	0	0	0	0	0	0
32493	TMQFEPSTMVYDACR	Phospho (STY)	1914.74	Q9Y490;Q5TCU6	TLN1	Talin-1	1	3	80.632	2387		0	0	368800	0	0	0	0	0	0	0	0	0	0	2547900		0	264880	0	1055900	0	0	0	0	445050	658370	0	1288100		0	311000	2725400	1756100	1582500	503300	1812300	990980	0	0
5422	EPPPYQEPRPR	Phospho (STY)	1444.65	Q08345;Q08345-5;Q08345-2;Q08345-6	DDR1	Epithelial discoidin domain-containing receptor 1	1	9	93.345	1738		0	0	71390	0	0	0	656280	700600	0	0	0	0	0	0		0	0	13119000	2790500	0	0	153780	1864600	0	0	158700	0		0	0	139770	0	0	3138300	0	0	428230	179190
18780	LPACVVDCGTGYTK	Phospho (STY)	1619.67	P61158;F8WEW2;F8WE84	ACTR3	Actin-related protein 3	1	3	71.279	1621		0	0	937280	393550	0	0	0	0	0	0	0	335180	0	1250900		985610	435060	0	1040400	695230	1121300	0	0	993620	814410	0	925730		348950	439550	2754500	2708500	0	0	0	0	0	0
13570	IIQLLDDYPKCFIVGADNVGSK	Phospho (STY)	2544.23	P05388;F8VWS0;Q3B7A4;G3V210;F8VQY6;F8VRK7;Q8NHW5	RPLP0;RPLP0P6	60S acidic ribosomal protein P0;60S acidic ribosomal protein P0-like	1	5	85.062	1126		0	0	0	0	0	0	0	0	0	0	0	0	0	3528800		0	0	0	0	0	0	0	0	0	0	0	0		0	0	0	0	0	0	0	684760	0	0
13635	IKEPLLLPEDDTRDNVFYYGEEGGGEEDQDYDITQLHR	Phospho (STY)	4548.03	J3KTE9;P22223-2;P22223	CDH3	Cadherin-3	1	2	92.93	904;905		0	0	0	0	0	0	0	0	0	0	0	0	0	4746200		0	0	0	0	0	0	0	0	0	0	0	4477700		0	0	0	0	0	0	0	0	0	0
15909	KPSLSLTLTLGEADHNHYGYPHSSS	Phospho (STY)	2790.26	O43688-3;O43688;O43688-2	PPAP2C	Lipid phosphate phosphohydrolase 2	1	9	84.327	1001;1002		0	0	0	0	0	0	0	0	0	0	0	0	0	5380200		0	0	0	1075200	0	0	0	0	0	0	0	3208500		0	0	0	0	0	0	0	0	0	0
6659	FKVYANGQHLFDFAHR	Phospho (STY)	2028.94	P56470	LGALS4	Galectin-4	1	1	172.91	1592		0	0	0	0	0	0	545330	559200	565320	0	0	0	0	0		1066800	561540	3882000	0	0	0	0	0	0	0	0	0		0	86751	0	0	904200	1783600	742890	1135600	475070	257340
33284	TSFHVTNLVPGNEYYFR	Phospho (STY)	2122.95	Q8WZ42-12;Q8WZ42-2;Q8WZ42;Q8WZ42-8;Q8WZ42-13;Q8WZ42-5;Q8WZ42-11;Q8WZ42-4;Q8WZ42-7;Q8WZ42-3;Q8WZ42-10;Q8WZ42-9	TTN	Titin	1	4	48.216	2083;2084		0	0	0	4969500	0	0	0	0	0	0	0	0	0	0		0	0	0	0	0	0	0	0	0	0	0	0		0	0	0	0	0	0	0	487450	0	0
9042	GLPPSNHHAVYDVPPSVSK	Phospho (STY)	2079.98	F5H855;P56945-5;P56945-8;P56945;P56945-7;P56945-2;P56945-6;P56945-4	BCAR1	Breast cancer anti-estrogen resistance protein 1	1	9	49.708	816		0	0	0	0	0	0	0	0	0	0	0	238870	0	0		0	439590	0	0	0	686680	0	0	0	0	531700	0		0	0	288810	0	0	0	0	0	341470	0
36413	VQENDGKEPPPVVNYEEDAR	Phospho (STY)	2364.03	P16591-2;P16591	FER	Tyrosine-protein kinase Fer	1	9	121.21	1316		0	0	0	0	0	0	0	0	0	0	0	0	0	3027500		415120	0	713720	0	487230	409420	0	0	354050	433590	297600	2305100		0	0	222270	876380	0	0	0	0	0	0
13304	IGITNHDEYSLVR	Phospho (STY)	1595.73	Q9Y490;Q5TCU6	TLN1	Talin-1	1	3	62.287	283;2385		0	0	1261000	0	0	0	0	0	0	0	600200	513340	0	0		0	0	0	2045200	724510	0	0	0	0	1142200	0	0		0	0	2832600	0	0	640730	0	1718900	480310	330280
2444	AYTSPLIDMFNNPATAAPNSQR	Phospho (STY)	2458.1	Q9UHR4	BAIAP2L1	Brain-specific angiogenesis inhibitor 1-associated protein 2-like protein 1	1	4	61.276	2338		0	0	0	0	0	0	0	0	0	0	0	0	0	1087200		0	0	14234000	0	0	0	0	0	0	0	0	1324400		0	0	0	0	681720	3355400	0	1313500	0	0
30352	TEYMAFPKPFESSSSIGAEKPR	Oxidation (M);Phospho (STY)	2554.15	E7EV56;E7ETA6;Q15154-2;Q15154	PCM1	Pericentriolar material 1 protein	1	5	133.84	716		0	0	0	0	0	0	0	0	0	0	0	0	0	0		0	0	0	0	0	645950	0	0	0	0	0	1494000		0	0	0	0	0	0	0	0	0	0
1968	ASYVAPLTAQPATYR	Phospho (STY)	1687.8	Q96PK6	RBM14	RNA-binding protein 14	1	5	107.97	2174		0	0	0	0	0	0	0	0	0	0	0	0	0	2526700		0	0	0	0	0	0	0	0	0	0	397360	2746100		0	0	0	0	0	0	0	0	0	0
30983	TGVAGEDMQDNSGTYGK	Phospho (STY)	1808.69	Q05655	PRKCD	Protein kinase C delta type;Protein kinase C delta type regulatory subunit;Protein kinase C delta type catalytic subunit	1	3	46.892	1722		0	0	680920	0	0	0	0	0	0	0	0	0	0	0		0	0	0	0	0	0	0	0	0	0	0	0		0	0	8179200	15490000	234040	420050	0	0	0	0
2245	AVNKYGIGEPLESDSVVAK	Phospho (STY)	2054.99	Q8WZ42-12;Q8WZ42-2;Q8WZ42;Q8WZ42-8;Q8WZ42-13;Q8WZ42-5;Q8WZ42-11;Q8WZ42-4;Q8WZ42-7;Q8WZ42-3;Q8WZ42-10;Q8WZ42-9	TTN	Titin	1	2	56.036	2064		0	0	0	6612200	0	0	206200	0	0	0	0	0	0	0		0	0	1781900	0	0	0	0	0	0	0	0	0		0	0	0	0	0	0	0	0	0	0
17254	LGHVVMGNNAVSPYQQVIEK	Phospho (STY)	2262.09	P60228;E5RGA2	EIF3E	Eukaryotic translation initiation factor 3 subunit E	1	3	50.87	1605		0	0	0	0	0	0	0	0	0	0	0	0	0	3763000		0	0	0	0	0	0	0	0	0	0	0	0		0	0	0	0	0	0	0	0	0	0
17470	LHLYNSLTR	Phospho (STY)	1195.58	P49589;P49589-3;B4DKY1;P49589-2;C9JLN0;E9PRS8;E9PLP0	CARS	Cysteine--tRNA ligase, cytoplasmic	1	3	56.258	1529		0	0	334810	0	0	0	0	0	0	0	193660	187740	0	1882300		666470	225700	0	324750	0	0	0	0	737460	394980	0	2014400		0	195050	0	0	441710	646710	0	455370	0	0
37265	WDTGENPIYK	Phospho (STY)	1301.53	P05556	ITGB1	Integrin beta-1	1	4	83.862	1127		0	0	211020	0	0	0	0	0	0	0	0	0	0	3613200		0	0	6526900	0	0	0	0	0	0	0	0	4085700		0	0	0	0	961510	1238500	0	1146600	0	145220
2439	AYSQEEITQGFEETGDTLYAPYSTHFQLQNQPPQK	2 Phospho (STY)	4204.8	Q8NFJ5	GPRC5A	Retinoic acid-induced protein 3	2	3	92.956	231;430;431;2029;2030;2031		0	0	0	0	0	0	792090	0	0	0	0	0	0	0		0	0	8360300	0	0	0	0	0	0	0	0	0		0	0	0	0	0	13857000	0	1605200	0	0
28722	SSPEQSYQGDMYPTR	Oxidation (M);Phospho (STY)	1840.7	Q9NQ84;Q9NQ84-2	GPRC5C	G-protein coupled receptor family C group 5 member C	1	2	58.723	2284		0	0	0	0	0	0	762300	529500	0	0	0	0	0	0		382380	483560	1069600	0	795100	970990	879580	1994600	0	0	0	0		0	0	0	0	3315900	10311000	0	1080600	726920	0
38517	YLAEVAAGDDKK	Phospho (STY)	1358.61	P63104;B0AZS6;P63104-2;B7Z2E6	YWHAZ	14-3-3 protein zeta/delta	1	12	71.176	1654		0	336730	0	875360	0	0	157620	0	0	0	0	0	197340	1169600		0	520420	0	0	2606200	2640600	135040	0	260210	144890	0	1579800		0	0	0	0	0	864410	470100	707600	68140	311710
1780	AQSPSYVISTGVSPSR	Phospho (STY)	1714.79	Q99569-2;Q99569	PKP4	Plakophilin-4	1	5	91.401	242;2189		0	0	0	0	0	0	0	0	0	0	0	0	0	1857300		0	0	0	0	0	0	0	0	0	0	657260	2216100		0	0	0	0	0	0	0	0	0	0
35023	VEGDNIYVR	Phospho (STY)	1143.5	O43491;Q6ZSX4;E9PPC9	EPB41L2	Band 4.1-like protein 2	1	5	66.27	995		0	0	0	0	0	0	0	0	0	0	0	221910	592790	1979100		0	0	0	577080	1303500	0	0	0	771440	0	0	4878000		0	0	0	0	0	0	0	0	0	0
21359	NAGDTLPQEDLPLTKPEMFENPLYGSLSSFPKPAPR	Oxidation (M);Phospho (STY)	4051.93	Q92835-2;Q92835;H7C2V3;H7C292;Q92835-3	INPP5D	Phosphatidylinositol 3,4,5-trisphosphate 5-phosphatase 1	1	5	93.172	2136		0	0	0	0	0	0	0	0	0	0	0	0	0	0		0	0	0	0	0	0	0	0	0	0	0	0		0	0	0	0	0	0	0	0	0	0
5428	EPSAPSIPTPAYQSSPAGGHAPTPPTPAPR	Phospho (STY)	3015.41	Q8WUM4;Q8WUM4-2	PDCD6IP	Programmed cell death 6-interacting protein	1	3	64.701	233;2047		0	0	0	0	0	0	0	375690	0	0	0	0	0	1630600		0	0	0	0	0	664800	0	0	0	434270	0	0		0	0	0	0	1664500	8010000	0	534950	915120	241860
31717	TKYETDAIQRTEELEEAK	Phospho (STY)	2233.02	P12882;Q9Y623;Q9UKX2;P13533;Q9UKX3;P11055;P12883	MYH1;MYH4;MYH2;MYH6;MYH13;MYH3;MYH7	Myosin-1;Myosin-4;Myosin-2;Myosin-6;Myosin-13;Myosin-3;Myosin-7	1	1	132.79	1231		0	0	0	1593700	0	161570	152280	0	0	0	0	0	0	0		0	0	0	0	0	0	0	0	0	0	0	0		834220	0	0	0	0	0	0	0	0	0
27857	SLSTTNVFACSDRPTVIYSSNHK	Phospho (STY)	2663.21	F5GY55;Q16531	DDB1	DNA damage-binding protein 1	1	3	64.522	324;786		0	0	0	0	0	0	0	0	0	0	0	0	0	1700300		0	0	0	0	0	0	0	0	0	0	0	1622800		0	0	0	0	0	0	0	0	0	0
28260	SPNHGTVELQGSQTALYR	Phospho (STY)	2036.93	Q99569-2;Q99569	PKP4	Plakophilin-4	1	4	45.916	2201		0	0	0	0	0	0	0	0	0	0	0	297780	458570	2545500		279450	0	653150	346060	0	0	0	0	0	0	369020	2819700		0	0	0	0	0	0	0	0	0	0
12907	ICAENKYGVGDPVFTEPAIAK	Phospho (STY)	2358.1	Q8WZ42-12;Q8WZ42-2;Q8WZ42;Q8WZ42-8;Q8WZ42-13;Q8WZ42-5;Q8WZ42-11;Q8WZ42-4;Q8WZ42-7;Q8WZ42-3;Q8WZ42-10;Q8WZ42-9	TTN	Titin	1	2	92.563	2073		0	0	0	5259700	0	0	0	0	0	0	0	0	0	0		0	0	0	0	0	0	0	0	0	0	0	0		0	0	0	0	0	0	0	0	0	0
37081	VWLLQQYSGMTHEDIVQESK	Oxidation (M);Phospho (STY)	2486.12	Q9UGR2-2;Q9UGR2	ZC3H7B	Zinc finger CCCH domain-containing protein 7B	1	3	58.693	273;464;2332		0	0	0	0	0	0	0	0	0	0	0	0	0	1854300		0	0	0	0	0	0	0	0	0	0	0	0		0	0	0	0	0	0	0	0	0	0
28239	SPLAEHRPDAYQDVSIHGTLPR	Phospho (STY)	2538.2	O75815	BCAR3	Breast cancer anti-estrogen resistance protein 3	1	4	84.946	1038		0	0	0	0	0	0	0	0	0	0	0	0	0	3181300		0	0	0	0	0	0	0	0	0	1091300	0	0		0	0	0	0	0	0	0	0	0	0
13443	IHVYGYSMAYGPAQHAISTEK	Oxidation (M);Phospho (STY)	2418.07	Q9NRX4	PHPT1	14 kDa phosphohistidine phosphatase	1	4	55.453	263;2292;2293		0	0	743970	224910	0	0	0	0	0	0	0	0	0	0		0	0	0	714000	831320	964630	0	0	0	415490	454560	2515000		0	0	739720	0	418400	0	0	370940	0	0
38995	YREWHHFLVVNMK	Phospho (STY)	1837.85	P30086	PEBP1	Phosphatidylethanolamine-binding protein 1;Hippocampal cholinergic neurostimulating peptide	1	12	62.088	1428		0	0	0	4384900	0	134900	0	255480	0	0	0	599410	0	649770		0	0	0	2731500	1350000	1290100	0	0	0	0	0	617980		0	0	0	0	949390	0	1150400	0	505550	0
5728	EVKEYAQVFR	Phospho (STY)	1347.62	P35221;P35221-2;F8W845;G3XAM7;P35221-3;P26232-4;P26232-6;P26232-2;P26232-5;P26232;P26232-3	CTNNA1;CTNNA2	Catenin alpha-1;Catenin alpha-2	1	9	56.432	1452		0	0	1229000	193490	0	0	0	523060	195740	0	0	269980	0	0		690350	640980	0	0	3593500	146670	0	0	284360	341930	0	0		0	0	0	0	2649500	1940200	0	2171300	0	0
16631	LAYIAHPK	Phospho (STY)	991.489	P47914	RPL29	60S ribosomal protein L29	1	1	69.998	1518		0	0	0	0	0	0	0	0	0	0	0	0	407310	1650600		0	0	0	0	0	0	0	0	0	0	463650	3480600		0	0	157110	0	0	0	0	0	0	0
28704	SSLYEGLEKPESR	Phospho (STY)	1573.7	P20020-6;P20020-3;P20020-4;P20020;E7ERY9;Q01814-6;Q01814-8;Q01814-5;Q01814	ATP2B1;ATP2B2	Plasma membrane calcium-transporting ATPase 1;Calcium-transporting ATPase;Plasma membrane calcium-transporting ATPase 2	1	3	57.434	1344		0	0	0	0	0	0	0	0	0	0	0	0	0	3550400		240020	0	0	0	548650	0	0	0	0	754740	0	863960		0	0	0	0	0	0	0	0	0	0
38577	YLFTGLK	Phospho (STY)	920.441	P54578;A6NJA2;B7Z4N8;P54578-2	USP14	Ubiquitin carboxyl-terminal hydrolase 14;Ubiquitin carboxyl-terminal hydrolase	1	3	64.757	1570		0	0	509650	0	0	97908	0	0	0	0	1062000	876930	0	875030		0	0	0	0	1200400	987820	0	0	809510	796050	0	1251600		0	0	0	0	567380	756720	0	440560	192240	0
34184	TVTAMDVVYALK	Phospho (STY)	1389.66	P62805	HIST1H4A	Histone H4	1	7	55.261	1644		0	0	0	7284100	0	0	0	0	0	0	0	0	0	0		0	0	0	1060900	0	0	0	0	0	0	0	0		342510	0	898450	0	1838500	0	0	0	0	0
25849	RVGFQYEGTYK	Phospho (STY)	1426.63	P11413;P11413-3;P11413-2	G6PD	Glucose-6-phosphate 1-dehydrogenase	1	4	68.536	1243;1244		0	0	0	0	0	0	0	95850	0	0	325820	375830	0	1026100		0	435510	504430	270110	380270	432740	0	0	0	397040	0	1061600		0	0	2184100	2665700	0	0	0	557890	301590	101500
23511	NYRNTQAILKDTQLHLDDALR	Phospho (STY)	2577.27	P12882	MYH1	Myosin-1	1	3	96.881	352;1261		0	0	0	0	0	1373600	581700	0	0	0	0	0	0	0		0	0	0	0	0	0	0	0	0	0	0	0		0	0	0	0	0	0	0	0	0	0
20062	LWMEAMDGKEPIYHSPITK	2 Oxidation (M);Phospho (STY)	2357.05	F5H2E3;O60890	OPHN1	Oligophrenin-1	1	2	110.74	66;801		0	0	0	0	0	0	0	0	0	0	0	0	0	0		0	0	0	0	3795800	13130000	0	0	0	0	0	0		0	0	450930	0	0	0	0	0	0	0
38199	YGNIIAYDHSR	Phospho (STY)	1387.59	E7EVX9;E7EPS8;F8WA38;P28827;P28827-2;F5GXI4;Q5TG12;E9PGC5;Q15262;Q15262-2;Q15262-3;B7ZMG0	PTPRM;PTPRK	Receptor-type tyrosine-protein phosphatase mu;Receptor-type tyrosine-protein phosphatase kappa	1	8	65.179	600		0	0	455420	0	0	0	172610	0	0	0	215370	273910	0	0		358980	0	0	0	0	0	0	0	0	0	0	1238600		312510	281730	3374700	1432700	602400	432490	290500	448380	0	0
27392	SKEYDRLYEEYTR	Phospho (STY)	1830.78	E7EMU8;F6TDL0;Q92569-3;Q92569-2;Q92569	PIK3R3	Phosphatidylinositol 3-kinase regulatory subunit gamma	1	1	46.797	707		0	0	329620	263230	0	0	0	0	0	0	390660	665260	0	0		0	478310	0	1033200	0	9263200	0	0	850880	1362500	0	0		467660	476440	1660800	0	0	0	0	784610	597730	0
8786	GKADGGAEYATYQTK	Phospho (STY)	1638.69	P15529-7;P15529-4;P15529-6;P15529-3;P15529-5;P15529-2;P15529-16	CD46	Membrane cofactor protein	1	3	89.911	1297		0	0	0	0	0	138620	0	303860	244780	0	0	0	350500	989630		230820	0	4336400	1916100	1885700	238860	691810	0	0	82017	0	0		0	0	3202200	0	241100	0	0	2013300	58495	375560
3979	DQEVAGRDYHFVSR	Phospho (STY)	1757.75	Q8N3R9-2;Q8N3R9	MPP5	MAGUK p55 subfamily member 5	1	3	77.746	2012		0	0	0	0	0	0	0	0	0	0	0	0	233650	1829500		342630	0	471470	0	474320	368050	0	0	0	0	342860	2739700		0	0	1798000	1643700	0	0	0	136020	0	0
1626	ANVAVVSGAPLQGQLVARPSSINYMVAPVTGNDVGIR	Phospho (STY)	3799.94	O00560;O00560-3	SDCBP	Syntenin-1	1	1	99.969	85;86;948		0	0	0	0	0	0	0	0	0	0	0	0	0	0		0	0	23404000	0	0	0	0	0	0	0	0	0		0	0	0	0	0	0	0	0	0	0
36566	VSGDYGHPVYIVQEMPPQSPANIYYK	Oxidation (M);Phospho (STY)	3047.38	P52799;P98172	EFNB2;EFNB1	Ephrin-B2;Ephrin-B1	1	4	106.58	155;1556;1557;1558		0	0	0	0	0	0	0	0	0	0	0	0	0	1261400		0	0	0	729210	0	0	0	0	0	0	594820	2077800		0	0	0	0	0	0	0	798910	0	0
22907	NQSQGYNQWQQGQFWGQKPWSQHYHQGYY	Phospho (STY)	3737.57	Q00839-2;Q00839	HNRNPU	Heterogeneous nuclear ribonucleoprotein U	1	2	45.489	168;1688;1689		0	0	0	0	0	0	0	0	0	0	0	0	0	3095500		0	0	0	0	0	0	0	0	0	0	0	3361600		0	0	0	0	0	0	0	0	0	0
35629	VIQYLAYVASSHK	Phospho (STY)	1557.76	P35579;P35579-2;Q5BKV1	MYH9	Myosin-9	1	4	59.227	1465;1466		0	0	0	0	0	0	0	0	0	0	0	366510	0	2016800		308580	0	0	0	0	0	0	0	246830	986820	0	0		0	260680	2198200	991730	797700	0	0	0	278120	132880
28148	SNYNFEKPFLWLAR	Phospho (STY)	1863.87	P62826;B5MDF5;B4DV51	RAN	GTP-binding nuclear protein Ran	1	7	62.68	1646		0	0	0	0	0	0	0	0	0	0	0	0	0	2409000		0	0	0	0	0	0	0	0	0	0	563890	2722000		0	0	0	0	0	0	0	0	0	0
4173	DTYHPMSEYPTYHTHGR	2 Phospho (STY)	2250.82	B1AVQ5;P15941-7;P15941-11;P15941-8;P15941-4;P15941-3;P15941;P15941-2;B1AVQ7;P15941-17;P15941-15;P15941-6;P15941-12;P15941-16;P15941-9;P15941-10	MUC1	Mucin-1;Mucin-1 subunit alpha;Mucin-1 subunit beta	2	4	59.728	1;294;295;521;522;523		0	0	0	0	0	0	0	0	0	0	0	0	0	0		5390000	1397900	879420	407340	0	0	1930100	1101100	0	0	0	0		0	0	0	0	2807000	7597800	0	0	903700	465580
26470	SESVVYADIRK	Phospho (STY)	1345.63	O95297-4;O95297-2;O95297;O95297-5	MPZL1	Myelin protein zero-like protein 1	1	6	75.819	1053		0	0	0	228990	0	0	0	119480	0	0	0	0	0	0		216000	0	0	0	559610	0	0	0	0	0	0	0		0	0	2419500	2228300	0	0	0	0	0	155670
21133	MTLDTLSIYETPSMGLLDKK	Phospho (STY)	2335.11	P55884;P55884-2	EIF3B	Eukaryotic translation initiation factor 3 subunit B	1	4	115.42	1588		0	0	0	0	0	0	0	0	0	0	0	0	0	3334600		0	0	0	0	0	0	0	0	0	0	0	2239800		0	0	0	0	0	0	0	0	0	0
20885	MMNNNYDCPLPEEETNPK	2 Oxidation (M);Phospho (STY)	2306.85	Q13835-2;Q13835	PKP1	Plakophilin-1	1	2	121.72	1811		0	0	0	145290	0	0	0	0	0	0	0	0	0	0		0	0	0	0	0	0	0	0	0	0	0	0		0	0	11495000	11442000	0	0	0	0	0	0
25938	SAADEVDGLGVARPHYGSVLDNER	Acetyl (Protein N-term);Phospho (STY)	2648.19	P46940;H0YLE8	IQGAP1	Ras GTPase-activating-like protein IQGAP1	1	3	141.69	149		0	0	534500	0	0	0	0	0	0	0	0	0	0	4161200		440740	0	0	0	312300	0	0	0	736860	0	556260	0		0	0	0	0	0	0	0	0	0	0
2505	CCLTYCFNKPEDK	Phospho (STY)	1813.69	P62979	RPS27A	Ubiquitin-40S ribosomal protein S27a;Ubiquitin;40S ribosomal protein S27a	1	2	111.31	1652		0	0	0	0	0	0	0	0	0	0	0	0	0	0		0	0	0	0	0	0	0	0	0	0	0	0		0	0	0	0	0	0	0	0	0	0
27853	SLSSSSIGSNSTYLTSK	Phospho (STY)	1797.8	Q86SQ4-2;Q86SQ4;Q86SQ4-4;Q86SQ4-3	GPR126	G-protein coupled receptor 126	1	3	68.41	226;424		0	0	206230	0	0	0	133770	0	0	0	0	0	0	0		0	0	0	0	0	0	0	0	0	0	0	0		0	0	0	0	2078900	5550900	0	579190	802130	264370
26781	SGDYSTMEGPELR	Oxidation (M);Phospho (STY)	1536.58	Q9C0H5;Q9C0H5-2	ARHGAP39	Rho GTPase-activating protein 39	1	4	129.76	2242		0	0	0	0	0	0	0	0	0	0	0	0	355730	649800		0	274020	0	0	0	0	0	0	0	0	754990	3941100		0	0	0	0	0	0	0	0	0	0
15735	KLWLEAMDGKEPIYTLPAIISK	Phospho (STY)	2595.34	E9PJK4;A6NI28	ARHGAP42	Rho GTPase-activating protein 42	1	2	58.093	478		0	0	0	0	0	0	0	0	0	0	0	0	0	0		0	0	10719000	2511200	2398700	3215900	0	0	0	0	0	0		0	0	0	0	0	0	0	723690	0	0
36639	VSTHSQEMDSGTEYGMGSSTK	Phospho (STY)	2297.88	F5H5M9;F5H865;Q9UKE5-8;Q9UKE5-5;Q9UKE5-7;Q9UKE5-3;Q9UKE5-6;Q9UKE5-2;Q9UKE5-4;Q9UKE5	TNIK	TRAF2 and NCK-interacting protein kinase	1	2	90.464	809		0	0	0	0	0	0	0	0	0	0	0	0	290080	3920100		0	0	0	0	0	0	0	0	0	0	0	4482500		0	0	0	0	0	0	0	0	0	0
10111	GYISPYFINTSK	Phospho (STY)	1468.66	P10809	HSPD1	60 kDa heat shock protein, mitochondrial	1	3	92.19	1229		0	0	0	0	0	0	0	232750	0	0	0	0	0	2711100		0	0	0	886960	0	560970	0	0	599630	427340	622630	0		0	0	0	0	0	404210	465170	737590	0	0
34691	VAEQEMQLEPITDERVYESIGQYGGETVK	Phospho (STY)	3377.54	Q8N3R9-2;Q8N3R9	MPP5	MAGUK p55 subfamily member 5	1	2	70.145	229;429;2013		0	0	0	0	0	0	0	0	0	0	0	0	0	3823100		462310	0	0	664650	3630500	1449100	0	0	0	0	0	0		0	0	0	0	649820	0	719200	540410	0	0
19332	LSLGQYDNDAGGQLPFSK	Phospho (STY)	1988.89	Q68CZ2;E7ERH3;Q68CZ2-2	TNS3	Tensin-3	1	4	59.372	1944		0	0	0	0	0	0	0	0	0	0	0	0	0	0		409120	0	0	0	0	0	0	0	0	0	0	1796800		0	0	0	0	0	0	0	0	0	0
17920	LKNAYEESLEHLETFK	Phospho (STY)	2029.94	P13533;P12883	MYH6;MYH7	Myosin-6;Myosin-7	1	3	113.47	128;1267		0	0	0	8007300	0	322690	1776600	1623900	0	0	0	0	0	0		0	0	0	0	0	0	0	0	0	0	0	0		0	0	0	0	0	0	0	522930	0	736860
23379	NVVHQLSVTLEDLYNGATR	Phospho (STY)	2208.06	P31689;P31689-2	DNAJA1	DnaJ homolog subfamily A member 1	1	4	52.614	1439		0	0	0	0	0	0	0	0	0	0	0	0	0	2363500		0	0	0	0	0	0	0	0	0	0	0	2603500		0	0	0	0	0	0	0	0	0	0
14658	IVGSKPLYVALAQR	Phospho (STY)	1593.86	B1ANR0;Q13310-2;Q13310;Q13310-3	PABPC4	Polyadenylate-binding protein 4	1	6	67.997	520		0	0	0	0	0	0	0	0	0	0	0	0	0	2564300		0	0	0	0	0	0	0	0	0	0	297850	2738900		0	0	0	0	0	0	0	0	0	0
30484	TFHTIGFCPYGPR	Phospho (STY)	1631.7	Q07352;P47974	ZFP36L1;ZFP36L2	Zinc finger protein 36, C3H1 type-like 1;Zinc finger protein 36, C3H1 type-like 2	1	3	71.176	1734		0	0	0	0	0	0	0	0	0	0	0	0	0	2659400		0	0	0	0	0	0	0	0	0	0	480020	2060900		0	0	0	0	0	0	0	0	0	0
20742	MLAQPLKDSDVEVYNIIKK	Oxidation (M);Phospho (STY)	2299.15	P34896-2;P34896;P34896-3;J3KRK5	SHMT1	Serine hydroxymethyltransferase, cytosolic	1	4	88.19	1448		0	0	0	0	0	0	0	0	0	0	0	0	0	0		0	0	0	0	0	0	0	0	0	0	0	0		0	588910	0	0	5710500	0	4508600	0	942830	0
37112	VYDSVQSSGPMVVTSLTEELKK	Phospho (STY)	2476.18	O14544	SOCS6	Suppressor of cytokine signaling 6	1	9	171.06	958		0	0	0	0	0	0	0	0	0	0	0	0	0	3150800		0	0	0	0	0	0	0	0	0	0	0	2404600		0	0	0	0	0	0	0	0	0	0
10161	GYTLPPHCSR	Phospho (STY)	1266.52	P06732	CKM	Creatine kinase M-type;Creatine kinase M-type, N-terminally processed	1	44	108.43	1134		0	0	0	800740	177070	159100	5181400	3191300	0	0	30766	0	0	0		0	0	0	0	0	0	0	0	0	0	0	0		0	0	0	0	0	0	0	106300	0	82275
176	AAVHTYGIASVPNQPLKK	Phospho (STY)	1973.01	Q9UHI6;E9PJ60	DDX20	Probable ATP-dependent RNA helicase DDX20	1	1	64.565	2336		0	0	0	0	0	0	0	0	0	0	0	0	0	2790000		0	0	0	0	0	0	0	0	0	0	631840	2806100		0	0	0	0	0	0	0	0	0	0
36892	VVEVGSKIYVDDGLISLQVK	Phospho (STY)	2240.17	P14618;P14618-3;H3BQ34;P14618-2	PKM	Pyruvate kinase PKM;Pyruvate kinase	1	1	112.55	1280		0	0	0	1364300	0	0	0	0	0	0	271430	0	0	1778300		0	0	0	0	0	0	0	0	0	0	0	0		0	0	0	0	0	0	0	0	221690	621210
25881	RVPNAYDKTALALEVGELVK	Phospho (STY)	2265.18	P46108	CRK	Adapter molecule crk	1	6	153.19	390;1509		0	0	0	0	0	0	0	0	0	0	0	0	0	2429200		0	382320	0	0	0	0	0	0	0	897660	0	1876400		0	0	0	0	0	0	0	0	0	0
22803	NPNGPYPYTLK	Phospho (STY)	1342.6	P14866;P14866-2	HNRNPL	Heterogeneous nuclear ribonucleoprotein L	1	5	93.345	1284		0	0	0	0	0	0	0	0	0	0	0	0	492220	3063200		279540	0	0	0	0	0	0	0	0	0	205510	3634400		0	0	0	0	0	0	0	0	0	0
17795	LIYDLKDQGGELLSLR	Phospho (STY)	1911.97	P12081-4;P12081;B3KWE1;P12081-3;P12081-2	HARS	Histidine--tRNA ligase, cytoplasmic	1	1	84.41	1249		0	0	0	0	0	0	0	0	0	0	0	0	0	2335400		0	0	0	0	747900	0	0	0	0	0	0	2013000		0	0	0	0	0	0	0	0	0	0
33196	TRPDYPGSLAEPNYPR	Phospho (STY)	1911.85	F5GYU8;Q6UXY8-2;Q6UXY8	TMC5	Transmembrane channel-like protein;Transmembrane channel-like protein 5	1	4	67.646	59;789		0	0	0	0	0	0	666810	659640	203800	0	0	0	0	0		1745900	541620	0	0	0	0	3509300	11728000	0	0	0	0		0	0	0	0	825310	2331000	0	0	0	0
37709	YAFVMFK	Oxidation (M);Phospho (STY)	1000.41	B9ZVT1;Q8IXT5	RBM12B	RNA-binding protein 12B	1	1	62.714	601		0	0	0	0	0	0	0	0	0	0	0	0	0	1277000		0	0	0	0	0	0	0	0	0	0	250560	2760100		0	0	0	0	0	0	0	0	0	0
5390	ENSGSSSIGIPIAVPTPSPPTIGPAAPGSAPGSQYGTMTR	Phospho (STY)	3886.84	F8WA56;Q8IZP0-3;Q8IZP0-5;Q8IZP0-9	ABI1	Abl interactor 1	1	3	73.104	328;842		0	0	0	0	0	0	0	0	0	0	0	0	0	0		0	0	0	0	0	0	0	0	0	0	0	0		0	0	0	0	0	0	0	0	0	0
28943	STNVVYQAHHVSR	Phospho (STY)	1576.71	E7ER89;O95340;O95340-2	PAPSS2	Bifunctional 3'-phosphoadenosine 5'-phosphosulfate synthase 2;Sulfate adenylyltransferase;Adenylyl-sulfate kinase	1	5	67.136	713		0	0	614290	460270	0	0	0	0	266110	0	0	0	0	2161900		501200	198390	560220	0	0	0	63964	0	0	276660	0	2750500		0	0	455710	0	0	0	212130	114500	94206	262530
20100	LYDFVKTER	Phospho (STY)	1249.57	Q92835-2;Q92835;H7C2V3;H7C292;Q92835-3	INPP5D	Phosphatidylinositol 3,4,5-trisphosphate 5-phosphatase 1	1	4	66.056	2135		0	0	113120	0	0	0	0	0	201110	0	0	0	0	0		515950	237330	0	430990	0	473370	0	0	787460	566830	0	0		345510	506510	0	0	0	0	61443	322510	144290	121630
11082	HIGLVYSGMGPDYR	Phospho (STY)	1643.72	P25787	PSMA2	Proteasome subunit alpha type-2	1	11	68.171	1397		0	0	0	216580	0	0	0	0	0	0	0	470240	0	1728500		0	0	0	0	1527000	999370	0	0	450250	451180	0	1667800		0	0	546940	1497300	1258100	0	1290500	702110	0	0
20375	MDTCSSNLNNSIYKK	Phospho (STY)	1853.77	P25116	F2R	Proteinase-activated receptor 1	1	4	62.357	1394		0	0	0	0	0	0	0	0	0	0	180360	0	510570	3469600		387640	0	1831100	0	217340	0	0	0	320850	354010	0	2676800		0	0	0	0	0	0	0	0	0	0
27937	SLYHDISGDTSGDYRK	Phospho (STY)	1892.79	B4DVE7;P50995	ANXA11	Annexin A11	1	4	62.055	570		0	0	383310	0	0	0	740910	593410	230070	0	292100	294560	0	0		0	0	3675100	0	0	0	0	0	0	0	0	0		466710	504910	2334000	2446500	1575500	0	549280	1229000	0	454010
38159	YGIYAVENEHMNR	Oxidation (M);Phospho (STY)	1690.68	Q9UEU0-2;Q9UEU0	VTI1B	Vesicle transport through interaction with t-SNAREs homolog 1B	1	4	92.781	2331		0	0	0	0	0	0	0	0	0	0	0	0	0	0		377650	169790	0	283720	302200	298960	0	0	542780	0	432720	0		0	0	0	0	0	0	0	0	0	0
12994	IDQLQEGCSYYFR	Phospho (STY)	1757.71	Q8WZ42-12;Q8WZ42-2;Q8WZ42;Q8WZ42-8;Q8WZ42-13;Q8WZ42-5;Q8WZ42-11;Q8WZ42-4;Q8WZ42-7;Q8WZ42-3;Q8WZ42-10;Q8WZ42-9	TTN	Titin	1	6	128.54	2074		0	0	0	8220900	0	645400	1546800	1955200	0	0	0	0	0	0		0	0	0	0	0	0	0	0	0	0	0	0		0	0	0	0	0	0	0	0	0	0
28203	SPFEVYVDKSQGDASK	Phospho (STY)	1835.8	P21333-2;P21333;Q5HY54	FLNA	Filamin-A	1	2	47.548	1357		0	0	0	383560	0	0	0	131610	0	0	0	200990	0	2615900		545080	336060	1898500	600880	0	489340	0	0	1034300	685100	0	0		0	0	266650	5190100	489630	438710	0	609560	0	0
15782	KMGVPYCIIK	Phospho (STY)	1287.61	P62424;Q5T8U2	RPL7A	60S ribosomal protein L7a	1	6	51.762	1639		0	0	0	0	0	0	184290	0	0	0	0	0	0	2038900		0	0	0	0	66245	0	0	0	0	0	0	2874700		0	0	0	0	0	0	0	0	0	0
23041	NSSYVHGGLDSNGKPADAVYGQK	Phospho (STY)	2443.08	Q13283;E5RJU8;Q5HYE9	G3BP1	Ras GTPase-activating protein-binding protein 1	1	1	92.147	1785		0	0	0	0	0	0	0	0	0	0	0	0	0	0		301090	0	564860	213490	240990	377570	0	0	0	0	392260	1836500		0	0	0	0	0	0	0	0	0	0
15037	KDSGYYSLTAENSSGTDTQK	Phospho (STY)	2230.93	Q8WZ42-12;Q8WZ42-2;Q8WZ42;Q8WZ42-8;Q8WZ42-13;Q8WZ42-5;Q8WZ42-11;Q8WZ42-4;Q8WZ42-7;Q8WZ42-3;Q8WZ42-10;Q8WZ42-9	TTN	Titin	1	3	171	2081;2082		0	0	0	0	0	1250100	5588600	0	0	0	0	0	0	0		0	0	0	0	0	0	0	0	0	0	0	0		445300	0	0	0	0	0	0	1073100	0	393370
10879	HGSYEDAVHSGALND	Phospho (STY)	1650.63	P17987;E7EQR6;F5H282	TCP1	T-complex protein 1 subunit alpha	1	4	64.798	134;1327		0	0	0	0	0	0	0	0	0	0	653380	1022500	287320	0		0	0	283760	0	0	0	0	0	0	726160	383030	2333900		0	0	0	0	0	0	0	378400	232310	0
29451	SYSFPKPGHR	Phospho (STY)	1254.55	P43405	SYK	Tyrosine-protein kinase SYK	1	6	105.2	1502		191620	0	1568700	782060	160490	334330	0	0	0	0	214110	0	0	0		0	0	297290	0	776690	0	0	0	0	0	170880	0		0	0	5602900	0	640140	0	0	1264800	293740	181920
36424	VQGEAVSNIQENTQTPTVQEESEEEEVDETGVEVK	Phospho (STY)	3939.73	F8VZJ2;Q13765;Q13765-2;E9PAV3	NACA	Nascent polypeptide-associated complex subunit alpha;Nascent polypeptide-associated complex subunit alpha, muscle-specific form	1	9	138.02	48;316		0	0	0	0	0	0	0	0	0	0	0	0	0	0		0	0	0	0	0	0	0	0	0	0	0	0		21723000	0	0	0	0	0	0	0	0	0
1642	APDFVFYAPR	Phospho (STY)	1261.55	P35241;P35241-5;P35241-4;P26038;P15311;E7EQR4	RDX;MSN;EZR	Radixin;Moesin;Ezrin	1	8	63.624	1295		0	0	0	0	0	0	145570	0	0	0	306560	567890	0	0		722660	280780	0	517150	570150	431840	0	0	0	381060	317940	2342100		0	0	1051200	1233000	1046900	0	0	149700	0	0
25341	RHQYSDYDYHSSSEK	Phospho (STY)	1980.76	Q9UDY2-6;Q9UDY2-3;Q9UDY2;Q9UDY2-7;Q9UDY2-4;Q9UDY2-2;Q9UDY2-5	TJP2	Tight junction protein ZO-2	1	3	74.89	2328		0	0	0	0	0	0	0	0	0	0	0	0	0	334410		1055400	513680	284860	395440	0	156740	0	47202	0	217650	485100	0		0	0	268590	0	0	177400	0	0	0	0
27397	SKFDNLYGCR	Phospho (STY)	1338.54	P23526;P23526-2	AHCY	Adenosylhomocysteinase	1	3	47.894	1382		0	0	0	0	0	0	0	0	0	0	0	184750	309440	2479900		856730	245060	0	847800	1358700	0	0	0	0	0	155870	2745000		0	0	0	0	0	0	0	0	250480	78717
34375	TYAYLFK	Phospho (STY)	984.436	Q8WUD1;E9PE37	RAB2B	Ras-related protein Rab-2B	1	2	79.116	2046		0	0	0	0	0	0	0	0	0	0	0	0	0	1504500		0	0	0	275350	294320	469260	0	0	251940	0	382010	1490200		0	165460	767950	700960	713930	285100	0	363970	0	0
11162	HIVIDGSNVAMVHGLQHYFSSR	Phospho (STY)	2546.19	O15037	KHNYN	Protein KHNYN	1	4	56.017	88;89;967		0	0	1650200	0	0	0	0	0	0	0	387270	821330	0	0		0	1068300	0	0	0	1182300	0	0	2211400	2461500	0	0		0	0	2277900	3665600	0	0	0	0	0	0
24104	QGTYGGYFR	Phospho (STY)	1127.44	H3BRV0;Q99613;B5ME19	EIF3C;EIF3CL	Eukaryotic translation initiation factor 3 subunit C;Eukaryotic translation initiation factor 3 subunit C-like protein	1	3	49.16	580;581		0	0	0	0	0	0	0	0	0	0	0	0	0	0		613300	0	0	220130	367230	0	0	0	0	332270	0	4286300		0	0	0	0	0	0	0	0	0	0
8607	GHYFCSVYGAR	Phospho (STY)	1395.54	Q96LJ7	DHRS1	Dehydrogenase/reductase SDR family member 1	1	8	77.662	2168		0	0	0	0	0	0	0	0	0	0	0	0	0	0		180210	130550	0	2545200	318890	286700	0	0	0	0	0	0		913920	0	257540	355210	5165200	100940	1622500	969890	579670	0
4492	EAPEPMELDGPKGTGYIK	Oxidation (M);Phospho (STY)	2026.9	P42224;J3KPM9;P42224-2	STAT1	Signal transducer and activator of transcription 1-alpha/beta;Signal transducer and activator of transcription	1	1	48.288	333;387;1487		0	0	0	0	0	0	0	0	0	0	0	0	0	0		0	0	0	0	0	0	0	0	0	0	0	0		0	0	0	0	0	0	0	0	0	0
15937	KPYQLIAQDNETEKPIDSETK	Phospho (STY)	2526.19	P43003-2;P43003	SLC1A3	Excitatory amino acid transporter 1	1	4	53.625	1500		0	0	0	0	0	0	0	0	0	0	0	0	0	0		0	0	0	0	0	0	0	0	0	0	517700	2052200		0	0	0	0	0	0	0	0	0	0
26773	SGDLPYDGRLLEEAVR	Phospho (STY)	1868.87	Q86X29-3;Q86X29-4;Q86X29;B4DKL4;Q86X29-5;Q86X29-2	LSR	Lipolysis-stimulated lipoprotein receptor	1	1	55.755	1982		0	0	0	0	0	0	374150	327090	0	0	0	0	0	2599600		2322900	0	0	1318000	0	0	321840	2794800	0	0	0	1443800		0	0	0	0	740530	0	0	1314000	581330	367350
35701	VKGEYDMTVPK	Phospho (STY)	1345.6	Q09666	AHNAK	Neuroblast differentiation-associated protein AHNAK	1	5	63.091	1756		0	0	0	281050	671680	0	0	0	0	0	320100	0	0	1748200		0	720880	0	0	344140	437290	0	134510	552440	0	0	1716600		0	0	145760	0	0	0	0	0	0	0
14909	KAELLDNEKPAAVVAPITTGYTVK	Phospho (STY)	2607.36	Q9HB71;Q9HB71-3	CACYBP	Calcyclin-binding protein	1	3	58.812	463;2270		0	0	0	0	0	0	0	0	0	0	0	0	0	2481600		0	0	0	0	0	0	0	0	0	0	1083900	2290900		0	0	0	0	0	0	0	0	0	0
9371	GQEATDTEYSEIKIHR	Phospho (STY)	1955.86	Q9Y336	SIGLEC9	Sialic acid-binding Ig-like lectin 9	1	4	62.055	280;467;2379		0	0	0	0	0	0	0	0	0	0	0	263920	0	0		5837100	695520	475140	0	0	0	0	0	1573300	586980	0	0		0	0	0	0	0	0	0	0	0	670010
13366	IGYSDPSDVPDKHYPK	Phospho (STY)	1896.83	Q8WZ42-12;Q8WZ42-2;Q8WZ42;Q8WZ42-8;Q8WZ42-13;Q8WZ42-5;Q8WZ42-11;Q8WZ42-4;Q8WZ42-7;Q8WZ42-3;Q8WZ42-10;Q8WZ42-9	TTN	Titin	1	4	105.28	2077		0	0	0	6307100	0	398480	2866600	227640	0	0	0	0	0	0		0	0	0	0	0	0	0	0	0	0	0	0		0	0	0	0	0	0	0	0	0	0
632	AGDNSQSVYIPMSPGAHHFDSLGYPSTTLPVHR	Phospho (STY)	3617.64	Q9UQC2-2;Q9UQC2	GAB2	GRB2-associated-binding protein 2	1	1	51.323	2371		0	0	1497700	0	0	0	0	0	0	0	0	0	0	0		578830	0	0	1823200	1388600	1217900	0	0	1687600	1687500	0	1581700		0	0	0	1307600	1003000	0	0	988290	0	0
26224	SCSSGPAGPYLLSK	Phospho (STY)	1502.65	Q494U1-3;Q494U1-2;Q494U1	PLEKHN1	Pleckstrin homology domain-containing family N member 1	1	2	47.774	208		0	0	0	0	0	0	0	0	0	0	0	0	0	0		0	0	0	0	0	0	0	0	0	0	894900	4262200		0	0	0	0	0	0	0	0	0	0
22880	NQIYIQLSEVDKTKEELTEHIK	Phospho (STY)	2737.36	G3V599;O15320-9;O15320-8;O15320-6;O15320-7;O15320-2;O15320-4;O15320-3;O15320-10;O15320;O15320-5;Q96RT6	CTAGE5;CTAGE1	cTAGE family member 5;cTAGE family member 2	1	4	111.66	865		0	0	0	0	0	0	0	0	0	0	0	0	0	3496000		0	0	0	0	0	0	0	0	0	0	0	0		0	0	0	0	0	0	0	0	0	0
14296	IREYTLTHLPQGAEYR	Phospho (STY)	2025.97	Q8WZ42-12;Q8WZ42-2;Q8WZ42;Q8WZ42-8;Q8WZ42-13;Q8WZ42-5;Q8WZ42-11;Q8WZ42-4;Q8WZ42-7;Q8WZ42-3;Q8WZ42-10;Q8WZ42-9	TTN	Titin	1	3	62.861	437		0	0	0	3227300	0	408180	1873500	0	0	0	0	0	0	0		0	0	0	0	0	0	161620	0	0	0	0	0		0	0	0	0	0	0	0	0	0	775590
38526	YLAEVATGEK	Phospho (STY)	1159.52	P61981	YWHAG	14-3-3 protein gamma;14-3-3 protein gamma, N-terminally processed	1	10	97.813	1630		0	0	0	6333500	0	0	2472600	1656500	0	0	0	0	0	0		0	0	0	0	663710	0	0	0	0	0	0	0		404160	118800	0	0	0	0	0	0	189700	1585000
16102	KTSFHVTNLVPGNEYYFR	Phospho (STY)	2251.05	Q8WZ42-12;Q8WZ42-2;Q8WZ42;Q8WZ42-8;Q8WZ42-13;Q8WZ42-5;Q8WZ42-11;Q8WZ42-4;Q8WZ42-7;Q8WZ42-3;Q8WZ42-10;Q8WZ42-9	TTN	Titin	1	4	95.954	2083;2084		0	0	0	1368300	0	600350	0	0	0	0	0	0	0	0		0	0	0	0	0	0	0	0	0	0	0	0		0	0	0	0	0	0	0	0	0	0
38353	YIEDEDYYKASVTR	Phospho (STY)	1830.77	Q14289-2;Q14289;E9PBI4	PTK2B	Protein-tyrosine kinase 2-beta	1	3	69.92	1842;1843		0	0	0	357200	0	0	0	0	160640	0	0	0	0	0		4456300	0	667570	1374300	529050	2276100	0	0	511310	1460600	0	0		1253700	962570	682110	1245000	374560	0	0	0	503980	459360
25235	RGGHHRPDSSTLHTDDGYMPMSPGVAPVPSGR	Phospho (STY)	3450.53	P35568	IRS1	Insulin receptor substrate 1	1	5	98.657	1458		0	0	0	0	0	0	0	0	0	0	0	0	0	0		0	0	0	0	0	0	0	0	0	0	0	0		0	0	0	0	0	0	3426000	0	0	0
29812	TATESFASDPILYRPVAVALDTK	Phospho (STY)	2544.25	P14618;P14618-3;H3BQ34;P14618-2	PKM	Pyruvate kinase PKM;Pyruvate kinase	1	3	85.805	1279		0	0	0	0	0	0	0	0	0	0	0	0	0	0		0	0	0	0	0	0	0	0	0	0	0	0		0	0	0	0	0	0	0	0	0	0
1945	ASTDVAGQAVTINLVPTEEQAKPYR	Phospho (STY)	2737.33	Q9H792;H0YN99	PEAK1	Pseudopodium-enriched atypical kinase 1	1	2	57.238	2262		0	0	0	0	0	0	0	0	0	0	1113600	1092900	0	0		0	0	11466000	477820	596970	508130	0	0	579720	335490	0	0		0	0	0	0	0	0	0	0	0	0
4656	EEPEALYAAVNK	Phospho (STY)	1412.62	Q9NZM3-2;Q9NZM3;Q9NZM3-4;Q9NZM3-3	ITSN2	Intersectin-2	1	5	77.387	2316		0	0	0	0	0	0	0	0	0	0	0	0	0	2520600		268340	0	0	0	0	0	0	0	0	0	0	441200		0	0	0	0	0	0	0	0	170380	140510
15939	KQEGTPEGLYL	Phospho (STY)	1313.59	P62191;B4DR63	PSMC1	26S protease regulatory subunit 4	1	3	119.53	1634		0	0	0	0	0	0	0	0	0	0	0	0	0	2976300		0	0	0	0	0	0	0	0	0	0	0	0		0	0	0	0	0	0	0	0	0	0
22471	NLPYKVTQDELK	Phospho (STY)	1526.74	P19338	NCL	Nucleolin	1	2	54.871	1341		0	0	0	0	0	0	0	0	0	0	0	0	0	0		0	0	0	0	0	0	0	0	0	0	768080	0		0	0	0	0	0	0	0	0	0	0
8396	GGHHRPDSSTLHTDDGYMPMSPGVAPVPSGR	Oxidation (M);Phospho (STY)	3310.43	P35568	IRS1	Insulin receptor substrate 1	1	2	53.545	1458		0	0	0	1411800	0	0	0	0	0	0	0	0	0	0		0	0	0	0	0	0	0	0	0	0	0	0		0	0	0	1126000	0	0	0	0	0	444620
5144	ELGEYGFHEYTEVK	Phospho (STY)	1779.74	P00352	ALDH1A1	Retinal dehydrogenase 1	1	2	54.812	1068		0	0	236990	0	0	0	0	0	0	0	0	0	0	0		0	0	0	0	0	0	0	0	0	0	0	0		0	0	0	0	8132300	0	3889500	3341300	0	0
4930	EIDVSYVK	Phospho (STY)	1031.46	Q96L35;P54760	EPHB4	Ephrin type-B receptor 4	1	4	67.897	1581		0	0	0	0	0	0	0	0	0	0	0	0	0	1768200		192590	0	963570	0	0	0	0	0	0	0	427950	0		0	0	1757400	2044900	1074100	0	0	0	186100	0
14719	IVSSSDVGHDEYSTQSLVK	Phospho (STY)	2129.95	Q01082;Q01082-2;Q01082-3	SPTBN1	Spectrin beta chain, non-erythrocytic 1	1	2	57.525	1690		0	0	0	0	0	0	0	0	0	0	0	0	0	1459400		0	379750	3012700	2400200	872410	1165000	0	0	1177900	0	0	1360700		0	0	0	0	0	0	0	0	0	0
27056	SHGQDYLVGNK	Phospho (STY)	1296.55	P08263;P09210	GSTA1;GSTA2	Glutathione S-transferase A1;Glutathione S-transferase A1, N-terminally processed;Glutathione S-transferase A2	1	4	71.176	1187		0	0	0	0	0	0	0	0	0	0	0	0	0	0		0	0	0	909290	0	0	0	0	0	0	0	0		0	28227	0	0	4090200	0	6541500	1032400	673760	0
24965	QWYESHYALPLGR	Phospho (STY)	1698.76	P62241;Q5JR95	RPS8	40S ribosomal protein S8	1	1	66.989	1635		0	0	0	0	0	0	0	0	0	0	0	0	0	2145600		0	0	0	0	0	0	0	0	0	0	0	2337000		0	0	0	0	0	0	0	0	0	0
28876	STGPGASLGTGYDR	Phospho (STY)	1417.59	O15551	CLDN3	Claudin-3	1	4	83.692	340;982		0	0	0	0	0	0	319880	298210	116390	0	0	0	0	0		531030	0	9589200	0	522170	495040	506910	1901300	0	0	0	0		0	0	0	0	0	0	0	3677800	0	0
25205	RGDYDNLEGLSWVDYGER	Phospho (STY)	2222.93	Q9UP95-3;Q9UP95-2;Q9UP95;Q9UP95-4;I3L1N8	SLC12A4	Solute carrier family 12 member 4	1	4	52.814	2362		0	0	0	0	0	0	0	0	0	0	0	0	0	2451300		0	0	0	0	0	0	0	0	0	0	487910	485170		0	0	0	0	0	0	0	0	0	0
5053	EKLYPPSPPR	Phospho (STY)	1262.61	Q8WZ42-12;Q8WZ42-2;Q8WZ42;Q8WZ42-8;Q8WZ42-13;Q8WZ42-5;Q8WZ42-11;Q8WZ42-4;Q8WZ42-7;Q8WZ42-3;Q8WZ42-10;Q8WZ42-9	TTN	Titin	1	28	106.62	2068		0	0	0	3463800	0	438110	1302800	873170	0	0	0	0	0	0		0	0	0	0	0	0	0	0	0	0	0	0		0	0	0	0	0	0	0	0	0	749550
37062	VVYENAYGQFIGPHR	Phospho (STY)	1828.83	E9PIR7;B2R5P6;E2QRB9;B7Z2S5;E9PNQ6;E7ESI6;E7EW10;F5H780;E9PMY9;Q16881-5;Q16881-2;Q16881-4;Q16881-3;Q16881-6;B7Z904;Q16881	GML;TXNRD1	Thioredoxin reductase 1, cytoplasmic	1	6	49.298	527		0	0	562230	0	0	0	0	0	0	0	187640	349020	0	0		891180	450920	993380	0	0	0	0	0	0	0	0	1269500		0	311710	1462600	1482500	0	0	496800	338880	649350	0
38529	YLAEVATGEKR	Phospho (STY)	1315.62	P61981	YWHAG	14-3-3 protein gamma;14-3-3 protein gamma, N-terminally processed	1	3	108.7	1630		0	0	1293000	0	0	70979	0	0	0	0	0	0	0	0		0	0	0	0	0	0	186350	0	0	0	0	0		238710	0	0	0	0	0	0	0	0	0
3353	DGGGGGEFYGYMTMDRPLSHCGR	Phospho (STY)	2599.01	Q9Y4H2	IRS2	Insulin receptor substrate 2	1	3	57.39	2390		0	0	0	0	0	0	0	0	0	0	0	0	0	0		0	0	0	2868600	0	0	0	0	0	0	0	0		0	849590	0	0	0	0	1626200	0	0	0
1829	ARQEELYSELQAR	Phospho (STY)	1671.76	Q15149-4;Q15149-7;Q15149-8;Q15149-9;Q15149-5;Q15149-6;Q15149-3;Q15149-2;Q15149	PLEC	Plectin	1	6	93.348	1872		0	0	0	0	0	0	0	0	0	0	0	0	0	0		0	553480	0	452330	1165400	0	0	0	1826700	714420	0	0		0	0	4535500	6103000	0	239930	0	722060	0	0
17116	LFTAHNNMTNYATVWASK	Phospho (STY)	2147.95	Q08211	DHX9	ATP-dependent RNA helicase A	1	3	52.814	1737		0	0	0	0	0	0	148050	0	0	0	0	0	0	0		0	0	0	0	0	0	0	0	621620	444080	0	0		0	0	335340	0	541940	0	0	400370	0	0
38314	YHTEIVFAR	Phospho (STY)	1214.55	P05023-4;P05023;P05023-3	ATP1A1	Sodium/potassium-transporting ATPase subunit alpha-1	1	5	116.73	1116		0	0	0	501230	0	0	0	159330	0	0	79384	0	0	485530		0	0	0	0	1828100	2199100	0	0	0	0	0	2365100		0	0	118520	0	0	0	0	0	0	148030
31151	THPVLYLFYEDMKENPKR	Phospho (STY)	2359.11	P50224;P50225;P50225-2;P50226	SULT1A4;SULT1A1;SULT1A2	Sulfotransferase 1A4;Sulfotransferase 1A1;Sulfotransferase 1A2	1	10	127.32	1536		0	0	0	0	0	0	0	0	0	0	0	0	0	0		0	0	0	5321100	0	0	0	0	0	0	0	0		0	0	0	0	842640	0	3340800	1494300	0	327030
24197	QHYIDLK	Phospho (STY)	995.448	Q32Q12;P22392-2;J3KPD9;P22392;O60361	NME1-NME2;NME2;NME2P1	Nucleoside diphosphate kinase;Nucleoside diphosphate kinase B;Putative nucleoside diphosphate kinase	1	2	91.064	1371		0	0	0	0	0	0	0	0	0	0	0	0	392190	1796800		0	0	0	0	0	0	0	0	409040	0	163930	0		0	0	0	438660	0	0	0	0	0	0
22397	NLLHADSNGYTNLPDVVQPSHSPTENSK	Phospho (STY)	3113.41	Q8N4C8-4;Q8N4C8;Q8N4C8-5;Q8N4C8-2;Q8N4C8-3	MINK1	Misshapen-like kinase 1	1	4	58.924	2014		0	0	0	0	0	0	0	0	0	0	0	0	0	0		0	0	0	861380	0	0	0	0	0	0	0	0		0	0	0	0	0	0	0	0	0	0
26117	SAVGFDYQGKTEK	Phospho (STY)	1508.65	Q14247-3;Q14247-2;Q14247	CTTN	Src substrate cortactin	1	5	70.438	1836		0	0	0	483270	0	0	0	0	0	0	0	0	353880	1275000		0	0	0	0	0	0	0	0	0	0	0	2163800		0	0	354050	0	0	0	0	0	0	197180
1700	APYTCGGDSDQYVLMSSPVGR	Phospho (STY)	2338.96	Q9Y4H2	IRS2	Insulin receptor substrate 2	1	5	105.79	2389		0	0	0	0	0	0	344940	0	0	0	0	0	0	0		0	0	0	4959600	0	0	0	0	0	0	0	0		0	0	0	0	4758200	0	3639600	0	0	0
35507	VIEDNEYTAR	Phospho (STY)	1288.53	A8K4G3;H0Y3C5;J3KPD6;P08631-3;P08631-2;P08631-4;P08631;P07948;P07948-2	HCK;LYN	Tyrosine-protein kinase HCK;Tyrosine-protein kinase Lyn	1	4	82.417	490		0	0	0	0	0	0	0	0	88164	0	157630	93730	0	0		2939900	0	0	0	0	0	0	0	2022800	0	0	0		0	0	158110	0	0	1582000	367760	860160	1720200	743380
28589	SSEHENAYENVPEEEGK	Phospho (STY)	2026.78	Q13113	PDZK1IP1	PDZK1-interacting protein 1	1	2	85.362	1775		0	0	0	0	0	0	0	0	0	0	98744	0	0	0		0	0	6621300	2709700	0	0	289970	0	0	0	0	0		0	0	0	321810	290790	0	225540	8740100	0	0
3415	DGVNKDYEETELISTTANYR	Phospho (STY)	2397.04	Q13123	IK	Protein Red	1	5	45.844	1777		0	0	0	0	0	0	0	0	0	0	0	0	0	1896600		0	0	0	0	0	0	0	0	0	0	0	2294600		0	0	0	0	0	0	0	0	0	0
23513	NYRNTQGILKDTQIHLDDALR	Phospho (STY)	2563.25	Q9UKX2	MYH2	Myosin-2	1	2	71.756	466;2350		0	0	0	0	0	0	737580	0	0	0	0	0	0	0		0	0	0	0	0	0	0	0	0	0	0	0		0	0	0	0	0	0	0	0	0	1073600
872	AHQSESYLPIGCK	Phospho (STY)	1568.67	O75815;O75815-3;O75815-2	BCAR3	Breast cancer anti-estrogen resistance protein 3	1	6	97.463	96;1035		0	0	0	0	0	0	0	0	0	0	0	0	0	2212700		522870	0	0	0	0	0	0	0	785610	0	0	2451600		0	0	0	0	0	0	0	0	0	0
9493	GRPSLYVQR	Phospho (STY)	1154.56	Q8IVT2	MISP	Mitotic interactor and substrate of PLK1	1	2	70.908	1998		0	0	0	0	0	0	57627	0	49939	0	0	0	0	0		0	116000	364290	297710	0	0	0	192940	0	0	427010	3002600		0	0	0	0	0	0	0	0	0	0
19944	LVSSPCCIVTSTYGWTANMER	Oxidation (M);Phospho (STY)	2527.06	P08238	HSP90AB1	Heat shock protein HSP 90-beta	1	2	61.862	1182		0	0	0	0	0	0	0	0	0	0	0	0	0	0		0	0	0	0	0	0	0	0	0	0	0	0		0	0	0	0	0	0	0	0	0	0
27843	SLSLSLADSGHLPDVHGFNSYGSHR	Phospho (STY)	2732.23	Q9Y446	PKP3	Plakophilin-3	1	4	91.416	281;282		0	0	0	0	0	0	0	0	0	0	0	0	0	0		660320	1380500	0	0	0	827460	0	0	0	0	0	2092200		0	0	0	1479200	0	0	0	635940	0	0
17834	LKEEEMADTSYGTVK	Phospho (STY)	1779.76	Q96EP9	SLC10A4	Sodium/bile acid cotransporter 4	1	1	72.898	2158		0	0	0	0	0	0	0	0	0	0	0	0	562450	4701100		0	0	0	0	0	0	0	0	0	0	0	0		0	0	0	0	0	0	0	0	0	0
13660	IKNAYEESLDQLETLK	Phospho (STY)	1972.94	P12882;Q9UKX2	MYH1;MYH2	Myosin-1;Myosin-2	1	4	107.82	1260		0	0	0	7702300	0	507920	0	1900400	0	0	0	0	0	0		0	0	0	0	0	0	0	0	0	0	0	0		0	0	0	0	0	0	0	544290	390550	1593400
39271	YVMGGPRPIPYAWCAPESLR	Phospho (STY)	2399.1	Q13470-2;Q13470	TNK1	Non-receptor tyrosine-protein kinase TNK1	1	0	87.352	1797		0	0	0	0	0	0	0	0	0	0	0	0	0	0		0	0	0	0	0	0	0	0	0	0	0	0		0	0	0	0	0	0	0	0	0	0
12737	HYRGPAGDATVASEK	Phospho (STY)	1637.72	Q15758;M0QXM4;Q15758-3;Q15758-2	SLC1A5	Neutral amino acid transporter B(0)	1	4	131.56	1885		0	0	0	0	0	0	0	145640	0	0	0	0	235510	0		0	201690	0	0	0	0	55593	255860	0	0	0	2843700		0	0	328870	0	0	111400	0	0	0	0
33165	TRDQYLMWLTQK	Oxidation (M);Phospho (STY)	1677.76	P27986;P27986-4;P27986-5;P27986-3;P27986-2	PIK3R1	Phosphatidylinositol 3-kinase regulatory subunit alpha	1	4	65.295	1405		0	0	0	0	0	0	0	0	0	0	0	0	0	0		0	0	0	0	0	3853600	0	0	4265700	0	0	0		2571000	0	0	0	3987800	0	0	0	0	0
4251	DVLTSTYGATAETLSTSTTTHVTK	Phospho (STY)	2564.19	Q9H4G0-4;Q9H4G0-3;Q9H4G0-2;Q9H4G0	EPB41L1	Band 4.1-like protein 1	1	2	82.885	2257		0	0	0	0	0	0	0	0	0	0	0	0	0	0		0	0	0	0	0	371800	0	0	0	0	0	2215000		0	0	0	0	0	0	0	0	868990	0
34968	VDQETLTEMVKPSIDYVR	Phospho (STY)	2202.03	Q9NS86	LANCL2	LanC-like protein 2	1	1	47.548	266		0	0	0	0	0	0	0	0	0	0	0	0	0	0		0	0	11723000	4536700	479290	520050	0	0	0	0	0	0		0	0	0	0	0	0	0	261890	0	0
38238	YGVGDPVFTEPAIAK	Phospho (STY)	1642.76	Q8WZ42-12;Q8WZ42-2;Q8WZ42;Q8WZ42-8;Q8WZ42-13;Q8WZ42-5;Q8WZ42-11;Q8WZ42-4;Q8WZ42-7;Q8WZ42-3;Q8WZ42-10;Q8WZ42-9	TTN	Titin	1	2	51.771	2073		0	0	0	7565400	0	314670	0	0	0	0	0	0	0	0		0	0	0	0	0	0	0	0	0	0	0	0		0	0	0	0	0	0	0	0	0	0
20998	MQNHGYENPTYK	Oxidation (M);Phospho (STY)	1576.6	Q06481-5;Q06481-4;Q06481-2;Q06481-3;Q06481-6;Q06481;F5H845;F5GZY0	APLP2	Amyloid-like protein 2	1	4	79.492	405;1730;1731		0	0	0	0	0	0	0	0	0	0	0	0	0	0		0	0	0	103890	450330	484790	0	0	0	0	847600	4036700		0	0	0	0	0	0	0	0	0	0
7228	FSGWYDADLSPAGHEEAK	Phospho (STY)	2058.84	P18669	PGAM1	Phosphoglycerate mutase 1	1	3	93.427	1338		0	0	0	382600	0	0	0	0	0	0	0	0	0	0		0	0	0	0	0	0	0	0	0	0	0	0		295890	445050	7082800	6383200	0	0	0	0	0	0
22653	NNCPFSADENYRPLAK	Phospho (STY)	1974.83	E7EV56;E7ETA6;Q15154-2;Q15154	PCM1	Pericentriolar material 1 protein	1	6	59.709	715		0	0	0	0	0	0	0	0	0	0	0	0	0	0		0	0	0	0	0	0	0	0	991500	0	0	2323600		0	0	0	0	0	0	0	0	0	0
26136	SAYALGGLGSGICPNR	Phospho (STY)	1671.74	P31327;P31327-3;P31327-2	CPS1	Carbamoyl-phosphate synthase [ammonia], mitochondrial	1	7	67.646	1436		0	0	0	0	0	0	0	0	0	0	0	0	0	0		0	0	0	0	0	0	0	0	0	0	0	0		0	768220	0	0	4561100	0	2177300	1467400	492980	0
14841	IYNGDYYR	Phospho (STY)	1142.44	M0R0W6;P30530-2;P30530	AXL	Tyrosine-protein kinase receptor UFO	1	9	71.501	931;932		0	0	801040	0	0	0	0	0	0	0	344710	431640	0	560180		538770	0	1226100	0	415400	705910	0	0	0	500410	307250	1610800		410210	0	0	0	0	315210	0	330340	170710	0
22538	NLTEQNSYSNIPHEGK	Phospho (STY)	1909.82	Q9NZB2;Q9NZB2-6;Q9NZB2-4;Q9NZB2-5;Q9NZB2-2;Q5T035	FAM120A;C9orf129	Constitutive coactivator of PPAR-gamma-like protein 1;Putative uncharacterized protein C9orf129	1	3	98.281	269;270;2315		0	0	0	0	0	0	0	0	0	0	0	0	510260	0		445210	0	514460	467850	0	281800	0	0	630500	344080	379570	0		0	0	0	0	0	0	0	468700	0	0
21991	NIDDGTSDRPYSHALVAGIDRYPR	Phospho (STY)	2767.27	P61353	RPL27	60S ribosomal protein L27	1	2	56.681	1626		0	0	0	0	0	0	0	0	0	0	0	0	0	0		0	492400	0	0	0	0	0	0	0	0	0	6337600		0	0	0	0	0	0	0	0	0	0
25921	RYEPIQATPPPPPLPSQYAQPSQPVTSASLHIHSK	Phospho (STY)	3898.94	G5E9E7;Q07157-2;G3V1L9;Q07157	TJP1	Tight junction protein ZO-1	1	2	43.04	74;860		0	0	0	0	0	0	0	0	0	0	0	0	0	0		0	0	0	0	1846600	0	0	0	0	0	0	3737800		0	0	0	0	0	0	0	0	0	0
221	AAYQVAALPK	Phospho (STY)	1110.55	P52758	HRSP12	Ribonuclease UK114	1	4	99.815	1553		0	0	0	0	0	0	0	0	0	0	0	0	548440	0		0	0	0	0	0	0	0	0	0	0	0	0		0	211790	0	0	0	0	757750	0	169710	0
27108	SHRDPYATSVGHLIEK	Phospho (STY)	1888.88	I3L0N2;I3L3M3;Q8N749;J3KQU4;I3L4I4;O75674	TOM1L1	TOM1-like protein 1	1	3	93.753	890		0	0	0	0	0	0	399970	337980	256140	0	0	0	306870	0		0	521710	0	0	0	0	0	3832000	0	0	0	0		0	0	0	0	1610900	0	0	909750	0	155790
30577	TFNSELYSLNDYKPPISK	Phospho (STY)	2195.02	Q9UPN6	SCAF8	Protein SCAF8	1	4	65.423	276;2363		0	0	0	0	0	0	0	0	0	0	0	0	0	1495400		0	0	0	590520	0	1049400	0	0	0	401920	0	0		0	0	0	0	336990	0	0	435590	0	0
22692	NNKEYLEFR	Phospho (STY)	1291.56	Q9BPW8	NIPSNAP1	Protein NipSnap homolog 1	1	5	72.325	2219		0	0	0	0	0	0	58255	0	0	0	0	0	0	0		0	0	334780	1521900	0	0	0	0	0	37297	0	0		887590	1075200	173380	0	3154700	194480	1769900	1908600	739080	236180
10664	HFVGYPTNSDFELK	Phospho (STY)	1732.75	Q14914-2;Q14914;F6XGT7	PTGR1	Prostaglandin reductase 1	1	5	59.116	1860		0	0	0	0	0	0	0	0	0	0	0	0	0	0		229090	0	0	1427200	528030	435910	0	0	0	0	0	494900		0	0	0	0	3780000	0	0	0	527080	0
7487	FVHDNYVIR	Phospho (STY)	1241.56	P31327;P31327-3;P31327-2	CPS1	Carbamoyl-phosphate synthase [ammonia], mitochondrial	1	6	113.62	1434		0	0	0	0	0	0	0	0	0	0	0	0	0	0		0	0	0	0	0	0	0	0	0	0	0	0		594160	828380	0	0	6354400	0	2968900	2679100	0	235360
15381	KHTLSYVDVGTGK	Phospho (STY)	1483.71	P31040;E9PBJ5;D6RFM5	SDHA	Succinate dehydrogenase [ubiquinone] flavoprotein subunit, mitochondrial	1	6	66.989	1433		111310	0	530920	1025900	0	0	0	0	0	0	141300	245970	0	0		623610	0	232380	726250	392190	523550	0	0	446920	0	0	0		0	0	253740	0	2914500	0	0	977500	0	131570
29581	TADKHKDVIINQEGEYIK	Phospho (STY)	2180.05	Q9HC35-2;Q9HC35	EML4	Echinoderm microtubule-associated protein-like 4	1	3	58.712	2271		0	0	0	0	0	0	0	0	0	0	0	0	0	1298600		0	355390	0	0	1283000	0	0	386920	0	536230	0	1454900		0	0	0	676270	0	0	0	0	469260	305150
16063	KTAGLSDLY	Phospho (STY)	1046.47	Q99816;Q99816-2	TSG101	Tumor susceptibility gene 101 protein	1	4	48.794	2215		0	0	0	0	0	0	0	0	0	0	0	0	0	0		1955600	698950	4174300	0	0	610190	1795600	5625400	0	491980	0	691030		0	0	0	0	0	210370	0	2586600	0	0
26939	SGSNTGLDYIK	Phospho (STY)	1233.53	P35367	HRH1	Histamine H1 receptor	1	3	55.258	1456		0	0	0	0	0	0	0	0	0	0	0	0	472270	0		0	0	0	0	0	0	0	0	234050	0	353960	0		0	0	0	0	0	0	0	0	0	0
22960	NRVYEVPVETKF	Phospho (STY)	1559.74	G5E9U3;P40879	SLC26A3	Chloride anion exchanger	1	3	95.094	876		0	0	0	0	0	86766	421530	291070	0	0	0	0	0	0		0	0	7922800	10058000	0	0	0	0	0	0	0	0		0	0	0	0	0	0	0	0	0	0
1862	ASENGHYELEHLSTPK	Phospho (STY)	1890.81	C9K0X5;O95149	SNUPN	Snurportin-1	1	1	70.197	636		0	0	0	0	0	0	0	0	0	0	0	0	0	0		0	0	0	0	0	0	0	0	0	0	409470	1980100		0	0	0	0	0	0	0	0	0	0
34618	TYVDPHTYEDPNQAVLK	2 Phospho (STY)	2148.88	P29317	EPHA2	Ephrin type-A receptor 2	2	7	91.592	377;378;1416;1417		0	0	0	0	0	0	0	0	0	0	0	0	0	0		0	0	0	0	0	0	0	0	0	0	0	809380		0	0	5992000	7091900	0	0	0	0	0	0
38266	YHELPTLEER	Phospho (STY)	1365.6	Q92692	PVRL2	Nectin-2	1	0	57.532	2131		0	0	0	0	0	0	0	0	0	0	0	0	0	1799100		493370	212650	0	0	957790	735870	0	57506	0	0	0	2244500		0	0	0	0	250110	223500	0	665620	101240	0
7957	GDKGYVPSVFIPISTIR	Phospho (STY)	1927.98	Q14765	STAT4	Signal transducer and activator of transcription 4	1	3	52.172	1857		0	0	555100	0	0	0	0	0	0	0	0	0	0	0		0	0	0	0	0	0	0	0	0	0	0	0		0	347980	444080	0	0	0	0	586000	600710	419970
27839	SLSHLPLHSSKEDAYDGVTSENMR	Phospho (STY)	2752.22	Q9NUM4;F2Z3N7	TMEM106B	Transmembrane protein 106B	1	2	54.559	2299		0	0	1017800	0	0	0	425360	0	0	0	0	0	0	5053200		0	0	0	706490	948160	0	0	0	1026400	0	0	0		0	0	0	0	0	917120	0	0	0	0
10063	GYFEYIEENKYSR	Phospho (STY)	1776.74	Q00839-2;Q00839	HNRNPU	Heterogeneous nuclear ribonucleoprotein U	1	4	69.03	167;1686;1687		0	0	0	0	0	0	0	0	0	0	0	0	0	0		0	0	0	0	0	0	0	0	0	0	0	2031000		0	0	0	0	0	0	0	0	0	0
19652	LTVLEGDPYFTGK	Phospho (STY)	1518.7	Q8WZ42-12;Q8WZ42-2;Q8WZ42;Q8WZ42-8;Q8WZ42-13;Q8WZ42-5;Q8WZ42-11;Q8WZ42-4;Q8WZ42-7;Q8WZ42-3;Q8WZ42-10;Q8WZ42-9	TTN	Titin	1	4	143.25	438;2086		0	0	0	3267000	0	476750	3016500	2123500	0	0	0	0	0	0		0	0	0	0	0	0	0	0	0	0	0	0		0	0	0	0	0	0	0	300890	0	1128300
27963	SLYTSMARPPLPR	Oxidation (M);Phospho (STY)	1583.75	Q12965	MYO1E	Unconventional myosin-Ie	1	0	46.643	1771		0	0	0	0	0	0	0	0	353860	0	0	0	0	560600		755540	584570	0	184370	0	0	108930	0	0	770940	0	0		305130	294980	0	0	0	0	0	0	0	481750
36634	VSSTHYYLLPERPPYLDK	Phospho (STY)	2257.08	Q9UJM3	ERRFI1	ERBB receptor feedback inhibitor 1	1	4	127.97	275;465;2343;2344		0	0	0	0	0	0	0	0	0	0	0	0	0	2415700		0	0	0	660750	0	0	0	0	0	0	0	0		0	0	0	347020	0	0	0	0	0	0
36456	VQLNVFDEQGEEDSYDLKGR	Phospho (STY)	2420.05	E7ERW8;B9ZVX0;E9PHQ0;E7ET75;E9PEZ3;H9KV28;O60610-2;O60610-3;O60610;E7EMV0	DIAPH1	Protein diaphanous homolog 1	1	2	130.56	13;602		0	0	0	0	0	0	0	0	0	0	0	0	0	1785400		911590	0	0	0	0	261980	0	0	0	0	0	2109400		0	439940	3100200	2682600	0	552630	0	633440	0	0
4737	EFTPPVQAAYQK	Phospho (STY)	1457.66	P68871	HBB	Hemoglobin subunit beta;LVV-hemorphin-7;Spinorphin	1	4	69.721	1664		0	0	750350	0	0	0	128090	0	729160	541520	2872100	4898000	0	0		858650	0	0	0	0	0	0	338400	604430	586080	0	0		0	0	258740	3138500	0	0	0	0	0	0
38278	YHGHSMSDPGVSYR	Phospho (STY)	1671.65	P29803;P08559;P08559-4;P08559-3;P08559-2;Q5JPU3	PDHA2;PDHA1	Pyruvate dehydrogenase E1 component subunit alpha, testis-specific form, mitochondrial;Pyruvate dehydrogenase E1 component subunit alpha, somatic form, mitochondrial	1	4	108.32	122;1190		0	100370	2236600	184460	0	0	602140	0	0	0	0	123770	148150	0		137680	0	0	1228400	127600	0	0	0	2508600	4913000	0	0		0	95468	0	0	0	210520	333330	1528000	0	0
26780	SGDYSTMEGPELR	Phospho (STY)	1520.59	Q9C0H5;Q9C0H5-2	ARHGAP39	Rho GTPase-activating protein 39	1	4	65.043	2242		0	0	0	0	0	0	0	0	0	0	0	0	0	4582700		0	0	0	0	0	0	0	0	0	0	0	3122200		0	0	0	0	0	0	0	0	0	0
36011	VLPPEVADGGVVDSGVYAVPPPAER	Phospho (STY)	2569.25	F5H855;P56945-5;P56945-8;P56945;P56945-7;P56945-2;P56945-6;P56945-4;P56945-3	BCAR1	Breast cancer anti-estrogen resistance protein 1	1	1	40.177	819		0	0	0	0	0	0	0	0	0	0	0	0	0	0		0	0	0	0	0	0	0	0	0	1462900	0	4999900		0	0	0	0	0	0	0	0	0	0
38535	YLANMNYVHR	Phospho (STY)	1359.58	P29317	EPHA2	Ephrin type-A receptor 2	1	3	94.85	1422		0	0	0	0	0	0	127200	0	0	0	0	0	0	1985300		1444000	434380	2646200	544470	0	0	0	0	0	0	0	1438500		0	0	0	0	0	0	0	0	0	0
1610	ANPQERDGVYDVPLHNPPDAK	Phospho (STY)	2411.09	Q14511-3;Q14511	NEDD9	Enhancer of filamentation 1;Enhancer of filamentation 1 p55	1	2	53.625	1847		0	0	0	0	0	0	0	0	364430	0	924980	1052300	0	0		767910	389390	0	0	0	461660	0	0	448720	846820	0	0		0	0	0	0	0	0	0	0	0	0
15879	KPLEEKPSQPYSAR	Phospho (STY)	1708.82	Q14517	FAT1	Protocadherin Fat 1;Protocadherin Fat 1, nuclear form	1	2	71.279	198		0	0	0	0	0	0	0	0	0	0	0	0	165230	99187		0	0	0	0	0	0	0	0	0	0	0	151720		0	0	0	0	0	0	0	0	0	0
15560	KLDMGGYYITTR	Oxidation (M);Phospho (STY)	1512.67	P09769;F5H3M4	FGR	Tyrosine-protein kinase Fgr	1	2	51.726	1221		0	127780	0	0	0	0	0	298330	239540	0	0	0	0	0		0	142870	0	0	0	0	0	0	740120	0	0	0		0	0	0	0	2840900	3660600	340560	0	1080000	0
31032	THAVSVSETDDYAEIIDEEDTYTMPSTR	Oxidation (M);Phospho (STY)	3270.34	Q8IYN9;Q05397;E7ESA6;J3QT16;Q05397-5;Q05397-3;Q05397-4;Q05397-2	PTK2	Focal adhesion kinase 1	1	7	135.25	174;404;1716		0	0	0	0	0	0	0	0	0	0	0	0	0	827050		0	0	0	0	0	0	0	0	0	0	0	0		0	0	0	0	0	0	0	0	0	0
28855	STFSTNYR	Phospho (STY)	1054.41	P05783;F8VZY9	KRT18	Keratin, type I cytoskeletal 18	1	2	75.738	1128		0	0	0	0	0	0	0	0	0	0	0	0	584260	2092900		575880	279490	1331700	1962000	89781	0	0	0	0	0	853960	4452300		0	0	0	0	77977	0	0	0	0	0
19240	LSDSYSNTLPVR	Phospho (STY)	1430.64	Q9UQB8-3;Q9UQB8-5;Q9UQB8-4;Q9UQB8-6;Q9UQB8-2;Q9UQB8;F8W878;I3L4C2;B4DWA1	BAIAP2;CCDC43	Brain-specific angiogenesis inhibitor 1-associated protein 2	1	3	117.79	278;2367		0	0	0	0	0	0	1014400	136930	271810	0	0	0	0	0		297410	202710	6373700	483290	401480	190730	0	0	0	0	0	0		0	0	0	0	555640	1233500	0	1748100	0	0
34494	TYKEYIDNRR	Phospho (STY)	1436.64	Q5T5U3-3;Q5T5U3	ARHGAP21	Rho GTPase-activating protein 21	1	2	56.548	1928		0	0	94196	0	0	0	0	0	0	0	0	69369	485050	227140		229710	0	364980	0	0	0	0	0	0	0	707690	258770		0	0	431610	95382	219660	0	0	226370	0	0
6422	FGYHIIMVEGR	Oxidation (M);Phospho (STY)	1416.63	Q9Y237;Q9Y237-2	PIN4	Peptidyl-prolyl cis-trans isomerase NIMA-interacting 4	1	1	42.976	2373		0	0	316500	0	0	0	93130	97292	0	0	0	0	0	0		0	250580	0	756070	391580	580910	0	0	297790	535440	0	0		536490	0	879170	0	1293400	320980	505250	653850	0	0
34969	VDQLQEGCSYYFR	Phospho (STY)	1743.7	Q8WZ42-12;Q8WZ42-2;Q8WZ42;Q8WZ42-8;Q8WZ42-13;Q8WZ42-5;Q8WZ42-11;Q8WZ42-4;Q8WZ42-7;Q8WZ42-3;Q8WZ42-10;Q8WZ42-9	TTN	Titin	1	7	136.24	2100		0	0	0	4396500	0	605390	2126700	165070	0	0	0	0	0	0		0	0	0	0	0	0	0	0	0	0	0	0		0	0	0	0	0	0	0	0	0	0
38918	YQEVWTSSTSPR	Phospho (STY)	1519.63	Q9H792;H0YN99	PEAK1	Pseudopodium-enriched atypical kinase 1	1	6	66.989	2266		0	0	0	0	0	0	0	0	0	0	434230	484490	0	1047400		418870	0	3229300	0	556380	655630	0	0	0	161500	0	1353900		0	0	0	0	0	567530	0	382320	0	0
28205	SPFIYSPIIAHNR	Phospho (STY)	1593.77	Q96Q05-3;Q96Q05;Q96Q05-2	TRAPPC9	Trafficking protein particle complex subunit 9	1	1	46.069	2177		0	0	473740	0	0	0	0	0	0	0	0	0	0	786840		0	0	8003200	704270	0	0	0	0	0	0	0	1024100		0	0	0	0	0	0	0	444370	0	0
3059	CYLAWNPPLQDGGANISHYIIEK	Phospho (STY)	2738.26	Q8WZ42-12;Q8WZ42-2;Q8WZ42;Q8WZ42-8;Q8WZ42-13;Q8WZ42-5;Q8WZ42-11;Q8WZ42-4;Q8WZ42-7;Q8WZ42-3;Q8WZ42-10;Q8WZ42-9	TTN	Titin	1	4	103.58	2067		0	0	0	4556500	0	0	0	0	0	0	0	0	0	0		0	0	0	0	0	0	0	0	0	0	0	0		0	0	0	0	0	0	0	0	0	0
37929	YEPIQATPPPPPLPSQYAQPSQPVTSASLHIHSK	Phospho (STY)	3742.84	G5E9E7;Q07157-2;G3V1L9;Q07157	TJP1	Tight junction protein ZO-1	1	2	44.955	74;860		0	0	0	0	0	0	0	0	0	0	0	0	0	2924400		822860	642440	0	1051500	1576800	969090	0	0	0	0	0	0		0	0	0	0	0	0	0	0	0	0
16632	LAYINPDLALEEK	Phospho (STY)	1567.75	P31948;G3XAD8;F5H0T1	STIP1	Stress-induced-phosphoprotein 1	1	5	116.51	872		0	0	0	0	0	0	0	0	0	0	0	0	0	2593700		0	0	0	0	0	0	0	0	0	0	0	1917800		0	0	0	0	0	0	0	0	0	0
26611	SFLDSGYRILGAVAK	Phospho (STY)	1675.83	P18206-2;P18206	VCL	Vinculin	1	3	40.278	135;1331		0	142340	198660	0	0	0	181160	0	0	1789300	0	0	0	0		0	0	0	0	0	0	0	0	0	0	0	0		0	0	0	0	0	0	0	0	0	0
35160	VFKVDNEDIYESRHEIK	Phospho (STY)	2200.02	P42685;B4DY49	FRK	Tyrosine-protein kinase FRK	1	4	103.13	148;1498		0	0	0	0	0	0	782810	0	0	0	0	175010	0	0		1577800	1221000	0	0	0	1794700	506910	7673500	0	0	0	0		0	0	0	0	0	2639300	0	0	370110	0
3478	DHVVEGEPYAGYDR	Phospho (STY)	1685.67	O75063	FAM20B	Glycosaminoglycan xylosylkinase	1	6	56.569	1016;1017		0	0	482150	233960	0	0	0	263660	0	0	0	0	0	1100900		0	209610	412510	0	0	0	0	0	436870	0	0	964390		0	0	2340900	6250000	333650	1241300	0	331500	0	0
24687	QRQYLELECR	Phospho (STY)	1473.64	Q7L7X3	TAOK1	Serine/threonine-protein kinase TAO1	1	6	70.028	1965		0	0	96670	0	0	0	0	0	0	0	77275	0	0	1337800		276800	199720	1010000	464860	1885600	0	147480	0	1084500	0	281390	1723800		0	0	0	0	0	0	0	0	0	0
33442	TSSAQVEGGVHSLHSYEK	Phospho (STY)	1994.87	P12268	IMPDH2	Inosine-5'-monophosphate dehydrogenase 2	1	1	51.566	127		0	0	0	0	0	0	0	0	0	0	0	0	0	1765800		0	0	0	0	332910	0	0	0	0	0	307550	1611500		0	0	0	0	0	0	0	0	0	0
10681	HFYVVTAANR	Phospho (STY)	1256.57	Q32MK0-4;Q32MK0	MYLK3	Myosin light chain kinase 3	1	3	121.5	1895		0	0	0	1845900	0	0	407990	199620	0	0	0	0	0	0		0	0	0	0	0	0	0	0	0	0	0	0		0	0	0	0	0	0	0	0	0	0
28073	SNILWDKEHIYDEQPPNVEEWVK	Phospho (STY)	2947.34	Q16625-4;Q16625-3;Q16625	OCLN	Occludin	1	2	60.133	1888		0	0	0	0	0	0	0	0	0	0	0	0	0	0		921310	545050	0	0	0	1218100	0	0	0	0	0	2091900		0	0	0	0	0	785670	0	839360	318970	0
6130	FDTIYQILLK	Phospho (STY)	1332.67	Q14258	TRIM25	E3 ubiquitin/ISG15 ligase TRIM25	1	3	102.52	1840		0	0	0	0	0	0	0	0	0	0	0	0	0	0		0	0	0	0	0	0	0	0	0	0	0	2003100		0	0	0	1255300	682300	0	0	0	0	0
13069	IENLQEGCSYYFR	Phospho (STY)	1757.71	Q8WZ42-12;Q8WZ42-2;Q8WZ42;Q8WZ42-8;Q8WZ42-13;Q8WZ42-5;Q8WZ42-11;Q8WZ42-4;Q8WZ42-7;Q8WZ42-3;Q8WZ42-10;Q8WZ42-9	TTN	Titin	1	4	155.08	2076		0	0	0	7553000	0	218630	873550	0	0	0	0	0	0	0		0	0	0	0	0	0	0	0	0	0	0	0		688020	0	0	0	0	0	0	0	0	0
9	AAAIGIDLGTTYSCVGVFQHGK	Phospho (STY)	2344.09	P08107;P08107-2;E7EP94	HSPA1A	Heat shock 70 kDa protein 1A/1B	1	5	115.42	1172		0	0	0	3854700	157810	0	0	470720	0	0	0	0	0	0		0	0	0	0	0	0	0	0	0	0	0	0		0	0	509570	0	0	0	0	0	0	0
2085	ATTPPNQGRPDSPVYANLQELK	2 Phospho (STY)	2555.15	Q8IWW6-2;Q8IWW6-4;Q8IWW6;Q8IWW6-3	ARHGAP12	Rho GTPase-activating protein 12	2	2	45.489	427;2001		0	0	0	0	0	0	0	0	0	0	0	0	0	2493500		729470	0	0	0	0	0	0	0	0	0	0	2361600		0	0	0	0	0	0	0	0	0	0
8202	GFGFVYFQNHDAADK	Phospho (STY)	1794.74	Q13151	HNRNPA0	Heterogeneous nuclear ribonucleoprotein A0	1	3	64.52	1779		0	0	0	0	0	0	0	0	0	0	0	0	0	1780500		0	0	0	0	511350	465980	0	0	0	0	0	0		0	0	0	0	0	0	0	0	0	0
26370	SEDIYADPAAYVMR	Oxidation (M);Phospho (STY)	1695.69	Q5VTI5;Q9Y2H5	PLEKHA6	Pleckstrin homology domain-containing family A member 6	1	5	73.877	1929		0	0	0	0	0	0	0	0	0	0	0	0	0	0		1757800	370260	0	0	0	0	0	0	0	0	0	1310800		0	316760	0	0	368680	0	0	0	0	197540
37114	VYDTPGPCPSVK	Phospho (STY)	1398.59	Q8WZ42-12;Q8WZ42-2;Q8WZ42;Q8WZ42-8;Q8WZ42-13;Q8WZ42-5;Q8WZ42-11;Q8WZ42-4;Q8WZ42-7;Q8WZ42-3;Q8WZ42-10;Q8WZ42-9	TTN	Titin	1	6	113.24	439;2092		0	0	0	4386000	0	0	2212600	1524700	0	0	0	98820	0	0		0	0	0	0	0	0	306450	0	0	0	0	0		202960	0	0	0	0	0	0	291680	0	0
21244	MVVNEGSDGGQSVYHVHLHVLGGR	Phospho (STY)	2626.21	P49773	HINT1	Histidine triad nucleotide-binding protein 1	1	3	82.406	1533		0	0	0	0	0	0	0	0	0	0	0	0	0	0		0	0	0	733480	0	0	0	0	0	0	0	1915300		0	0	0	757530	501150	0	567020	910290	0	0
19156	LRLESYISQQK	Phospho (STY)	1443.71	Q8TD43-2;Q8TD43;Q8TD43-3	TRPM4	Transient receptor potential cation channel subfamily M member 4	1	1	44.639	2038		0	0	0	500870	0	0	0	0	0	0	0	0	0	0		0	0	0	0	0	0	0	0	0	0	0	0		0	243060	11187000	0	0	0	0	967510	2472700	1362300
2362	AYAYLFK	Acetyl (Protein N-term);Phospho (STY)	996.436	P61019;E9PKL7;P61019-2	RAB2A	Ras-related protein Rab-2A	1	14	75.311	1619		0	0	0	0	0	0	0	0	0	0	0	0	0	0		0	0	0	435670	577530	864840	0	0	0	0	0	1145000		0	0	647300	733950	406740	0	163570	613230	95618	0
339	ADSEYTDKLQHYTSGHMTPGMK	Oxidation (M);Phospho (STY)	2592.07	B1AKC9;P29323-2;P29323-3;P29323	EPHB2	Ephrin type-B receptor 2	1	1	78.456	293;517;518		0	0	0	0	0	0	0	0	0	0	0	0	0	0		0	0	13473000	3800900	0	0	0	0	0	0	0	0		0	0	0	0	0	0	0	0	0	0
22740	NNYALNTTATYAEPYRPIQYR	2 Phospho (STY)	2678.16	Q99569-2;Q99569	PKP4	Plakophilin-4	2	8	126.84	456;457;2197;2198		0	0	0	0	0	0	0	0	0	0	0	0	0	0		0	0	0	0	0	0	0	0	0	0	0	0		0	0	0	0	0	0	0	0	0	0
36538	VSAQYLSEIEMAK	Phospho (STY)	1547.69	O75955;B4DVY7	FLOT1	Flotillin-1	1	5	60.55	1042		0	0	370170	0	0	0	0	0	0	0	0	0	0	656820		0	0	0	606420	435410	0	0	0	0	0	0	1272000		0	0	0	0	0	337370	552910	410980	0	0
5282	ELTYQTEEDRKNLLR	Phospho (STY)	1986.94	P12883	MYH7	Myosin-7	1	4	68.044	1263		0	0	0	0	0	0	0	0	0	0	0	0	0	0		0	0	0	0	0	0	0	0	0	0	0	0		0	0	0	0	0	0	0	0	0	0
4061	DSGLYKDLLHK	Phospho (STY)	1367.65	Q08357	SLC20A2	Sodium-dependent phosphate transporter 2	1	2	48.568	1745		0	0	562440	0	0	0	0	0	0	0	0	0	0	1804300		0	0	0	0	0	0	0	0	149260	141820	0	1664100		0	0	0	0	408530	471130	343060	838690	193520	0
19821	LVLCEVFKYNR	Phospho (STY)	1519.73	P15104	GLUL	Glutamine synthetase	1	5	90.05	1290		0	0	0	0	0	0	0	0	0	0	0	0	0	0		0	0	0	0	0	0	0	0	0	0	0	0		0	0	0	0	0	0	0	0	0	0
2082	ATTGLKPVDSGCVAYVLR	Phospho (STY)	1985.96	Q9HD20-2;Q9HD20	ATP13A1	Manganese-transporting ATPase 13A1	1	3	52.862	2274		0	0	0	0	0	0	0	0	0	0	0	0	0	2329400		0	0	0	0	0	0	0	0	0	0	560870	0		0	0	0	0	0	0	0	0	0	0
5280	ELTYQTEEDRK	Phospho (STY)	1490.63	P12882;Q9Y623;Q9UKX2;P12883	MYH1;MYH4;MYH2;MYH7	Myosin-1;Myosin-4;Myosin-2;Myosin-7	1	4	149.96	1258;1263		0	0	0	7525300	0	0	4392600	2568500	0	0	99259	0	0	0		0	0	0	0	0	0	0	0	0	0	0	0		0	0	0	0	0	0	0	0	256980	0
21	AAAYLDPNLNHTPNSSTK	Acetyl (Protein N-term);Phospho (STY)	2034.9	Q8IYN9;Q05397;J3QT16;Q05397-5;E5RFW9;E5RG54	PTK2	Focal adhesion kinase 1	1	3	60.062	1712		0	0	0	0	0	0	0	0	0	0	0	0	0	3253700		0	0	0	453950	0	0	0	0	0	0	0	0		0	0	0	0	0	0	0	0	0	0
38310	YHSLAPMYYR	Phospho (STY)	1379.57	P51148;P51148-2;K7ERI8;B4DJA5;P20339;P61020;P61020-2	RAB5C;RAB5A;RAB5B	Ras-related protein Rab-5C;Ras-related protein Rab-5A;Ras-related protein Rab-5B	1	2	62.463	541		0	0	169910	0	0	0	0	88629	0	0	0	0	0	1762900		253370	0	3750800	394600	132570	0	0	2047200	0	0	0	1150500		0	0	99681	0	0	183890	0	362920	0	0
32593	TNHIYVSSDDIK	Phospho (STY)	1470.64	Q6P2Q9	PRPF8	Pre-mRNA-processing-splicing factor 8	1	4	75.102	1953		0	0	0	0	0	0	0	0	0	0	0	0	0	0		0	0	0	0	0	0	0	0	0	0	0	0		0	0	0	414420	0	0	0	0	0	0
1820	ARPEYMLPVHFYGR	Oxidation (M);Phospho (STY)	1830.83	P11216	PYGB	Glycogen phosphorylase, brain form	1	4	65.043	1236		0	0	0	269370	0	0	0	0	0	0	0	0	0	0		0	206880	0	0	0	382640	0	0	210210	0	0	0		0	0	231470	0	466390	477880	83831	412240	338830	0
4983	EILVGDVGQTVDDPYATFVK	Phospho (STY)	2245.06	P23528;G3V1A4;E9PK25	CFL1	Cofilin-1	1	3	57.798	1384		0	0	0	0	0	0	0	0	0	0	0	0	0	3287100		713750	0	0	0	0	0	0	0	0	0	0	2727900		0	0	0	0	0	0	0	0	0	0
28367	SQGLSQLYHNQSQGLLSQLQGQSK	Phospho (STY)	2708.29	P78344	EIF4G2	Eukaryotic translation initiation factor 4 gamma 2	1	2	55.588	165;1669		0	0	0	0	0	0	0	0	0	0	0	0	0	0		0	0	0	0	0	0	0	0	0	0	0	2354200		0	0	0	0	0	0	0	0	0	0
38244	YGVGEPLESEPVVAK	Phospho (STY)	1652.77	Q8WZ42-12;Q8WZ42-2;Q8WZ42;Q8WZ42-8;Q8WZ42-13;Q8WZ42-5;Q8WZ42-11;Q8WZ42-4;Q8WZ42-7;Q8WZ42-3;Q8WZ42-10;Q8WZ42-9	TTN	Titin	1	4	91.812	2078		0	0	0	5261900	0	248470	2123700	1611500	0	0	0	0	0	0		0	0	0	0	0	0	0	0	0	0	0	0		266030	0	0	0	0	0	0	0	0	0
28978	STSSPYHAGNLLQR	Phospho (STY)	1609.72	Q9H792;H0YN99	PEAK1	Pseudopodium-enriched atypical kinase 1	1	1	59.227	2265		0	0	0	0	0	0	0	0	0	0	0	0	645650	0		0	0	735400	375820	375360	529780	0	0	714170	0	659620	2797200		0	0	0	0	359600	0	0	0	0	0
2234	AVLYADYRAPGPAR	Phospho (STY)	1598.76	Q5W0G0;Q5W0F9;B4DN67;Q96J84-3;Q96J84;Q96J84-2	KIRREL	Kin of IRRE-like protein 1	1	1	43.761	547;548		0	0	0	0	0	0	0	0	0	0	0	0	0	0		0	0	0	0	0	0	0	0	0	0	0	0		0	0	0	0	0	0	0	239460	0	0
5073	EKWDCESICSTYSNLYNHPQLIK	Phospho (STY)	2964.28	Q96GA3	LTV1	Protein LTV1 homolog	1	3	69.765	451;2163		0	0	0	0	0	0	0	0	0	0	0	0	0	777190		0	0	0	0	0	0	0	0	0	0	0	0		0	0	0	0	0	0	0	0	0	0
37765	YAPLHLVPLIER	Phospho (STY)	1499.79	Q7L576;Q7L576-2;Q7L576-3;E7EVJ5;E7EVF4;E7EWA4;Q96F07-2;Q96F07;E7EW33;F5H583;H7C229	CYFIP1;CYFIP2	Cytoplasmic FMR1-interacting protein 1;Cytoplasmic FMR1-interacting protein 2	1	5	68.676	726		0	0	161130	0	0	0	0	0	0	0	0	0	0	2059800		214900	0	0	0	0	0	0	0	0	0	0	501550		0	0	0	0	0	0	0	0	0	0
16637	LAYVAPTIPR	Phospho (STY)	1179.61	O14974-5;O14974-4;O14974-2;O14974;O14974-3	PPP1R12A	Protein phosphatase 1 regulatory subunit 12A	1	5	94.692	964		0	0	0	0	0	0	0	0	0	0	0	0	0	1998200		182530	0	0	0	0	0	0	0	0	0	0	1607500		0	0	0	0	0	0	0	0	0	0
562	AFQGPGHQAPHVHYAR	Phospho (STY)	1851.83	B3KWG5;F8VW56;P21860-5;P21860-4;P21860	ERBB3	Receptor tyrosine-protein kinase erbB-3	1	1	47.774	533		0	0	0	0	0	0	0	0	0	0	0	298220	215800	1350500		0	1165200	0	443090	0	0	0	313210	684040	173400	199880	1460000		0	0	740450	0	286190	111280	0	686600	0	0
23399	NVYYELNDVR	Phospho (STY)	1363.58	Q5T5P2-2;Q5T5P2-7;A6NLF3;Q5T5P2;F5H1Q3	KIAA1217	Sickle tail protein homolog	1	6	74.841	482		0	0	0	158170	0	0	0	0	0	0	150880	199200	0	0		0	0	0	0	0	535640	0	0	0	234320	0	0		368780	383010	6315800	6643700	0	364090	279450	750720	0	0
28849	STFDAHIYEGR	Phospho (STY)	1374.56	Q05655;Q05655-2	PRKCD	Protein kinase C delta type;Protein kinase C delta type regulatory subunit;Protein kinase C delta type catalytic subunit	1	4	55.261	1724		0	0	0	0	0	0	49580	0	0	0	0	0	201810	0		0	376830	0	286000	0	0	0	0	1712100	773320	163470	0		0	0	0	0	0	509080	0	0	293900	0
20581	MHLPSPTDSNFYR	Phospho (STY)	1643.68	P00533;E9PFD7;Q504U8	EGFR	Epidermal growth factor receptor	1	5	126.12	103;1081		0	0	0	0	0	0	0	0	0	0	0	0	0	0		0	0	12687000	3453700	0	0	0	0	0	0	0	0		0	0	0	0	0	0	0	0	0	0
294	ADGGAEYATYQTK	Phospho (STY)	1453.58	P15529-7;P15529-4;P15529-6;P15529-3;P15529-5;P15529-2;P15529-16	CD46	Membrane cofactor protein	1	3	89.231	1297		0	0	0	0	0	0	0	0	0	0	0	0	468200	0		346990	483560	2032700	636770	345930	407560	170810	0	0	0	243710	1280700		0	0	0	0	0	171370	125770	1887400	0	0
21002	MQNHGYENPTYKYLEQMQI	2 Oxidation (M);Phospho (STY)	2498.03	Q06481-5;Q06481-4;Q06481-2;Q06481-3;Q06481-6;Q06481;F5H845;F5GZY0	APLP2	Amyloid-like protein 2	1	1	48.945	405;1730;1731		0	0	0	0	0	0	0	0	0	0	0	0	0	0		0	0	0	0	0	0	0	0	0	0	0	0		0	0	0	0	0	0	0	0	0	0
37711	YAFVMFK	Phospho (STY)	984.418	B9ZVT1;Q8IXT5	RBM12B	RNA-binding protein 12B	1	0	75.311	601		0	0	0	0	0	0	0	0	0	0	0	0	0	2721300		0	0	0	0	0	0	0	0	0	0	0	2461400		0	0	0	0	0	0	0	0	0	0
28318	SPYAGLQLGAAK	Phospho (STY)	1254.6	Q14134-2;Q14134	TRIM29	Tripartite motif-containing protein 29	1	4	114.72	1826		0	0	0	0	0	0	0	0	0	0	0	0	0	0		0	1919200	0	0	0	0	0	0	0	0	0	0		0	0	5369400	9023600	0	0	0	0	0	0
29388	SYIGSNHSSLGSMSPSNMEGYSK	Phospho (STY)	2499.01	P78310-7;P78310-2;P78310-6;P78310	CXADR	Coxsackievirus and adenovirus receptor	1	4	66.467	164;1666		0	0	0	0	0	0	0	0	0	0	0	0	0	0		0	0	4397200	602940	566330	486240	0	0	0	0	0	0		0	0	0	0	0	0	0	806450	0	0
36791	VTPPEGYEVVTVFPK	Phospho (STY)	1740.84	O00151	PDLIM1	PDZ and LIM domain protein 1	1	3	65.895	939		0	0	0	0	0	0	0	0	0	0	0	0	0	1745400		367220	0	0	0	0	0	0	0	0	202230	376020	1129000		0	0	0	0	0	0	0	0	0	0
1017	AIMTYVSSFYHAFSGAQK	Oxidation (M);Phospho (STY)	2102.92	P12814-2;P12814-3;P12814;P12814-4;H9KV75;O43707	ACTN1;ACTN4	Alpha-actinin-1;Alpha-actinin-4	1	1	62.203	91;1003		0	0	0	376370	0	0	0	0	0	0	0	0	0	0		463670	212240	0	0	533760	748450	0	0	530750	319740	0	0		0	0	0	737210	530650	528280	0	303250	0	0
20090	LYAVVTR	Phospho (STY)	900.447	P07948;P07948-2	LYN	Tyrosine-protein kinase Lyn	1	4	79.469	1167		0	0	411440	0	0	0	0	0	0	0	0	0	0	737130		945510	456720	0	0	1168000	0	0	222790	561360	353020	0	0		0	0	978210	0	0	0	0	0	102130	0
14429	ISPFEHQTYCQR	Phospho (STY)	1644.68	P28482;P28482-2;P27361;E9PBK7;E9PJF0;E9PQW4;P27361-2;P27361-3	MAPK1;MAPK3	Mitogen-activated protein kinase 1;Mitogen-activated protein kinase 3;Mitogen-activated protein kinase	1	6	68.676	1404		0	0	279440	0	0	0	0	0	0	0	0	0	289910	1252500		0	289520	0	0	0	342910	0	0	449250	364230	266930	1326400		0	0	0	1263900	0	0	0	0	0	0
18777	LNYLDPR	Phospho (STY)	969.432	P11387;Q969P6-2;Q969P6	TOP1;TOP1MT	DNA topoisomerase 1;DNA topoisomerase I, mitochondrial	1	8	82.671	1242		0	0	0	0	0	0	1111600	0	335200	0	0	0	0	0		0	0	4452300	3338000	657920	439790	0	0	1207000	622940	0	0		0	0	0	1518200	821330	89970	0	920700	0	0
33605	TTGIVLDSGDGVTHNVPIYEGYALPHAIMR	Oxidation (M);Phospho (STY)	3291.56	P68032;P63267-2;P68133;Q5T8M7;P62736;P63267	ACTC1;ACTG2;ACTA1;ACTA2	Actin, alpha cardiac muscle 1;Actin, gamma-enteric smooth muscle;Actin, alpha skeletal muscle;Actin, aortic smooth muscle	1	2	117.03	1641		0	0	0	0	0	0	0	0	0	0	0	0	0	0		0	0	0	0	0	0	0	0	0	0	0	0		0	0	0	0	0	0	0	0	0	0
35617	VIQSYNIR	Phospho (STY)	1071.51	B2RCS5;P35609;B7Z4P8	ACTN2	Alpha-actinin-2	1	4	119.29	529		0	0	53364	3107700	0	604440	2233700	1402800	0	0	0	0	0	0		0	0	0	0	0	0	0	0	0	0	0	0		170430	0	0	0	0	0	0	0	0	0
4493	EAPEPMELDGPKGTGYIKTELISVSEVHPSR	Phospho (STY)	3445.65	P42224	STAT1	Signal transducer and activator of transcription 1-alpha/beta	1	1	73.227	387;388;1487		0	0	0	0	0	0	0	0	0	0	0	0	0	0		0	0	0	0	0	0	0	0	0	0	0	0		0	0	0	0	0	0	0	0	0	0
33026	TQILAASYELHK	Phospho (STY)	1452.7	Q01082;Q01082-2;Q01082-3	SPTBN1	Spectrin beta chain, non-erythrocytic 1	1	2	72.29	1692		328300	0	0	0	327840	0	0	0	387050	106780	0	0	0	0		0	0	0	0	0	0	0	0	0	0	0	0		341720	338290	1231200	1400900	0	0	628670	1035200	414100	269300
38988	YRCNVENLPR	Phospho (STY)	1399.61	Q92896;Q92896-3;Q92896-2;H3BM42	GLG1	Golgi apparatus protein 1	1	7	98.044	2137		0	67122	381400	533420	0	0	0	0	0	0	0	0	0	782710		1108900	0	0	0	0	0	0	0	232120	311270	0	0		0	0	1815500	1949100	0	640190	0	0	0	0
10327	HAYGLGEHYNSVTR	Phospho (STY)	1682.72	Q8N6M0	OTUD6B	OTU domain-containing protein 6B	1	3	118.76	2016		0	0	0	0	0	0	0	0	0	0	0	0	363800	0		0	0	0	0	0	0	0	0	0	0	365980	1754500		135550	0	0	0	0	0	0	0	0	0
14541	ITLDNAYMEK	Oxidation (M);Phospho (STY)	1292.54	P14618;P14618-3;H3BQ34;P14618-2	PKM	Pyruvate kinase PKM;Pyruvate kinase	1	7	71.03	1277		0	0	0	490880	0	0	0	334360	0	0	160820	0	0	645930		0	0	0	0	0	0	0	0	140080	0	0	0		0	0	2179100	1464000	303730	0	0	0	119970	267890
20912	MNHTVQTFFSPVNSGQPPNYEMLK	Acetyl (Protein N-term);Phospho (STY)	2887.27	Q01628;C9JQL5	IFITM3	Interferon-induced transmembrane protein 3;Putative dispanin subfamily A member 2d	1	2	58.373	1694		0	0	0	0	0	0	0	0	0	0	0	0	0	0		0	0	7334900	0	0	0	0	0	0	0	0	2947200		0	0	0	0	0	0	0	0	0	0
38027	YFPAFEK	Phospho (STY)	980.404	P08263;Q16772;Q5JW85;Q7RTV2;P09210	GSTA1;GSTA3;GSTA5;GSTA2	Glutathione S-transferase A1;Glutathione S-transferase A1, N-terminally processed;Glutathione S-transferase A3;Glutathione S-transferase;Glutathione S-transferase A5;Glutathione S-transferase A2	1	15	71.342	1186		0	0	0	0	0	0	0	0	0	0	191370	388710	0	0		0	0	0	1553000	0	0	0	0	0	0	0	0		0	0	0	0	4682700	0	0	1262000	1105800	0
38852	YNSPPTQLSLKPNSQSLR	Phospho (STY)	2109.03	P78524;B4DDL8;P78524-3;P78524-2;E9PJC3	ST5	Suppression of tumorigenicity 5 protein	1	2	111.22	1671		0	0	0	0	0	0	0	184440	0	115170	498280	819970	0	0		648090	0	8470800	1031900	0	1712400	0	0	0	0	0	0		0	0	0	0	0	0	0	0	613360	0
37264	WDSYENLSADGEVLHTQGPVDGSLYAK	2 Phospho (STY)	3110.29	Q68CZ2;Q68CZ2-3	TNS3	Tensin-3	2	3	72.687	223;1946		0	0	0	0	0	0	0	0	0	0	0	0	0	955010		1155700	0	0	1162400	0	0	0	0	728100	490690	0	980810		0	0	0	0	0	0	0	0	0	0
20282	MAEAYSEIGMKGER	2 Oxidation (M);Phospho (STY)	1682.67	P20963-3;P20963	CD247	T-cell surface glycoprotein CD3 zeta chain	1	4	63.091	1353		0	0	0	0	0	0	0	0	492410	0	0	0	0	0		0	86993	0	0	0	687090	0	0	0	0	0	0		758750	844010	312150	0	230730	0	0	0	297250	0
26586	SFHEDEVDRVPHNPYATLR	Phospho (STY)	2361.05	E9PGA7;F5H6F3;Q9Y2L6-2;Q9Y2L6	FRMD4B	FERM domain-containing protein 4B	1	1	60.764	748		0	0	0	0	0	0	0	0	0	0	378200	365180	0	0		0	0	0	0	1218800	942560	0	0	0	0	0	0		0	385870	1012600	0	0	0	0	0	0	0
9903	GVNIGGAGSYIYEKPLAEGPQVTGPIEVPAAR	Phospho (STY)	3289.64	P52943;P52943-2	CRIP2	Cysteine-rich protein 2	1	1	60.363	1559		0	0	0	0	0	0	0	0	0	0	0	669080	0	2115900		441160	0	0	0	674010	808720	0	0	689860	0	0	0		0	0	0	0	0	0	0	0	0	0
37229	WANYHLENAGCNK	Phospho (STY)	1655.66	P13796	LCP1	Plastin-2	1	1	82.069	1272		0	0	0	981390	0	0	307150	72160	88265	0	0	0	0	0		0	0	0	0	0	0	0	0	0	0	0	0		0	59853	0	0	0	821180	0	0	535740	0
6696	FLEDDPSDPTYTSSLGGK	Phospho (STY)	2007.84	P54753	EPHB3	Ephrin type-B receptor 3	1	4	111.01	393;1572		0	0	0	0	0	0	0	0	0	0	0	0	0	0		290370	381410	10624000	2449300	0	0	0	0	0	0	0	0		0	0	892880	1149300	0	0	0	318210	0	0
38418	YISLIYTNYEAGKDDYVK	Phospho (STY)	2234.02	P09211	GSTP1	Glutathione S-transferase P	1	2	64.454	1211		0	0	0	0	0	0	0	0	0	0	0	0	0	0		0	0	0	0	0	0	0	0	0	0	0	0		0	0	6587300	0	638060	831560	0	949970	0	0
25287	RGSGELYEHEKDLVWK	Phospho (STY)	2024.94	Q5SR50;O00329;F5H807	PIK3CD	Phosphatidylinositol 4,5-bisphosphate 3-kinase catalytic subunit delta isoform	1	1	59.728	942		0	0	0	179190	0	0	0	0	209720	0	406750	683220	0	462210		0	322630	0	0	0	0	0	0	0	0	0	0		317550	457880	1177100	1389600	1132800	0	356210	0	0	0
579	AFSYYGPLR	Phospho (STY)	1152.5	C9JAB2;Q16629-3;Q16629-2;Q16629-4;Q16629	SRSF7	Serine/arginine-rich splicing factor 7	1	1	58.981	618		0	0	0	0	0	0	0	0	0	0	0	0	0	0		0	0	0	0	411540	366340	0	0	0	0	364880	1854900		0	0	0	0	0	0	0	0	0	0
17824	LKDYAFIHFDER	Phospho (STY)	1632.73	O60506-2;O60506;O60506-4;O60506-3;O60506-5	SYNCRIP	Heterogeneous nuclear ribonucleoprotein Q	1	3	58.723	1007		0	0	0	0	0	0	330800	0	422930	0	0	0	0	0		0	0	0	615980	298830	0	0	0	0	0	0	0		0	0	0	0	0	0	0	812090	0	0
34368	TYALNAAGVSK	Phospho (STY)	1173.54	Q8WZ42-12;Q8WZ42-2;Q8WZ42;Q8WZ42-8;Q8WZ42-13;Q8WZ42-5;Q8WZ42-11;Q8WZ42-4;Q8WZ42-7;Q8WZ42-3;Q8WZ42-10;Q8WZ42-9	TTN	Titin	1	3	140.91	2097		0	0	0	2196100	0	365820	1987300	1067000	0	0	0	0	0	0		0	0	0	0	0	0	0	0	0	0	0	0		190140	0	0	0	0	0	0	0	0	999180
20382	MDYVEINIDHK	Oxidation (M);Phospho (STY)	1471.61	Q00341;Q00341-2	HDLBP	Vigilin	1	1	44.543	1681		0	0	0	0	0	0	0	0	0	0	0	0	0	889820		639260	0	1179700	1691800	0	639070	92344	0	0	470190	163550	1269400		133530	182850	0	0	1660700	199820	965420	1584100	374020	203910
29556	TAASGIPYHSEVPVSLK	Phospho (STY)	1834.89	Q01082	SPTBN1	Spectrin beta chain, non-erythrocytic 1	1	1	55.755	1691		0	0	0	0	0	0	296560	0	0	0	280370	0	0	0		0	286330	6599900	4366900	417070	0	0	0	253000	0	0	0		0	0	0	0	0	0	0	0	0	0
23799	QALDYVELSPLTQASPQR	Phospho (STY)	2095	Q9H2D6-5;F8W6V6;Q9H2D6-3;Q9H2D6-2;Q9H2D6;Q9H2D6-6	TRIOBP	TRIO and F-actin-binding protein	1	5	48.907	831		0	0	0	0	0	0	0	0	0	0	0	0	0	2759800		0	0	0	0	0	0	0	0	0	459870	0	2308700		0	0	0	0	0	0	0	0	0	0
21512	NDGYLMFQQVPMVEIDGMK	3 Oxidation (M);Phospho (STY)	2341.97	P08263;P09210	GSTA1;GSTA2	Glutathione S-transferase A1;Glutathione S-transferase A1, N-terminally processed;Glutathione S-transferase A2	1	2	105.5	1185		0	0	0	0	0	0	0	0	0	0	0	0	0	0		0	0	0	0	0	0	0	0	0	0	0	0		0	553930	0	0	10604000	0	1269200	610850	682310	574480
34866	VCEPCYEQLNR	Phospho (STY)	1546.59	O14964-2;O14964	HGS	Hepatocyte growth factor-regulated tyrosine kinase substrate	1	2	91.549	962		0	0	417270	0	0	0	0	0	0	0	158830	171590	0	0		541710	170430	0	0	0	529410	0	0	658990	583650	0	0		191290	254310	0	0	998950	402290	0	0	156820	0
3677	DKYEPAAVSEQGDKK	Phospho (STY)	1743.77	P05023-4;P05023;P05023-2	ATP1A1	Sodium/potassium-transporting ATPase subunit alpha-1	1	1	85.909	1114		0	0	0	0	0	0	0	0	0	0	0	0	0	165850		0	0	212440	211610	87884	0	0	0	0	0	652680	3534600		0	0	0	0	175830	0	0	0	0	0
35774	VLAPASTLQSSYQIPTENSMTAR	Oxidation (M);Phospho (STY)	2560.19	Q14126	DSG2	Desmoglein-2	1	1	56.29	1821		0	0	0	0	0	0	0	0	0	0	0	0	0	1990100		750650	478220	0	592630	0	0	0	0	0	0	824190	0		0	0	0	0	0	0	0	0	0	0
34364	TYAICGAIR	Phospho (STY)	1103.48	Q8WVC2;P63220;Q9BYK1	RPS21	40S ribosomal protein S21	1	5	67.897	1655		0	0	0	0	0	0	112300	0	0	0	0	0	0	1553200		0	0	459390	0	0	0	0	0	0	0	0	1235100		0	0	0	0	0	0	0	0	0	0
1804	ARDYDHLFK	Acetyl (Protein N-term);Phospho (STY)	1285.55	Q15286;Q15286-2;F5H7F8	RAB35	Ras-related protein Rab-35	1	1	45.368	1878		0	0	0	0	0	0	0	0	243590	0	119690	206680	0	1460700		1033100	517960	2554500	1166300	334730	420510	426510	1024900	298960	237120	228850	1906900		0	0	0	0	0	242280	0	0	189200	0
16115	KTVTYEDPQAVGGLASALDNR	Phospho (STY)	2284.07	F5H3S6;B7Z2U2;B7Z2L7;Q6ZVM7-4;Q6ZVM7-2;Q6ZVM7-3;Q6ZVM7	TOM1L2	TOM1-like protein 2	1	4	68.291	301;302;584		0	0	0	0	0	0	0	0	0	0	0	0	0	1599500		0	886110	0	0	0	495380	0	0	0	0	0	0		0	0	0	0	0	0	0	0	0	0
25420	RKNYGQLDIFPAR	Phospho (STY)	1656.81	B1AVQ5;P15941-7;P15941-11;P15941-8;P15941-4;P15941-3;P15941;P15941-2;B1AVQ7;P15941-17;P15941-15;P15941-6;P15941-12;P15941-16;P15941-9;P15941-10	MUC1	Mucin-1;Mucin-1 subunit alpha;Mucin-1 subunit beta	1	5	95.094	524		0	0	0	0	0	0	0	0	0	0	0	0	0	0		1137500	543720	0	219520	0	0	522990	639500	0	0	0	0		0	0	0	0	2110700	3959900	0	0	584190	409810
30344	TEVTPAAQVDVLYSR	Phospho (STY)	1727.81	Q9H400-2;Q9H400	LIME1	Lck-interacting transmembrane adapter 1	1	5	66.246	256;2253		0	0	0	0	0	0	0	0	0	0	0	0	0	1007200		2043400	0	0	366780	0	1339000	0	0	0	0	0	1520500		0	0	0	0	915350	0	0	0	0	0
10337	HAYVSFKPCMTR	Oxidation (M);Phospho (STY)	1591.67	O43164-2;O43164	PJA2	E3 ubiquitin-protein ligase Praja-2	1	1	80.245	985		0	0	396550	0	0	0	0	0	0	0	116560	147920	0	0		339340	220410	385950	1342300	489810	910110	0	0	0	0	192160	1170200		0	0	0	0	0	0	0	0	476450	0
1248	ALEYACGIK	Phospho (STY)	1103.47	Q5T1Z0;Q9H008-2;Q9H008	LHPP	Phospholysine phosphohistidine inorganic pyrophosphate phosphatase	1	5	57.859	1925		0	0	0	0	0	0	0	0	0	0	0	0	359670	1190500		174940	0	0	701440	0	0	0	0	0	0	386630	2477400		490780	381660	0	0	0	0	498630	0	0	0
23039	NSSYFVEWIPNNVK	Phospho (STY)	1775.79	P68371;P04350;Q13509;A8K854;Q13885;Q9BUF5;Q5JP53;P07437;Q5ST81;E9PBJ4	TUBB4B;TUBB4A;TUBB3;TUBB2A;TUBB6;TUBB	Tubulin beta-4B chain;Tubulin beta-4A chain;Tubulin beta-3 chain;Tubulin beta-2A chain;Tubulin beta-6 chain;Tubulin beta chain	1	3	66.215	112;1111		0	0	0	0	0	0	0	0	0	0	0	0	0	0		0	0	0	0	0	1026600	0	0	0	0	0	1705200		0	0	0	0	0	0	0	0	0	0
12793	IAEENLTYAELELIKPHR	Phospho (STY)	2218.1	Q8IW00	VSTM4	V-set and transmembrane domain-containing protein 4	1	5	57.936	1999		0	0	3543800	0	0	0	0	0	0	0	709640	239540	0	0		900720	251890	0	0	0	0	0	0	500720	150580	0	0		0	0	0	0	484940	0	210520	454780	0	0
12215	HSSVYPTQEELEAVQNMVSHTER	Phospho (STY)	2750.2	Q12906;Q12906-7;Q12906-5;Q12906-4;Q12906-2;Q12906-6;Q12906-3;K7ENK6	ILF3	Interleukin enhancer-binding factor 3	1	4	108.5	180;1762		0	0	0	0	0	0	0	0	0	0	0	0	0	0		0	0	0	0	0	0	0	0	0	0	0	1661300		0	0	0	0	0	0	0	0	0	0
10305	HATGNYIIIMDADLSHHPK	Phospho (STY)	2212.01	E9PHH5;Q5QPK2;O60762	DPM1	Dolichol-phosphate mannosyltransferase subunit 1	1	1	69.361	761		0	0	0	0	0	0	0	0	631830	0	0	0	0	0		347390	0	9288200	2440700	520150	0	0	0	0	337070	0	580200		0	0	0	0	0	0	0	313150	0	0
33335	TSHYLTPQSNHLSLSK	Phospho (STY)	1891.88	Q6R327;Q6R327-3	RICTOR	Rapamycin-insensitive companion of mTOR	1	2	109.1	1955		0	0	0	0	0	0	0	0	0	0	0	0	0	0		130870	0	0	0	0	0	0	0	302470	0	318930	2043600		0	0	288430	851810	0	0	0	0	0	0
728	AGLYGLPR	Phospho (STY)	925.442	P49327	FASN	Fatty acid synthase;[Acyl-carrier-protein] S-acetyltransferase;[Acyl-carrier-protein] S-malonyltransferase;3-oxoacyl-[acyl-carrier-protein] synthase;3-oxoacyl-[acyl-carrier-protein] reductase;3-hydroxyacyl-[acyl-carrier-protein] dehydratase;Enoyl-[acyl-carrier-protein] reductase;Oleoyl-[acyl-carrier-protein] hydrolase	1	1	54.611	1527		0	0	0	0	0	0	0	0	0	0	0	0	0	1884000		0	0	0	0	0	0	0	0	0	0	0	2133400		0	0	0	0	0	0	0	0	0	0
16116	KTVTYEDPQAVGGLASALDNRK	Phospho (STY)	2412.17	F5H3S6;B7Z2U2;B7Z2L7;Q6ZVM7-4;Q6ZVM7-2;Q6ZVM7-3;Q6ZVM7	TOM1L2	TOM1-like protein 2	1	1	90.729	301;302;584		0	0	0	0	0	0	0	0	0	0	0	0	0	1467900		742270	585430	0	0	891380	460900	0	0	0	0	0	1222800		0	0	0	0	0	0	0	0	0	0
20693	MKGDYDVTVPK	Phospho (STY)	1331.58	Q09666	AHNAK	Neuroblast differentiation-associated protein AHNAK	1	1	43.604	1754		0	0	0	379460	0	0	0	0	0	0	0	0	0	1899100		361180	475730	666080	364690	0	0	0	0	244880	311790	0	1539800		0	0	0	0	0	0	0	0	0	0
5416	EPMNPIKQYVK	Oxidation (M);Phospho (STY)	1441.67	Q9H2U2;Q9H2U2-2;E2QRM6;Q9H2U2-3;B4DFH3	PPA2	Inorganic pyrophosphatase 2, mitochondrial	1	3	50.108	2250		0	0	0	0	0	0	0	0	0	0	0	0	0	0		0	0	0	992400	2337400	2389100	0	0	0	0	0	0		0	91134	0	0	2275700	0	948610	796110	609620	0
7636	FYGPQVNNISHTK	Phospho (STY)	1583.71	O00401	WASL	Neural Wiskott-Aldrich syndrome protein	1	3	65.295	943		0	0	0	0	0	0	0	0	0	0	0	0	0	2385600		171590	403790	0	0	0	0	97668	0	0	0	0	1937200		0	0	0	0	0	0	0	0	0	0
24350	QLFHPEQLITGKEDAANNYAR	Phospho (STY)	2494.16	P68363;F8VS66;Q9BQE3;F5H5D3;Q71U36;Q71U36-2;Q13748;Q13748-2;A8MUB1;P68366	TUBA1B;TUBA1C;TUBA1A;TUBA3C;TUBA4A	Tubulin alpha-1B chain;Tubulin alpha-1C chain;Tubulin alpha-1A chain;Tubulin alpha-3C/D chain;Tubulin alpha-4A chain	1	3	87.676	496		0	0	0	0	0	0	0	0	0	0	0	0	0	622320		0	0	0	0	0	0	0	0	0	0	0	469090		0	0	0	9413900	0	215780	0	0	0	0
35279	VGFYESDVMGR	Oxidation (M);Phospho (STY)	1354.53	P01023	A2M	Alpha-2-macroglobulin	1	2	60.255	1090		0	0	607010	527560	0	107890	393190	277430	0	0	0	0	0	0		525240	0	0	0	0	0	0	0	0	926060	0	0		0	0	1403800	2865500	552100	792930	450070	350400	245760	159280
26256	SDDYMPMSPASVSAPK	Phospho (STY)	1761.7	Q9Y4H2	IRS2	Insulin receptor substrate 2	1	5	99.344	2392		0	0	0	0	0	0	348070	0	0	0	0	338340	0	0		0	0	0	2139800	0	0	0	0	0	0	0	766900		0	0	0	0	1406000	0	1980300	0	325650	0
25781	RSPYAGLQLGAAK	Phospho (STY)	1410.7	Q14134-2;Q14134	TRIM29	Tripartite motif-containing protein 29	1	1	90.412	1826		0	0	0	0	0	0	0	0	0	0	0	0	0	0		0	0	0	0	0	0	0	0	0	0	0	0		0	0	5462700	8727300	208990	0	0	0	0	0
26021	SAILEIPSSTVEDAGQYNCYIENASGK	Phospho (STY)	2995.32	Q8WZ42-12;Q8WZ42-2;Q8WZ42;Q8WZ42-8;Q8WZ42-13;Q8WZ42-5;Q8WZ42-11;Q8WZ42-4;Q8WZ42-7	TTN	Titin	1	3	62.582	2091		0	0	0	4163600	0	440320	2318300	1901700	0	0	0	0	0	0		0	0	0	0	0	0	0	0	0	0	0	0		0	0	0	0	0	0	0	0	0	0
35508	VIEDNEYTAREGAK	Phospho (STY)	1673.73	A8K4G3;H0Y3C5;J3KPD6;P08631-3;P08631-2;P08631-4;P08631;P07948;P07948-2	HCK;LYN	Tyrosine-protein kinase HCK;Tyrosine-protein kinase Lyn	1	2	49.298	490		0	0	263520	0	0	0	0	0	363990	0	0	0	0	0		1977800	469370	175970	436340	254130	563340	162220	207920	854160	508260	0	217220		1044400	1638800	0	327380	0	0	0	0	454080	110140
15323	KGYVSLEDYTAFLIDKESENIK	Phospho (STY)	2641.26	P02549-2;P02549	SPTA1	Spectrin alpha chain, erythrocytic 1	1	3	89.663	110;1097		0	0	0	0	0	0	0	0	0	0	5408800	8952800	0	0		0	0	0	0	0	0	0	0	0	0	0	0		0	0	0	0	0	0	0	0	0	0
4452	EAIFCIQYNIR	Phospho (STY)	1505.67	Q9UKX2	MYH2	Myosin-2	1	6	150.61	2349		0	0	0	5435500	203810	184260	377270	254300	0	0	0	0	0	0		0	0	0	0	0	0	0	0	0	0	0	0		0	0	0	0	0	0	0	0	59816	0
13062	IEKIGEGTYGVVYK	Phospho (STY)	1634.8	P06493;P06493-2	CDK1	Cyclin-dependent kinase 1	1	2	62.287	347;1130;1131		0	0	0	0	0	83788	0	0	0	0	181280	0	0	1575600		0	0	0	0	666480	386930	254330	0	0	0	0	1894700		0	0	0	0	0	0	156090	0	0	0
9350	GPVSGTEPEPVYSMEAADYR	Phospho (STY)	2233.92	Q14247-3;Q14247-2;B4E358;Q14247	CTTN	Src substrate cortactin	1	2	58.693	1832		0	0	0	0	0	0	0	0	0	0	0	0	0	0		0	432480	0	0	0	0	0	0	0	223830	0	1422400		0	0	0	0	0	0	0	0	0	0
9646	GSTFRPMDTDAEEAGVSTDAGGHYDCPQR	Phospho (STY)	3206.27	Q5H993;Q8N8Z6	DCBLD1	Discoidin, CUB and LCCL domain-containing protein 1	1	2	75.661	1908		0	0	0	0	0	0	0	0	0	0	0	0	0	4275300		0	0	0	0	0	0	0	0	0	0	0	5036800		0	0	0	0	0	0	0	0	0	0
1055	AITNNQYEIV	Phospho (STY)	1243.55	O43657	TSPAN6	Tetraspanin-6	1	2	70.399	999		0	0	0	0	0	0	0	0	0	0	0	0	0	0		0	0	13193000	1901400	0	0	0	0	0	0	0	0		0	0	0	0	0	0	0	0	0	0
7288	FSPDSQYIDNR	Phospho (STY)	1420.57	Q5VWV2;Q8TEW0-5;Q8TEW0-3;Q8TEW0-7;Q8TEW0-6;Q8TEW0-4;Q8TEW0-11;Q8TEW0-2;Q8TEW0;F5GZI3;Q5VWU8;Q8TEW0-9;Q8TEW0-10;Q8TEW0-8	PARD3	Partitioning defective 3 homolog	1	9	85.813	1934		0	0	0	0	0	0	0	0	0	0	0	0	0	0		0	0	0	0	0	0	0	0	0	0	253150	1435400		0	0	0	0	0	0	0	0	0	0
16592	LATEEPPPRSPPESESEPYTFSHPNNGDVSSK	Phospho (STY)	3561.56	Q9H5V8;Q9H5V8-2	CDCP1	CUB domain-containing protein 1	1	2	49.967	257;258;459;2259		0	0	1144800	0	0	0	0	0	0	0	0	0	0	0		0	0	0	0	0	0	0	0	0	0	0	0		0	0	0	0	0	585840	0	0	0	0
39085	YSLYEVHVSGER	Phospho (STY)	1517.66	A8MQ02;J3KN01;P55196-1;P55196;P55196-5;Q5TIG5;C9JX92;P55196-2;P55196-6;P55196-3	MLLT4	Afadin	1	3	78.324	492		0	0	0	0	0	74310	1726800	969550	276120	0	245380	0	0	0		1241900	1307900	1938700	162380	294870	0	0	0	0	0	0	0		0	149110	0	0	0	0	0	2341900	276180	251500
4597	EDLYLKPIQR	Phospho (STY)	1353.67	P13639	EEF2	Elongation factor 2	1	3	59.908	1270		0	0	0	0	0	0	0	0	0	0	0	0	0	2110100		0	215300	0	0	0	0	0	0	78625	0	534700	2857600		0	0	0	0	0	0	0	0	0	0
31584	TIYTYIMASR	Phospho (STY)	1297.58	Q9UIB8-7;Q9UIB8-3;Q9UIB8-2;Q9UIB8	CD84	SLAM family member 5	1	9	97.734	2342		0	0	0	338180	0	0	0	0	0	0	0	0	0	0		0	486700	0	890930	0	0	0	0	760000	1023800	0	0		0	0	690710	1262500	0	0	0	1213800	0	0
33713	TTPSYVAFTDTER	Phospho (STY)	1566.66	P11142;E9PKE3;P11142-2;E9PNE6;P08107;P08107-2;P54652;P17066;P48741	HSPA8;HSPA1A;HSPA2;HSPA6;HSPA7	Heat shock cognate 71 kDa protein;Heat shock 70 kDa protein 1A/1B;Heat shock-related 70 kDa protein 2;Heat shock 70 kDa protein 6;Putative heat shock 70 kDa protein 7	1	3	55.724	1174		0	0	0	0	0	0	0	0	0	0	0	0	0	1189400		414540	0	0	352850	316050	323380	0	0	308100	284180	0	0		0	0	0	0	0	0	0	0	0	0
18817	LPIKVYGHNVISHK	Phospho (STY)	1683.89	O60662-2;O60662;E9PBE3	KLHL41	Kelch-like protein 41	1	2	65.043	1011		0	0	0	1997500	0	156390	0	0	0	0	0	0	0	0		0	0	0	0	0	0	0	0	0	0	0	0		0	0	0	0	0	0	0	0	0	205650
24666	QREEQAEPDGTEVADKAAYLQNLNSADLLK	Phospho (STY)	3395.59	P12882	MYH1	Myosin-1	1	2	199.04	1257		0	0	0	0	0	0	0	0	0	0	0	0	0	0		0	0	0	0	0	0	0	0	0	0	0	0		0	0	0	0	0	0	0	0	0	0
29326	SYADQSTLHAEDPLSITFMDQHNFSPR	Oxidation (M);Phospho (STY)	3202.37	F5GXI4;Q5TG12;E9PGC5;Q15262;Q15262-2;Q15262-3;B7ZMG0	PTPRK	Receptor-type tyrosine-protein phosphatase kappa	1	2	44.6	599		0	0	0	0	0	0	0	0	0	0	0	0	0	0		0	0	0	0	0	0	0	0	0	0	0	2136200		0	0	0	0	0	0	0	0	0	0
39087	YSMYLTPK	Oxidation (M);Phospho (STY)	1097.45	Q14134-2;Q14134;E9PIQ2;E9PJ25;B7Z8U9;E9PRL4	TRIM29	Tripartite motif-containing protein 29	1	6	67.897	1827		0	0	0	0	0	0	0	0	0	0	0	0	0	0		0	4001900	0	0	0	0	0	0	0	0	0	0		0	0	3359400	7399000	0	0	0	0	0	0
14540	ITLDNAYMEK	Phospho (STY)	1276.54	P14618;P14618-3;H3BQ34;P14618-2	PKM	Pyruvate kinase PKM;Pyruvate kinase	1	4	48.981	1277		0	0	0	401640	0	0	0	182050	0	0	0	0	0	2597900		0	0	0	0	0	0	0	0	0	0	0	0		0	0	337380	750310	0	0	0	0	0	0
37179	VYSQVTVQR	Phospho (STY)	1158.54	Q8TE68;B4DKV7;Q8TE68-4;Q8TE68-2;K7ELW3	EPS8L1	Epidermal growth factor receptor kinase substrate 8-like protein 1	1	6	157.96	2043		0	0	145570	0	0	0	332050	0	234320	0	0	0	0	0		479520	184520	0	0	0	0	1114700	2120400	0	0	0	0		0	0	0	0	2760500	6772000	0	510710	93274	0
16240	KVVYENAYGQFIGPHR	Phospho (STY)	1956.92	E9PIR7;B2R5P6;E2QRB9;B7Z2S5;E9PNQ6;E7ESI6;E7EW10;F5H780;E9PMY9;Q16881-5;Q16881-2;Q16881-4;Q16881-3;Q16881-6;B7Z904;Q16881	GML;TXNRD1	Thioredoxin reductase 1, cytoplasmic	1	1	72.615	527		0	0	315680	0	0	0	0	0	0	0	207540	0	0	0		625910	242520	758270	545510	354130	0	0	0	0	376470	156330	0		0	183550	0	0	680470	584600	280520	575780	0	0
21447	NAYEESLDQLETLKR	Phospho (STY)	1887.86	P12882;Q9UKX2	MYH1;MYH2	Myosin-1;Myosin-2	1	4	82.59	1260		0	0	0	4534000	0	237230	3314600	2005500	0	0	0	0	0	0		0	0	0	0	0	0	0	0	0	0	0	0		0	0	0	0	0	0	0	0	0	0
29472	SYSRPSPLVLPSSR	Phospho (STY)	1624.8	Q92738;Q92738-2	USP6NL	USP6 N-terminal-like protein	1	5	50.088	235;2132		0	0	0	0	0	188110	1109100	1096800	551990	0	0	0	0	0		510320	275880	0	1126500	0	0	1042500	3257700	0	0	0	0		0	0	0	0	0	1677700	0	0	0	0
34983	VDYVVVDQQK	Phospho (STY)	1271.58	B7Z3B9;Q13480;Q13480-2	GAB1	GRB2-associated-binding protein 1	1	5	94.363	587		0	0	0	0	0	0	0	0	0	0	278050	179720	0	0		1998300	0	0	1784300	0	0	0	0	0	0	0	0		0	196520	3971600	965950	415100	0	0	0	0	0
2066	ATNVTYQAHHVSR	Phospho (STY)	1562.7	O43252	PAPSS1	Bifunctional 3'-phosphoadenosine 5'-phosphosulfate synthase 1;Sulfate adenylyltransferase;Adenylyl-sulfate kinase	1	2	53.3	986		0	0	0	0	0	0	0	0	0	0	0	0	0	0		0	0	0	0	0	0	0	0	0	0	0	2464300		0	0	276390	331860	90141	0	0	0	0	0
645	AGEYIFER	Phospho (STY)	1063.44	J3KNU8;Q02252	ALDH6A1	Methylmalonate-semialdehyde dehydrogenase [acylating], mitochondrial	1	3	47.187	895		0	0	0	0	0	0	0	0	0	0	142190	0	0	0		419880	141650	0	1309400	971300	0	0	0	0	0	0	0		0	0	0	0	3272900	0	1805000	1696100	372990	0
10093	GYGYGQGAGTLSTDKGESLGIK	Phospho (STY)	2238.02	P21291;E9PS42;E9PP21	CSRP1	Cysteine and glycine-rich protein 1	1	4	53.033	1355		0	0	0	0	0	0	0	0	0	0	0	0	0	0		0	0	0	0	247640	690390	0	403930	0	0	0	1792200		0	0	0	0	0	0	0	0	0	0
23464	NYILDQTNVYGSAQR	Phospho (STY)	1820.81	B7Z4B8;Q9BUJ2-4;Q9BUJ2-2;Q9BUJ2;Q9BUJ2-3	HNRNPUL1	Heterogeneous nuclear ribonucleoprotein U-like protein 1	1	4	86.497	590		0	0	0	0	0	0	0	0	0	0	0	0	0	0		0	0	0	0	0	0	0	0	0	0	0	1818600		0	0	0	0	0	0	0	0	0	0
38672	YLPSTPRPGREEVEYYQSEAEGLLECHK	Phospho (STY)	3416.54	J3KSM2;Q96A59;Q96A59-2	MARVELD3	MARVEL domain-containing protein 3	1	2	69.248	78;334;902;903		0	0	0	0	0	0	0	0	0	0	0	0	0	1343800		0	0	0	0	0	0	1451500	0	0	0	0	2074100		0	0	0	0	0	0	0	0	0	0
10855	HGSDSEYTEKLQQYIAPGMK	2 Phospho (STY)	2441	P54753	EPHB3	Ephrin type-B receptor 3	2	1	69.935	1573;1574		0	0	0	0	0	0	0	0	0	0	0	0	0	0		0	0	13257000	1268900	0	0	0	0	0	0	0	0		0	0	0	0	0	0	0	0	0	0
3479	DHVYGIHNPVMTSPSQH	Oxidation (M);Phospho (STY)	2013.84	O43490-2;O43490	PROM1	Prominin-1	1	3	112.16	994		0	0	0	0	0	256220	1476900	0	0	0	0	0	0	0		1091000	790210	0	0	0	0	0	259490	0	0	0	0		0	0	0	0	0	2107500	0	8103500	0	0
27840	SLSHLPLHSSKEDAYDGVTSENMR	Oxidation (M);Phospho (STY)	2768.21	Q9NUM4;F2Z3N7	TMEM106B	Transmembrane protein 106B	1	1	52.359	2299		0	0	779800	0	0	0	0	0	0	0	0	0	0	1248000		0	0	0	474210	0	440760	0	0	0	0	0	0		0	0	0	0	711380	1215200	0	856540	583970	190960
20292	MAGIAQGVYSR	Oxidation (M);Phospho (STY)	1247.54	Q709F0;Q709F0-3;F8WEV0;D6RDI8;Q709F0-2	ACAD11	Acyl-CoA dehydrogenase family member 11	1	4	46.352	225		0	0	0	0	0	0	0	0	0	0	0	0	0	0		0	0	0	550800	0	1237300	0	0	0	0	0	0		0	0	0	0	1933300	0	1397500	1177400	0	0
19953	LVTEMGTYATQSALSSSRPTK	Phospho (STY)	2307.08	P53618	COPB1	Coatomer subunit beta	1	3	94.234	392;1562		0	0	0	0	0	0	0	0	0	0	0	0	0	3857300		0	0	0	0	567540	0	0	0	0	0	285920	3058800		0	0	0	0	0	0	0	0	0	0
37138	VYGTIKPAFNQNSAAK	Phospho (STY)	1787.86	E7EUA2;A6NHU9;Q9UPX8-4;Q9UPX8;Q9UPX8-3	SHANK2	SH3 and multiple ankyrin repeat domains protein 2	1	2	62.861	477		0	0	0	0	0	0	227990	0	225930	0	358210	349400	0	0		0	0	1050700	0	1665800	1107300	0	0	0	0	0	0		341690	537850	0	854710	0	0	0	425570	1184700	398390
32864	TPQPPAEEPPHPLTYSQLPR	Phospho (STY)	2334.1	Q8WXE0-2;Q8WXE0	CASKIN2	Caskin-2	1	1	45.237	434		0	0	0	0	0	0	0	0	0	0	0	0	0	1771200		0	0	0	0	388380	0	0	0	0	0	264490	1377900		0	0	0	0	0	0	0	0	0	0
11316	HLEIIYEINQK	Phospho (STY)	1478.72	P06737-2;P06737;E9PK47	PYGL	Glycogen phosphorylase, liver form;Phosphorylase	1	1	114.86	1138		0	0	0	0	0	0	0	0	0	0	0	0	0	1878900		0	0	1799800	0	0	0	0	0	0	0	0	1384600		0	0	0	0	0	0	0	0	0	0
36599	VSLEEIYSGCTK	Phospho (STY)	1464.62	P25685;B4DX52;Q9UDY4	DNAJB1;DNAJB4	DnaJ homolog subfamily B member 1;DnaJ homolog subfamily B member 4	1	3	101.53	1395;2330		0	0	0	0	0	0	0	0	0	0	0	0	0	0		0	0	0	0	214800	0	0	0	0	0	0	0		0	0	0	0	0	0	0	0	0	0
2552	CEFQDAYVLLSEKK	Phospho (STY)	1808.81	P10809	HSPD1	60 kDa heat shock protein, mitochondrial	1	2	122.63	1228		0	0	0	0	0	0	0	0	0	0	0	0	0	407470		325770	0	0	1150200	0	531530	0	0	0	0	0	652480		0	0	0	0	273230	0	438090	460890	0	0
23043	NSSYVHGGVDASGKPQEAVYGQNDIHHK	Phospho (STY)	3073.37	Q9UN86-2;Q9UN86	G3BP2	Ras GTPase-activating protein-binding protein 2	1	1	46.63	2359		0	0	0	0	0	0	0	0	0	0	0	0	430550	0		0	0	368050	0	0	0	0	0	0	0	0	2005300		0	0	0	0	0	0	0	0	0	0
21966	NHSPSFNSTIYEVIGK	Phospho (STY)	1871.85	Q9BZW8-4;Q9BZW8-2;Q9BZW8	CD244	Natural killer cell receptor 2B4	1	3	58.079	2234		0	0	0	0	0	0	0	0	0	0	0	0	0	0		0	0	0	1377400	0	0	0	0	0	0	0	0		0	0	0	1069900	1274000	0	618910	673090	783450	306640
24542	QNGRDPPDPYVSLLLLPDK	Phospho (STY)	2216.09	Q9BSJ8;Q9BSJ8-2	ESYT1	Extended synaptotagmin-1	1	3	60.334	2224		0	0	0	0	0	0	0	0	0	0	0	0	0	1122600		0	0	0	0	582970	0	0	0	375290	343590	0	1000900		0	0	1885700	2255400	0	778000	0	699820	0	0
39135	YSYVCPDLVK	Phospho (STY)	1322.56	P61158;B4DXW1;F5H3P5	ACTR3	Actin-related protein 3	1	7	80.102	1622		0	0	382380	0	0	0	0	125660	0	0	0	0	0	1168600		0	483980	0	0	0	707160	0	0	0	0	283310	0		0	0	1874800	0	0	0	0	0	0	0
12626	HWPVPYK	Phospho (STY)	1005.45	O75503	CLN5	Ceroid-lipofuscinosis neuronal protein 5	1	1	44.973	1030		0	0	0	0	0	0	284220	234450	167360	0	0	0	0	4153100		0	0	0	0	668660	431690	0	0	514350	665790	0	2011600		0	0	0	777270	0	197040	0	282340	0	0
4015	DQYLMWLTQK	Oxidation (M);Phospho (STY)	1420.61	P27986;P27986-4;P27986-5;P27986-3;P27986-2	PIK3R1	Phosphatidylinositol 3-kinase regulatory subunit alpha	1	9	77.062	1405		0	0	0	0	0	0	0	0	0	0	0	236380	0	0		594120	0	0	0	0	0	0	0	1663200	0	0	0		0	0	1656200	1341100	1292400	0	0	0	0	0
37301	WFSIQNNQLVYQKK	Phospho (STY)	1874.91	Q15057	ACAP2	Arf-GAP with coiled-coil, ANK repeat and PH domain-containing protein 2	1	1	59.116	1865		0	0	0	0	0	0	0	0	0	0	0	0	0	0		420130	0	0	748180	406940	760400	0	0	0	0	636350	1341600		0	0	0	0	0	0	512600	0	366510	267070
34944	VDKLYAGLK	Phospho (STY)	1085.55	Q01082;Q01082-2;Q01082-3	SPTBN1	Spectrin beta chain, non-erythrocytic 1	1	2	58.63	1693		0	0	1564600	1098600	151270	0	466420	265460	304680	0	620040	0	0	166910		0	0	0	0	98428	0	0	0	0	0	0	0		390760	335080	2229300	2323500	0	0	503190	1120500	0	0
16836	LEDYFETDSSYSDANNFIR	Phospho (STY)	2364.94	P42685;B4DY49	FRK	Tyrosine-protein kinase FRK	1	3	56.121	1497		0	0	0	0	0	0	0	0	0	0	863260	1299300	0	0		0	0	0	0	0	0	0	0	0	0	0	0		0	611220	6140500	0	3726000	881610	0	0	305300	0
3419	DGVYDVPLHNPPDAK	Phospho (STY)	1715.76	Q14511-3;Q14511	NEDD9	Enhancer of filamentation 1;Enhancer of filamentation 1 p55	1	1	48.405	1847		0	0	0	0	0	0	0	0	354200	0	0	0	0	0		0	502960	0	0	0	0	0	0	0	0	0	0		0	0	0	0	0	0	0	0	0	0
24377	QLIIEDPYYGNDSDFETVYQQCVR	Phospho (STY)	3031.29	P24666;P24666-3;P24666-2	ACP1	Low molecular weight phosphotyrosine protein phosphatase	1	2	139.95	1391;1392		0	0	0	0	0	0	0	0	0	0	0	0	0	0		0	0	0	0	0	0	0	0	0	0	0	0		0	0	0	3137000	1635800	0	0	0	0	0
17854	LKETGYVVERPSTTK	Phospho (STY)	1786.89	E9PQN2;E9PKI6;E9PK91;Q9NYF8-3;Q9NYF8-2;Q9NYF8	BCLAF1	Bcl-2-associated transcription factor 1	1	2	65.374	767		0	0	0	0	0	0	0	0	0	0	0	0	371700	2327300		0	0	0	0	0	0	0	0	0	0	0	0		0	0	0	0	0	0	0	0	0	0
38534	YLANMNYVHR	Oxidation (M);Phospho (STY)	1375.57	P29317	EPHA2	Ephrin type-A receptor 2	1	5	62.463	1422		0	0	0	0	0	0	0	0	0	0	0	0	0	0		2313200	0	1536300	0	0	0	0	143250	0	0	297070	0		0	0	0	1511300	1158200	0	0	2392200	0	0
21965	NHSGPGPCICFENLTYNQAASDSGSCGHVPVSPK	Phospho (STY)	3723.55	Q99650	OSMR	Oncostatin-M-specific receptor subunit beta	1	1	67.553	2211		0	0	0	0	0	0	0	0	0	0	0	0	0	2053500		0	0	0	0	0	0	0	0	0	0	0	2310800		0	0	1511100	0	0	0	0	0	0	0
34157	TVSLGAGAKDELHIVEAEAMNYEGSPIK	Oxidation (M);Phospho (STY)	3024.42	P06748-3;P06748-2;P06748	NPM1	Nucleophosmin	1	3	111.58	117		0	0	0	0	0	0	0	0	0	0	0	0	0	0		0	0	0	0	0	0	0	0	0	0	0	0		5546800	3142800	2370400	0	0	0	630690	919850	599630	0
38991	YRDVSPFDHSR	Phospho (STY)	1457.61	P18031	PTPN1	Tyrosine-protein phosphatase non-receptor type 1	1	3	48.568	1328		0	0	277400	0	0	0	0	0	0	0	0	0	187200	0		415480	173530	548580	0	0	591730	0	0	793750	558900	239000	0		0	0	1596500	978420	0	0	0	0	0	0
5884	EYVNASEVSSGKPVSAR	Phospho (STY)	1858.85	O15231-3;O15231-4;O15231-7;O15231;O15231-8;O15231-6;J3KNL4;O15231-2;O15231-5	ZNF185	Zinc finger protein 185	1	3	57.973	974		0	0	260340	0	0	0	0	0	0	0	0	0	0	0		0	0	0	0	0	0	0	0	0	0	0	0		0	0	4697600	5435900	0	0	0	0	0	0
1699	APYTCGGDSDQYVLMSSPVGR	Oxidation (M);Phospho (STY)	2354.95	Q9Y4H2	IRS2	Insulin receptor substrate 2	1	6	60.621	2389		0	0	0	0	0	0	0	0	0	0	0	0	0	0		0	0	0	1971800	0	0	0	0	0	0	0	0		0	1216000	0	632030	3506900	0	273760	554130	0	0
5784	EVSTYIKK	Phospho (STY)	1046.5	P68104;Q5VTE0	EEF1A1;EEF1A1P5	Elongation factor 1-alpha 1;Putative elongation factor 1-alpha-like 3	1	4	57.047	401;1659		0	0	0	0	0	0	0	0	0	0	0	0	0	0		0	0	0	0	0	0	0	0	0	0	0	0		0	1163700	1073200	670550	4302500	263670	2379700	1994200	1159800	422180
31627	TKESGEYAISIK	Phospho (STY)	1404.65	F5GXH7;Q9UKW4-3;Q9UKW4-2;Q9UKW4;Q9UKW4-4	VAV3	Guanine nucleotide exchange factor VAV3	1	1	43.594	784		0	290030	1520300	711100	0	0	261050	441980	0	0	0	0	0	0		0	0	0	713880	0	0	0	45625	522050	562250	0	0		0	0	0	315850	0	0	0	1772100	0	0
20973	MQDIPIYANVHK	Phospho (STY)	1507.69	Q8WZ64	ARAP2	Arf-GAP with Rho-GAP domain, ANK repeat and PH domain-containing protein 2	1	4	46.068	2128		0	0	0	0	0	0	0	0	0	0	0	0	0	0		2174900	0	0	0	989730	816050	0	0	0	329140	0	0		0	0	0	0	292260	293900	0	0	350160	0
15579	KLEKEEEEGISQESSEEEQ	2 Phospho (STY)	2395.92	P17096;P17096-2	HMGA1	High mobility group protein HMG-I/HMG-Y	2	2	114.9	132;133		0	0	0	0	0	0	0	0	0	0	0	0	0	0		0	0	0	0	0	0	0	0	0	0	0	0		12776000	1032100	0	0	0	0	0	0	0	0
3938	DNSTMGYMMAK	Phospho (STY)	1327.46	P08238;Q58FF7	HSP90AB1;HSP90AB3P	Heat shock protein HSP 90-beta;Putative heat shock protein HSP 90-beta-3	1	1	50.354	1179		0	0	0	0	0	0	0	0	0	0	0	0	0	2335200		0	0	0	0	0	0	0	0	0	0	0	1951500		0	0	0	0	0	0	0	0	0	0
312	ADKDYHFKVDNDENEHQLSLR	Phospho (STY)	2652.16	P06748-3;P06748-2;P06748	NPM1	Nucleophosmin	1	2	54.559	1143		0	0	0	0	0	0	0	0	0	0	0	0	0	1788400		0	0	0	0	0	765510	0	0	0	0	416180	2546000		0	0	0	0	0	0	0	0	0	0
24743	QSSVTVVSQYDNLEDYHSLPQHQR	Phospho (STY)	2909.3	A7KAX9;A7KAX9-2	ARHGAP32	Rho GTPase-activating protein 32	1	2	62.082	485		0	0	0	0	0	0	0	0	0	0	0	0	0	0		0	0	0	0	809540	1322900	0	0	0	0	672330	0		0	0	0	0	0	0	0	0	0	0
5415	EPLYAAFPGSHLTNGDLR	Phospho (STY)	2036.94	J3KRM1;Q9C0H9-2;Q9C0H9;Q9C0H9-5	SRCIN1	SRC kinase signaling inhibitor 1	1	2	58.635	899		0	0	0	0	0	0	0	0	0	0	0	0	0	0		0	0	0	0	0	0	0	0	0	0	0	4438000		0	0	0	0	0	0	0	0	0	0
25798	RTEELIYLSQK	Phospho (STY)	1458.71	Q12774;Q12774-2	ARHGEF5	Rho guanine nucleotide exchange factor 5	1	2	72.29	1760		0	0	0	0	0	0	0	0	0	0	0	0	0	0		585590	0	0	0	663870	445710	0	0	0	0	0	487170		0	0	2658600	2236600	0	504810	0	0	793320	283870
7488	FVHDNYVIRR	Phospho (STY)	1397.66	P31327;P31327-3;P31327-2	CPS1	Carbamoyl-phosphate synthase [ammonia], mitochondrial	1	2	43.308	1434		0	0	0	0	0	0	0	0	0	0	0	0	0	0		0	0	324720	0	0	0	0	0	0	0	0	0		0	0	0	0	3318700	0	2302600	0	0	0
25796	RTDYVSPTASALR	Phospho (STY)	1515.71	Q9BY89	KIAA1671	Uncharacterized protein KIAA1671	1	5	61.167	2230		0	0	0	0	0	0	0	0	0	0	0	0	0	1199600		0	0	0	0	0	0	0	0	0	0	0	1047800		0	0	0	0	0	0	0	0	0	0
33153	TQYNQVPSEDFER	Phospho (STY)	1691.68	P78310-7;P78310-2;P78310-6;P78310	CXADR	Coxsackievirus and adenovirus receptor	1	3	80.746	1667		0	0	0	0	0	0	399320	0	0	0	0	0	0	0		267220	0	0	714290	642090	0	0	0	0	0	230340	1665800		0	0	0	0	0	0	0	813250	0	0
21961	NHQLYCNDCYLR	Phospho (STY)	1734.66	E9PMS6;Q8WWI1-3;Q8WWI1;E9PMT2	LMO7	LIM domain only protein 7	1	8	67.385	773;774		0	0	375340	0	0	0	253940	130450	0	0	0	0	0	0		739900	1088300	1269200	936370	0	0	0	0	0	0	0	0		0	0	2879500	2393200	1200800	1072900	0	574230	222430	0
20150	LYIDSYEKDVAK	Phospho (STY)	1522.7	P36871;P36871-2;P36871-3	PGM1	Phosphoglucomutase-1	1	3	67.519	1472		0	0	0	0	0	524460	2273500	1663100	0	0	0	0	0	0		0	0	0	0	0	0	0	0	0	0	0	0		0	0	0	0	867640	0	453120	0	0	0
15850	KPATPAEDDEDDDIDLFGSDNEEEDKEAAQLR	Phospho (STY)	3656.52	P29692;P29692-4;E9PQZ1;E9PRY8;P29692-2;P29692-3	EEF1D	Elongation factor 1-delta	1	1	142.72	56		0	0	0	0	0	0	0	0	0	0	0	0	0	0		0	0	0	0	0	0	0	0	0	0	0	0		11818000	1541900	0	0	0	0	0	0	0	0
29463	SYSPYDMLESIR	Oxidation (M);Phospho (STY)	1555.63	P07355;P07355-2;A6NMY6	ANXA2;ANXA2P2	Annexin A2;Putative annexin A2-like protein	1	5	67.997	1155		0	0	365060	0	0	0	0	0	0	0	0	0	0	0		0	0	0	0	0	0	0	0	0	0	0	0		0	0	6244600	4398900	0	0	0	0	0	0
37206	VYVQHLLK	Phospho (STY)	1078.56	P16435;E7EVY7;E7EMD0;F5H468	POR	NADPH--cytochrome P450 reductase	1	8	79.469	1315		0	0	0	0	0	0	0	0	0	0	0	0	0	482860		0	0	0	838670	0	0	0	0	214610	0	0	0		277210	337590	179510	0	1236600	0	0	914710	262890	103000
7033	FNSYNNAGMPPFPIIIHDEPTYAR	Oxidation (M);Phospho (STY)	2859.27	Q9H792;H0YN99	PEAK1	Pseudopodium-enriched atypical kinase 1	1	1	86.182	460		0	0	0	0	0	0	0	0	0	0	0	0	0	0		0	0	0	0	0	0	0	0	0	0	0	1292400		0	0	0	0	0	0	0	0	0	0
8091	GEVVRDFEIIDNHDYSYTVK	Phospho (STY)	2478.11	Q14315-2;Q14315	FLNC	Filamin-C	1	2	53.625	196;415		0	0	0	1739200	0	539780	2504700	1739200	0	0	0	436390	0	0		0	0	0	0	0	0	0	0	0	0	0	0		0	0	0	0	0	0	0	0	0	911080
26909	SGPLEACYGELGQSR	Phospho (STY)	1702.7	Q9NXD2	MTMR10	Myotubularin-related protein 10	1	3	58.885	2310		0	0	478070	207350	0	0	0	0	0	0	0	0	0	1068700		1093800	0	0	0	422380	0	0	0	0	720810	0	1008900		582990	806570	360310	0	0	0	0	0	0	0
34400	TYEEGLKHEANNPQLK	Phospho (STY)	1949.89	P31948;G3XAD8;F5H783;F5GXD8	STIP1	Stress-induced-phosphoprotein 1	1	2	78.505	332;874		0	0	0	0	0	0	0	0	0	0	0	0	0	1381700		0	0	189970	0	0	0	0	0	0	0	252780	1690300		0	0	0	0	0	0	0	0	0	0
14103	INNYLTVPAHK	Phospho (STY)	1348.65	B4DTZ6;P19634	SLC9A1	Sodium/hydrogen exchanger;Sodium/hydrogen exchanger 1	1	1	68.355	567		0	0	0	0	0	0	0	0	0	0	0	0	422890	1332500		985370	427070	0	0	0	0	0	0	0	0	0	1553500		0	0	0	0	0	0	0	0	388160	0
9340	GPSYGLSAEVK	Phospho (STY)	1186.53	F8WA86;Q15417;B4DDF4;B4DUT8;Q99439;Q99439-2;K7ES69	CNN3;CNN2	Calponin-3;Calponin-2	1	1	48.568	535		0	0	0	0	0	0	0	0	0	0	0	0	0	0		0	0	0	0	0	0	0	0	0	0	167040	3875100		0	0	0	0	0	0	0	0	0	0
20245	LYTGPGLAIHCMQVHK	Phospho (STY)	1903.88	J3QRS9;O43670-2;O43670;O43670-4	ZNF207	BUB3-interacting and GLEBS motif-containing protein ZNF207	1	1	72.321	909		0	0	0	0	0	0	0	0	0	0	0	0	0	2183200		0	0	0	0	0	0	0	0	0	0	0	1499100		0	0	0	0	0	0	0	0	0	0
23909	QEDAPVVYLGSFR	Phospho (STY)	1559.7	Q86YV5	SGK223	Tyrosine-protein kinase SgK223	1	3	74.475	1992		0	0	0	0	0	0	0	0	0	0	0	0	0	1404700		0	0	0	0	0	0	0	0	0	0	0	0		0	0	0	0	0	0	0	0	0	0
16082	KTGVAGEDMQDNSGTYGK	Oxidation (M);Phospho (STY)	1952.78	Q05655	PRKCD	Protein kinase C delta type;Protein kinase C delta type regulatory subunit;Protein kinase C delta type catalytic subunit	1	1	48.288	1722		0	0	0	0	0	0	0	0	0	0	0	0	0	0		0	0	0	0	0	0	0	0	0	0	0	0		0	0	0	11501000	0	0	0	0	0	0
27310	SISLYYTGEK	Phospho (STY)	1239.54	P19338	NCL	Nucleolin	1	0	54.259	1342		0	0	0	0	0	0	0	0	0	0	0	0	0	0		0	0	0	0	765870	0	0	0	690520	553150	0	0		0	0	0	0	0	0	0	0	0	0
10019	GYADLISSGR	Phospho (STY)	1117.48	O43520	ATP8B1	Phospholipid-transporting ATPase IC	1	3	70.942	996		0	0	0	0	0	0	0	0	0	0	0	0	0	1217600		0	0	0	0	0	0	0	0	0	0	271030	1736500		0	0	0	0	0	0	0	0	0	0
8796	GKDSYETSQLDDQSAETHSHK	Phospho (STY)	2442	P10451-5;P10451-3;P10451-4;P10451-2;P10451	SPP1	Osteopontin	1	1	112.58	1227		0	0	0	0	0	0	0	0	0	0	0	0	0	0		0	0	0	0	0	0	0	13119000	0	0	0	0		0	0	0	0	0	0	0	0	0	0
34798	VASMPLISSTCDMVSAAYASTK	Phospho (STY)	2369.04	O60664-4;O60664-3;O60664	PLIN3	Perilipin-3	1	4	55.128	1014		0	0	0	0	0	0	0	0	0	0	0	0	0	0		0	0	0	0	0	0	0	0	0	0	0	0		0	0	0	0	0	0	0	0	0	0
33963	TVHDMEQFGQQQYDIYER	Oxidation (M);Phospho (STY)	2381.96	Q99569-2;Q99569	PKP4	Plakophilin-4	1	1	48.371	2206		0	0	0	0	0	0	0	0	0	0	0	0	0	0		0	0	0	0	0	0	0	0	0	0	0	0		0	0	0	0	295710	0	0	0	0	0
20364	MDKNASTFEDVTQVSSAYQK	Phospho (STY)	2328	Q14247-3;Q14247-2;B4E358;Q14247	CTTN	Src substrate cortactin	1	1	49.188	1835		0	0	0	0	0	0	0	0	0	0	0	0	0	2415200		1162900	0	0	0	744120	498340	0	0	234850	0	0	2343500		0	0	0	0	0	0	0	0	0	0
1604	ANNTFYGLSAGVFTK	Phospho (STY)	1668.75	P00352	ALDH1A1	Retinal dehydrogenase 1	1	4	61.265	1067		0	0	0	0	0	0	0	0	0	0	283040	304760	0	0		0	0	0	1318200	0	0	0	0	0	0	0	0		0	0	0	0	2961500	0	0	0	0	0
4119	DTCYSPKPSVYLSTPSSASK	Phospho (STY)	2253.99	Q9Y5K6	CD2AP	CD2-associated protein	1	2	60.621	2394		0	0	443840	0	0	0	0	89085	0	0	0	0	0	0		0	513200	0	1276500	194620	0	0	0	382430	305890	308000	0		0	207720	0	0	633630	916590	0	862770	326100	157750
20402	MEIATKEPMNPIKQYVK	Phospho (STY)	2099.02	Q9H2U2;Q9H2U2-2;Q9H2U2-3;B4DFH3	PPA2	Inorganic pyrophosphatase 2, mitochondrial	1	2	85.493	2250		0	0	0	0	0	0	0	0	0	0	0	0	0	0		0	0	0	704510	8341500	465700	0	0	0	0	0	0		394500	480960	0	0	184080	0	0	0	0	0
38719	YLVIQGDER	Phospho (STY)	1171.53	P00533;E9PFD7;Q504U8	EGFR	Epidermal growth factor receptor	1	3	53.756	1083		0	0	0	0	0	0	0	0	0	0	0	0	0	0		0	0	10712000	2271100	0	0	0	0	0	0	0	0		0	0	0	0	0	0	0	0	0	0
16927	LEYHQVIQQMEQK	Phospho (STY)	1752.79	P80303-2;P80303;J3KQU0	NUCB2;DCAF5	Nucleobindin-2;Nesfatin-1	1	2	48.467	1672		0	0	0	379190	0	0	0	0	0	0	0	0	0	0		390430	0	0	1817300	0	0	0	0	0	0	0	0		247620	329590	0	0	1292000	0	1173000	0	255540	0
29475	SYSTLTTVR	Phospho (STY)	1106.5	B4DQW3;Q96NY8	PVRL4	Nectin-4;Processed poliovirus receptor-related protein 4	1	3	52.49	560		0	0	255490	0	0	0	0	0	96794	0	0	0	0	0		0	0	0	0	0	0	0	0	0	0	0	0		0	0	5277800	6299400	288740	617030	0	0	130300	0
37965	YFDGSGGNNHAVEHYR	Phospho (STY)	1901.75	P45974-2;P45974	USP5	Ubiquitin carboxyl-terminal hydrolase 5	1	5	95.57	1507		0	0	0	0	0	0	0	0	0	0	0	0	0	1617900		0	0	0	0	0	0	0	0	0	0	213650	1204300		0	0	0	0	0	0	0	0	0	0
5820	EVYFAER	Phospho (STY)	992.4	P50238	CRIP1	Cysteine-rich protein 1	1	3	46.426	1537		0	0	91422	0	0	0	0	0	0	0	215630	335370	0	766200		0	455950	626350	0	294060	0	0	0	0	343500	0	1935400		0	0	0	0	0	112730	0	0	965860	833190
36836	VTWYKNQVPINVHANPGK	Phospho (STY)	2144.06	A8MX12;P52179-2;P52179	MYOM1	Myomesin-1	1	1	44.662	502		0	0	0	1370700	0	323530	796660	609770	0	0	0	0	0	0		0	0	0	0	0	0	0	0	0	0	0	0		0	0	0	0	0	0	0	0	0	288340
29232	SVVLMSHLGRPDGVPMPDKYSLEPVAVELK	Phospho (STY)	3342.68	P00558;B7Z7A9	PGK1	Phosphoglycerate kinase 1	1	3	80.943	104;1085		0	0	0	1874700	0	270610	2253800	686620	0	0	0	683090	0	0		0	0	0	0	0	0	0	0	0	0	0	0		0	0	0	0	0	0	0	0	0	0
36519	VRPCVVYGGADIGQQIR	Phospho (STY)	1966.94	O00571-2;O00571;B4DXX7;O15523	DDX3X;DDX3Y	ATP-dependent RNA helicase DDX3X;ATP-dependent RNA helicase DDX3Y	1	4	92.773	953		0	0	205300	0	0	0	367270	0	0	0	0	0	0	1474300		372760	0	0	0	293960	0	0	0	258790	291890	0	1588200		0	0	852500	0	0	0	0	0	263610	0
38206	YGPQYGHPPPPPPPPEYGPHADSPVLMVYGLDQSK	Phospho (STY)	3863.77	P14866;P14866-2	HNRNPL	Heterogeneous nuclear ribonucleoprotein L	1	6	83.36	1285;1286		0	0	0	0	0	0	0	0	0	0	0	0	0	0		0	0	0	0	0	0	0	0	0	0	0	0		0	0	0	0	0	0	0	0	0	0
36529	VSAENKYGVGEGLK	Phospho (STY)	1529.71	Q8WZ42-12;Q8WZ42-2;Q8WZ42;Q8WZ42-8;Q8WZ42-13;Q8WZ42-5;Q8WZ42-11;Q8WZ42-4;Q8WZ42-7;Q8WZ42-3;Q8WZ42-10;Q8WZ42-9	TTN	Titin	1	1	65.374	2109		0	0	0	0	0	0	0	0	0	0	0	0	0	0		0	0	0	0	0	0	0	0	0	0	0	0		0	0	0	0	0	0	0	0	0	0
12027	HREYMEQQEINEPSLSSK	Phospho (STY)	2283.98	A1BQX2;Q8N4S9-2;Q8N4S9	MARVELD2	MARVEL domain-containing protein 2	1	3	48.288	472		0	0	0	0	0	0	0	0	0	0	0	0	421480	0		0	0	0	0	0	472110	0	355980	0	0	0	2158500		0	0	0	0	0	0	0	407940	0	0
38565	YLEPGIPPEQPHQR	Phospho (STY)	1739.8	Q8TE67-2;Q8TE67;Q8TE67-3	EPS8L3	Epidermal growth factor receptor kinase substrate 8-like protein 3	1	5	56.569	2041		0	0	0	0	0	270450	0	0	395470	0	0	0	0	0		238350	0	7691800	0	0	0	668360	0	0	0	0	0		0	0	0	0	0	1388700	0	2173100	0	0
2499	CCCPEALYAAGK	Phospho (STY)	1478.54	Q86X29-3;Q86X29-4;Q86X29;Q86X29-2	LSR	Lipolysis-stimulated lipoprotein receptor	1	4	77.062	1981		0	0	0	0	0	0	182660	0	0	0	0	0	0	0		530250	0	1123100	379080	0	236120	0	237920	0	0	0	0		0	0	304650	166570	306620	0	0	682080	186480	0
6705	FLEENSSDPTYTSSLGGKIPIR	Phospho (STY)	2490.17	Q96L35;P54760	EPHB4	Ephrin type-B receptor 4	1	3	60.621	394;1582		0	0	0	0	0	0	0	0	0	0	0	0	0	0		0	0	0	303020	0	0	0	0	0	0	0	1633300		0	0	0	0	0	0	0	0	0	0
37937	YESLTDPSK	Phospho (STY)	1118.45	P08238;Q58FF7;P07900;P07900-2;Q58FF6;Q58FF8	HSP90AB1;HSP90AB3P;HSP90AA1;HSP90AB4P;HSP90AB2P	Heat shock protein HSP 90-beta;Putative heat shock protein HSP 90-beta-3;Heat shock protein HSP 90-alpha;Putative heat shock protein HSP 90-beta 4;Putative heat shock protein HSP 90-beta 2	1	7	109.66	120;121;209;348;1165;1180;1904;1905		0	0	0	0	0	0	0	0	0	0	0	0	0	1645500		0	0	0	0	0	0	0	0	0	0	0	2550300		0	0	0	0	0	0	0	0	0	0
38148	YGIGEPLESGPVTACNPYKPPGPPSTPEVSAITK	Phospho (STY)	3589.71	Q8WZ42-12;Q8WZ42-2;Q8WZ42;Q8WZ42-8;Q8WZ42-13;Q8WZ42-5;Q8WZ42-11;Q8WZ42-4;Q8WZ42-7;Q8WZ42-3;Q8WZ42-10;Q8WZ42-9	TTN	Titin	1	2	71.408	2116		0	0	0	0	0	0	0	0	0	0	0	0	0	0		0	0	0	0	0	0	0	0	0	0	0	0		0	0	0	0	0	0	0	0	0	0
28770	SSSSNLGADDGYMPMTPGAALAGSGSGSCR	2 Oxidation (M);Phospho (STY)	2972.16	Q9Y4H2	IRS2	Insulin receptor substrate 2	1	2	76.208	285;286;287;288;2393		0	0	0	0	0	0	0	0	0	0	0	0	0	0		0	0	0	0	0	0	0	0	0	0	0	0		0	0	529220	0	0	0	0	0	0	0
37156	VYLCNQDENHKHAQDYVLTYNYEGR	Phospho (STY)	3208.37	Q02487	DSC2	Desmocollin-2	1	2	61.612	1696;1697		0	0	0	0	0	0	0	0	0	0	0	0	0	0		0	0	0	0	0	0	0	0	0	0	0	0		0	0	0	0	0	0	0	0	0	0
9045	GLPSDYGRPLSFPPPR	Phospho (STY)	1834.88	O15357-2;O15357	INPPL1	Phosphatidylinositol 3,4,5-trisphosphate 5-phosphatase 2	1	4	63.682	979		0	0	0	0	0	0	0	0	0	0	0	0	0	0		0	0	0	0	0	0	0	0	0	0	1229200	3749400		0	0	0	0	0	0	0	0	0	0
37838	YDEDAKRPYFTVDEAEAR	Phospho (STY)	2253.96	Q15223	PVRL1	Nectin-1	1	1	48.288	1877		0	0	0	0	0	0	0	0	0	0	0	0	0	0		0	0	0	0	0	0	0	0	0	0	0	0		0	0	0	0	0	0	0	0	0	0
12396	HVAAGTQQPYTDGVR	Phospho (STY)	1678.75	P14923	JUP	Junction plakoglobin	1	2	63.727	1287		0	0	209360	511580	0	0	0	0	0	0	0	0	270580	1075700		0	1811000	0	0	0	0	0	0	0	0	0	0		0	0	0	3834100	493860	0	0	311390	0	0
23702	PSPIYISSYSSPAR	Phospho (STY)	1603.73	Q99569-2;Q99569	PKP4	Plakophilin-4	1	2	82.529	248;249;2190;2210		0	0	0	0	0	0	0	0	0	0	0	0	0	0		0	0	0	0	0	0	0	0	0	0	547750	0		0	0	0	0	0	0	0	0	0	0
17250	LGHPEALSAGTGSPQPPSFTYAQQR	Phospho (STY)	2676.23	Q15942;B4DQX7;B4DQR8	ZYX	Zyxin	1	1	86.557	418		0	0	0	0	0	0	0	0	0	0	0	0	0	1950600		434010	0	0	0	0	0	0	0	411500	578160	0	2024600		0	0	0	0	0	0	0	0	0	0
15818	KNIPEGSHQYELLK	Phospho (STY)	1734.83	Q9H8S9;Q7L9L4;Q7L9L4-2;H7BZ12;Q9H8S9-2	MOB1A;MOB1B	MOB kinase activator 1A;MOB kinase activator 1B	1	1	73.927	1966		0	0	583060	314410	0	0	257020	0	0	0	0	189140	0	0		347200	0	0	708170	0	0	235680	526040	563070	372640	0	2702700		0	0	0	0	0	0	0	0	0	0
35817	VLEDDPEAAYTTR	Phospho (STY)	1558.66	E9PG71;B7Z6Q8;P54764;F8W9W0;C9JXA2;F8VP57;P54756-3;P29320;P54756-2;P54756	EPHA4;EPHA5;EPHA3	Ephrin type-A receptor 4;Ephrin type-A receptor 5;Ephrin type-A receptor 3	1	6	71.879	303;304;592		0	0	0	0	0	0	0	0	0	0	151250	180200	0	0		2873100	1522400	0	0	1461900	2456500	0	0	0	405710	0	0		0	0	0	0	0	0	0	0	0	0
5581	ESSSPLSSNQSEPGSIALNSYHSR	Phospho (STY)	2613.13	F5H5M7;P15260	IFNGR1	Interferon gamma receptor 1	1	1	46.558	68		0	0	0	0	0	0	0	0	0	0	0	0	0	0		672800	0	0	529390	0	511180	0	0	0	0	0	2318400		0	0	0	0	0	0	0	0	0	0
25533	RLQHQQLYYSQDDSNRK	Phospho (STY)	2258.02	Q99569-2;Q99569	PKP4	Plakophilin-4	1	1	78.69	2191;2192		0	0	0	0	0	0	0	0	0	0	236160	295550	296850	1994100		0	0	0	538680	251220	0	0	0	0	0	456000	0		0	0	0	166810	0	0	0	0	0	0
15084	KEPLYAAFPGSHLTNGDLRR	Phospho (STY)	2321.13	J3KRM1;Q9C0H9-2;Q9C0H9;Q9C0H9-5	SRCIN1	SRC kinase signaling inhibitor 1	1	1	42.908	899		0	0	0	0	0	0	0	0	0	0	0	0	0	1882000		0	0	0	0	0	386240	0	0	0	0	0	0		0	0	0	0	0	0	0	0	0	0
38326	YHTVNGHNCEVR	Phospho (STY)	1564.62	P09651;F8W6I7;P09651-3;P09651-2	HNRNPA1	Heterogeneous nuclear ribonucleoprotein A1;Heterogeneous nuclear ribonucleoprotein A1, N-terminally processed	1	0	44.612	1220		0	0	0	0	0	0	0	0	0	0	0	0	39258	0		0	0	0	0	0	0	0	0	0	0	113620	0		0	0	99036	0	0	0	0	0	0	0
33308	TSGMPEICQEYSGTLRR	Oxidation (M);Phospho (STY)	2079.88	Q02413;B7Z845	DSG1	Desmoglein-1	1	1	53.168	169;402;1695		0	0	0	0	0	0	0	0	0	0	0	0	0	0		0	278770	0	0	0	0	0	0	0	0	0	0		0	0	0	0	0	0	0	0	0	0
4826	EGPHPAWPQPVTTSHYAHDPSGMFR	Oxidation (M);Phospho (STY)	2897.24	E9PGF5;E9PF55;Q9HBL0	TNS1	Tensin-1	1	1	44.848	50;318;319;751		0	0	0	0	0	0	0	0	0	0	654690	979710	0	0		0	0	0	0	0	0	0	0	653540	427680	0	0		0	0	0	0	0	0	589280	0	0	0
39034	YSDKELQYIDAISNK	Phospho (STY)	1865.84	Q9UQB8-3;Q9UQB8-5;Q9UQB8-4;Q9UQB8-6;Q9UQB8-2;Q9UQB8;F8W878;I3L4C2	BAIAP2;CCDC43	Brain-specific angiogenesis inhibitor 1-associated protein 2	1	6	88.768	2369;2370		0	0	0	0	0	0	0	0	0	0	0	0	0	0		289910	0	0	0	630220	0	0	0	0	0	0	1115000		0	0	0	0	0	0	0	0	0	0
37787	YATLSLFNTYK	Phospho (STY)	1399.64	E7EPN9;Q9Y520-3;Q9Y520-6;Q9Y520-4;Q9Y520-5;Q9Y520;Q9Y520-7	PRRC2C	Protein PRRC2C	1	2	107.06	712		0	0	0	0	0	0	0	0	0	0	0	0	0	1456700		0	0	0	0	0	0	0	0	0	0	0	1806400		0	0	0	0	0	0	0	0	0	0
20974	MQDIPIYANVHK	Oxidation (M);Phospho (STY)	1523.68	Q8WZ64	ARAP2	Arf-GAP with Rho-GAP domain, ANK repeat and PH domain-containing protein 2	1	1	90.614	2128		0	0	0	215850	0	0	0	0	108490	0	0	0	0	0		0	0	0	0	0	0	0	0	0	0	0	0		0	0	0	3268500	0	0	0	0	0	629070
25788	RSYDVPPPPMEPDHPFYSNISK	Phospho (STY)	2652.17	P18669;Q8N0Y7	PGAM1;PGAM4	Phosphoglycerate mutase 1;Probable phosphoglycerate mutase 4	1	4	63.225	136		0	0	0	0	0	0	0	0	0	0	0	0	0	0		0	0	0	0	0	0	0	0	0	0	0	0		0	0	0	0	0	0	0	0	0	0
3552	DINNIDYYKK	Phospho (STY)	1364.6	S4R381;E7EVR7;P21802-22;P21802-4;P21802-20;P21802-15;P21802-21;P21802-23;P21802-8;P21802-2;P21802-13;P21802-17;P21802-12;P21802-6;P21802-7;P21802-9;P21802-5;P21802-10;P21802-18;P21802;P21802-3;P21802-16;P21802-11	FGFR2	Fibroblast growth factor receptor;Fibroblast growth factor receptor 2	1	2	78.342	727;728		0	0	0	0	0	0	0	0	0	0	0	0	0	472430		0	0	0	423720	0	0	0	118500	0	0	0	517530		0	0	0	0	696580	0	331120	384590	155020	0
4014	DQYLMWLTQK	Phospho (STY)	1404.61	P27986;P27986-4;P27986-5;P27986-3;P27986-2	PIK3R1	Phosphatidylinositol 3-kinase regulatory subunit alpha	1	11	67.385	1405		0	0	748270	0	0	0	160130	152980	0	0	0	0	0	0		0	0	0	1653300	0	0	0	0	2150500	1436000	0	0		501720	0	951090	1855500	705360	0	0	819920	0	0
490	AFEQQYSPIPR	Phospho (STY)	1414.63	Q9Y5S8-3;Q9Y5S8;A6NGA6	NOX1	NADPH oxidase 1	1	2	90.614	2397		0	0	0	0	0	0	360940	0	0	539950	472030	334670	0	0		0	0	1005400	0	0	0	0	9164000	0	0	0	0		0	0	0	0	0	0	0	0	0	0
14781	IYAVSIR	Phospho (STY)	900.447	Q6ZMW3-2;Q6ZMW3	EML6	Echinoderm microtubule-associated protein-like 6	1	1	55.676	1959		411230	0	0	0	0	28344	179830	252160	103160	0	0	0	2835900	0		0	444060	0	0	0	0	76426	0	0	0	0	3044000		0	0	0	0	0	330460	0	0	0	0
13782	ILGIPVIVTEQYPK	Phospho (STY)	1648.88	Q96CN7	ISOC1	Isochorismatase domain-containing protein 1	1	7	67.997	2153		0	0	0	0	0	0	0	0	0	0	0	0	0	0		0	0	0	5652600	0	1152400	0	0	0	0	0	0		0	0	0	0	2450100	0	735280	562940	0	0
37847	YDIVHAVGER	Phospho (STY)	1237.55	Q9BY89	KIAA1671	Uncharacterized protein KIAA1671	1	1	45.653	2231		0	0	0	0	0	0	0	0	0	0	0	0	0	979870		0	0	0	0	0	0	0	0	0	0	0	1406200		0	0	0	0	0	0	0	0	0	0
36339	VPEPGYTKVPEPGSIK	Phospho (STY)	1776.87	F5GZ12;Q9UBC9	SPRR3	Small proline-rich protein 3	1	2	60.489	792		0	0	0	0	0	0	0	0	0	0	0	0	0	0		483650	11804000	0	0	0	0	0	0	0	0	0	0		0	0	0	0	0	0	0	0	0	0
33424	TSQDYDQLPSCSDGSQAPARPPKPR	Phospho (STY)	2837.24	E9PHA9;E7ENW2;Q13191	CBLB	E3 ubiquitin-protein ligase CBL-B	1	2	50.783	46;314;708		0	0	0	0	0	0	0	0	0	0	0	0	0	0		0	0	0	2898000	0	1570100	0	0	0	0	0	0		0	0	0	0	0	0	0	0	0	0
14469	ISVYYNEATGGK	Phospho (STY)	1380.6	Q5JP53;P07437;E9PBJ4	TUBB	Tubulin beta chain	1	3	52.071	1156		0	0	0	0	0	0	0	0	0	0	0	0	0	1086500		0	0	0	0	0	0	0	0	0	0	0	0		0	0	493870	1075500	0	538330	0	0	0	0
32514	TMSVSDFNYSR	Oxidation (M);Phospho (STY)	1401.53	Q96RT1-6;Q96RT1-4;Q96RT1-9;Q96RT1-2;Q96RT1;Q96RT1-8;Q96RT1-7;Q96RT1-5;Q96RT1-3	ERBB2IP	Protein LAP2	1	4	62.338	2186		0	0	0	0	0	0	0	0	0	0	0	0	151390	265760		0	0	0	0	0	0	0	0	0	0	209100	1493700		0	0	0	0	0	0	0	0	0	0
37961	YFDAATTEYVQK	Phospho (STY)	1514.63	O00757	FBP2	Fructose-1,6-bisphosphatase isozyme 2	1	5	89.301	955		0	0	0	0	0	0	2677100	2023300	0	0	0	0	0	0		0	0	0	0	0	0	0	0	0	0	0	0		0	0	0	0	0	0	0	0	0	444270
2249	AVPKEDIYSGGGGGGSR	Phospho (STY)	1685.74	Q13151	HNRNPA0	Heterogeneous nuclear ribonucleoprotein A0	1	4	56.424	1778		0	0	0	0	0	0	0	0	0	0	75330	0	246210	0		0	0	0	0	0	0	0	0	0	0	0	3748600		0	0	0	0	219580	166930	0	0	0	0
1705	AQAVHPGYGFLSENK	Phospho (STY)	1696.76	P05165-3;P05165-2;P05165	PCCA	Propionyl-CoA carboxylase alpha chain, mitochondrial	1	2	44.925	1124		0	0	0	0	0	0	0	0	0	0	0	199700	0	0		0	0	0	1593600	0	0	0	0	0	0	0	0		675550	1035300	0	0	2740800	0	2046800	2976400	0	0
5017	EIYTHFTCATDTK	Phospho (STY)	1665.67	P04899;P04899-4;B4E2X5;P04899-3;P04899-2;B3KTZ0;F5GZL8;P08754;P63096;P63096-2	GNAI2;GNAI3;GNAI1	Guanine nucleotide-binding protein G(i) subunit alpha-2;Guanine nucleotide-binding protein G(k) subunit alpha;Guanine nucleotide-binding protein G(i) subunit alpha-1	1	3	63.185	1113		0	0	0	0	0	0	0	0	0	0	0	0	0	0		353180	0	0	0	0	0	0	0	0	0	0	1885500		0	0	177850	0	0	0	0	0	0	0
340	ADSEYTDKLQHYTSGHMTPGMK	2 Phospho (STY)	2656.04	B1AKC9;P29323-2;P29323-3;P29323	EPHB2	Ephrin type-B receptor 2	2	1	61.616	293;517;518		0	0	0	0	0	0	0	0	0	0	0	0	0	0		0	0	10150000	1935700	0	0	0	0	0	0	0	0		0	0	0	0	0	0	0	0	0	0
21588	NEGTATYAAAVLFR	Phospho (STY)	1562.71	P14923	JUP	Junction plakoglobin	1	3	124.07	1289		0	0	174070	431480	0	0	0	0	0	0	0	0	0	0		0	0	0	0	0	0	0	0	0	0	0	0		0	0	3590500	7030500	277780	366040	0	192750	0	0
5062	EKQGAMYHTQHLR	Oxidation (M);Phospho (STY)	1693.74	E9PGF5;E9PF55;Q9HBL0	TNS1	Tensin-1	1	2	44.511	752		0	0	0	0	0	0	0	0	0	0	0	0	0	0		0	0	0	0	0	0	0	0	0	0	0	253600		54761	0	0	0	54258	0	0	0	0	0
24978	QYEQQTYQVIPEVIK	Phospho (STY)	1944.92	B0QY89;Q9Y262-2;Q9Y262	EIF3L	Eukaryotic translation initiation factor 3 subunit L	1	3	81.448	508		0	0	0	0	0	0	0	0	0	0	0	0	0	0		0	0	0	0	0	0	0	0	0	0	0	0		0	0	0	0	0	0	0	0	0	0
38230	YGTDHTSATLIVKDEK	Phospho (STY)	1856.86	Q8WZ42-12;Q8WZ42-2;Q8WZ42;Q8WZ42-8;Q8WZ42-13;Q8WZ42-5;Q8WZ42-11;Q8WZ42-4;Q8WZ42-7;Q8WZ42-3;Q8WZ42-10;Q8WZ42-9;Q8WZ42-6	TTN	Titin	1	3	106.42	436;2063		0	0	0	2566600	131460	201210	1599200	0	135570	0	0	74399	0	0		0	0	0	0	0	0	0	0	0	0	0	0		0	0	0	0	0	0	0	0	0	464760
15266	KGSGDYMPMSPK	Phospho (STY)	1376.55	P35568	IRS1	Insulin receptor substrate 1	1	2	130.2	1459		0	0	0	125120	0	0	0	0	0	0	0	57689	0	0		184020	88459	0	832840	143180	0	0	0	0	0	0	0		0	0	0	0	0	0	0	292420	282770	0
32794	TPHGDYIEFPCYR	Phospho (STY)	1733.69	P09917-2;P09917	ALOX5	Arachidonate 5-lipoxygenase	1	2	48.568	1224		0	0	680880	0	0	0	0	267680	235190	0	0	0	0	0		0	0	0	0	0	0	0	0	0	0	0	0		514560	114210	1526000	2137300	1681100	3266100	159610	0	379970	0
15856	KPESPYGNLCDAPDSPRPVK	Phospho (STY)	2306.04	Q9UKA4	AKAP11	A-kinase anchor protein 11	1	2	65.808	2347		0	0	0	0	0	0	0	0	0	0	0	0	0	1283800		0	0	0	0	0	0	0	0	0	0	278580	1180700		0	0	0	0	0	0	0	0	0	0
23587	PGSSIPGSPGHTIYAK	Phospho (STY)	1647.77	F8W8M4;Q5T6N4;O14639-2;O14639;H0Y3K7;Q5T6N2;Q5JVV3;J3QSX6;O14639-3;O14639-5	ABLIM1	Actin-binding LIM protein 1	1	3	101.75	70;71;833		0	0	0	0	0	0	0	0	0	0	0	0	0	0		0	0	0	0	0	0	0	0	0	0	0	1471600		0	0	0	0	0	0	0	0	0	0
27101	SHPSLSTTNQQMSPIIQSGSSKPSPIYISSYSSPAR	2 Phospho (STY)	3979.81	Q99569-2	PKP4	Plakophilin-4	2	1	46.416	248;249;250;251;2210		0	0	0	0	0	0	0	0	0	0	0	0	0	1634000		0	0	0	0	0	0	0	0	0	0	0	1712300		0	0	0	0	0	0	0	0	0	0
15946	KQENVSQEIYEDVEDLKNNSK	Phospho (STY)	2588.16	Q9P2B7-2;Q9P2B7	KIAA1430	UPF0501 protein KIAA1430	1	2	52.451	2321		0	0	0	0	0	0	0	0	0	0	0	0	0	1253400		0	0	0	0	0	0	0	0	0	0	0	0		0	0	0	0	0	0	0	0	0	0
36744	VTIADDYSDPFDAK	Phospho (STY)	1635.67	Q15464;Q15464-2	SHB	SH2 domain-containing adapter protein B	1	4	64.244	206;1880		0	0	0	0	0	0	0	0	0	0	0	0	0	1141900		0	0	0	0	0	0	0	0	0	0	0	1347200		0	0	0	0	0	0	0	0	0	0
9731	GTHMENVYDFYKPNLASEYPIVDGK	Phospho (STY)	2966.32	P54868;P54868-2	HMGCS2	Hydroxymethylglutaryl-CoA synthase, mitochondrial	1	4	76.799	156;1583		0	0	0	0	0	0	0	0	0	0	0	0	0	0		0	0	0	0	0	0	0	0	0	0	0	0		0	602200	0	0	7300200	0	0	2401300	548130	0
36568	VSGDYGHPVYIVQEMPPQSPANIYYKV	Oxidation (M);Phospho (STY)	3146.45	P52799;P98172	EFNB2;EFNB1	Ephrin-B2;Ephrin-B1	1	2	80.786	155;1556;1557;1558		0	0	0	0	0	0	0	0	0	0	0	0	0	769060		0	0	0	0	0	0	0	0	0	0	0	942260		0	0	0	0	0	0	0	0	0	0
8384	GGGHVAQIYAIR	Phospho (STY)	1320.63	P62249;M0R210;M0R3H0	RPS16	40S ribosomal protein S16	1	1	45.829	1636		0	0	0	0	0	0	478070	297570	0	0	0	0	0	0		0	0	617550	0	0	0	0	0	244810	0	347020	1485600		0	0	0	0	0	0	167230	0	0	0
8788	GKCYGLHAFIVPIR	Phospho (STY)	1709.85	Q15067;Q15067-3;Q15067-2	ACOX1	Peroxisomal acyl-coenzyme A oxidase 1	1	4	61.11	1868		0	0	0	0	0	0	0	0	0	0	0	0	1337300	466970		0	0	2636200	1629500	0	0	0	0	0	0	0	0		493760	0	0	0	1674700	0	419150	413520	249810	0
2390	AYHEQLSVAEITNACFEPANQMVK	Oxidation (M);Phospho (STY)	2845.25	P68363;Q71U36;Q71U36-2;Q13748;Q13748-2;Q6PEY2;A8MUB1;P68366	TUBA1B;TUBA1A;TUBA3C;TUBA3E;TUBA4A	Tubulin alpha-1B chain;Tubulin alpha-1A chain;Tubulin alpha-3C/D chain;Tubulin alpha-3E chain;Tubulin alpha-4A chain	1	1	57.238	494		0	0	0	0	0	0	0	0	0	0	0	0	0	1084200		0	0	0	0	0	0	0	0	0	0	0	1494500		0	0	0	0	0	0	0	0	0	0
20406	MEKGEHSIVYLKPSYAFGSVGK	Phospho (STY)	2506.2	Q02790	FKBP4	Peptidyl-prolyl cis-trans isomerase FKBP4;Peptidyl-prolyl cis-trans isomerase FKBP4, N-terminally processed	1	2	61.963	1701		0	0	0	0	0	0	0	0	0	0	0	0	0	0		0	0	0	0	0	419180	0	0	0	0	0	0		0	0	0	0	0	0	0	0	0	0
21308	MYVDPSEINPSMPQR	Phospho (STY)	1842.77	P16885	PLCG2	1-phosphatidylinositol 4,5-bisphosphate phosphodiesterase gamma-2	1	5	90.759	1319		0	0	0	0	0	0	0	0	0	0	0	0	0	2029900		0	0	0	0	0	0	0	0	0	0	0	0		0	0	0	0	0	0	0	0	0	0
34127	TVQPVAMGPDGLPVDASSVSNNYIQTLGR	Oxidation (M);Phospho (STY)	3081.45	C9JZR2;O60716-13;O60716-11;O60716-10;O60716-9;O60716-5;O60716-3;O60716-2;O60716;O60716-21;O60716-19;O60716-16;O60716-18;O60716-15;O60716-17;O60716-14;O60716-12;O60716-8;O60716-7;O60716-6;O60716-4;O60716-24;O60716-23;O60716-22;O60716-20	CTNND1	Catenin delta-1	1	2	63.095	632		0	0	0	0	0	0	0	0	0	0	0	0	0	0		0	0	0	0	0	0	0	0	0	0	0	0		0	0	0	0	0	0	0	0	0	0
31639	TKEYQDLQHLDNEESDHHQLRK	Phospho (STY)	2842.27	P07306-2;P07306	ASGR1	Asialoglycoprotein receptor 1	1	1	81.884	1149		0	0	0	0	0	0	0	0	0	0	0	0	0	0		0	0	0	0	0	0	0	0	0	0	0	0		1433800	0	0	0	1295900	0	0	951590	0	0
24643	QQQMVVAHQYSFAPDGEAR	Oxidation (M);Phospho (STY)	2256.96	Q68CZ2;E7ERH3;Q68CZ2-2	TNS3	Tensin-3	1	1	40.186	1945		0	0	0	0	0	0	0	0	0	0	0	0	0	865150		0	319000	0	0	0	578980	0	0	448810	332220	0	0		0	0	0	0	0	0	0	0	296820	0
16231	KVVDYSQFQESDDADEDYGR	Phospho (STY)	2444.96	Q9H1E3	NUCKS1	Nuclear ubiquitous casein and cyclin-dependent kinase substrate 1	1	1	115.01	254		0	0	0	0	0	0	0	0	0	0	0	0	0	0		0	0	0	0	0	0	0	0	0	0	0	0		11498000	263610	0	0	0	0	0	0	0	0
36183	VMIYQDEVK	Oxidation (M);Phospho (STY)	1219.52	Q6NZI2	PTRF	Polymerase I and transcript release factor	1	2	52.579	1951		0	0	0	0	0	0	0	0	0	0	0	422360	0	503980		0	0	0	0	460940	0	0	0	0	0	355710	1768500		0	0	0	0	0	0	0	0	0	0
29365	SYGAADHYGPDPTK	Phospho (STY)	1557.61	P09769;F5H3M4	FGR	Tyrosine-protein kinase Fgr	1	1	48.527	1223		0	0	0	426510	0	0	0	0	0	0	0	0	0	0		0	0	0	0	0	0	0	0	0	0	0	0		0	407210	1004200	6559400	0	944310	0	512940	694010	387800
26783	SGEDEQQEQTIAEDLVVTK	Acetyl (Protein N-term);Phospho (STY)	2239.97	Q9UQ80;F8VR77	PA2G4	Proliferation-associated protein 2G4	1	5	56.681	277		0	0	0	0	0	0	0	0	0	0	0	0	0	0		0	0	0	0	0	0	0	0	0	0	0	0		10053000	1682200	0	0	0	0	0	0	0	0
18475	LLVCNIDGCLTNGHIYVSGDQK	Phospho (STY)	2555.16	Q8NFW8	CMAS	N-acylneuraminate cytidylyltransferase	1	2	55.453	2032		0	0	0	0	0	0	0	0	0	0	0	0	0	0		0	0	0	1499900	778320	941870	0	0	0	0	0	0		0	0	0	0	0	0	775870	863410	640010	0
28018	SMSVYCTPNKPSR	Oxidation (M);Phospho (STY)	1621.66	P16615;P16615-5;P16615-3;P16615-4;P16615-2	ATP2A2	Sarcoplasmic/endoplasmic reticulum calcium ATPase 2	1	1	110.92	1317		0	0	0	0	0	259860	720780	533840	0	0	0	0	0	0		0	0	0	0	0	0	0	0	0	0	0	0		61627	0	0	0	0	0	0	0	0	0
26675	SFSAPATQAYGHEIPLR	Phospho (STY)	1923.89	E9PGF5;E9PF55;Q9HBL0	TNS1	Tensin-1	1	1	66.809	756		0	0	533460	424040	0	0	0	0	0	0	1231700	1235900	0	0		391940	0	0	828860	458760	0	0	0	0	0	0	0		0	0	0	0	484080	0	344070	0	0	237030
29224	SVVGTPAYLAPEVLLNQGYNR	Phospho (STY)	2340.15	M0R2R2;M0QZW1;Q9BZL6	PRKD2	Serine/threonine-protein kinase D;Serine/threonine-protein kinase D2	1	4	59.372	930		0	0	0	0	0	0	0	0	0	0	0	0	0	0		0	0	0	0	0	0	0	0	0	0	0	0		0	0	0	0	0	0	0	0	0	0
25609	RNSLKELWLVIHGR	Phospho (STY)	1799.96	H3BUX2;J3KNF8;O43169;D6RFH4	CYB5B	Cytochrome b5 type B	1	1	51.566	76		0	0	0	0	0	0	0	0	0	0	0	0	2579000	0		0	0	8802700	0	0	0	0	0	0	0	314810	0		0	0	0	0	0	0	0	0	0	0
19781	LVHGLVVKDPSIYDTLESVR	Phospho (STY)	2319.19	Q7Z6J2-2;Q7Z6J2	GRASP	General receptor for phosphoinositides 1-associated scaffold protein	1	3	60.334	423;1970		0	0	1100000	0	0	0	0	0	0	0	0	1768400	0	0		0	0	0	0	1926000	1895500	0	0	0	3403100	0	0		937620	412410	0	0	0	0	0	0	0	0
4329	DYEVDGRDYHFVTSR	Phospho (STY)	1937.79	Q12959-5;Q12959-3;Q12959-6;Q12959-4;Q12959;Q12959-7;Q12959-2;Q12959-8;Q12959-9	DLG1	Disks large homolog 1	1	1	64.52	1769		0	0	0	0	0	0	0	0	0	0	0	0	0	1076800		0	509920	3648300	3424900	365280	0	0	0	0	0	0	0		0	0	0	0	0	0	0	0	0	0
1679	APSRQDVYGPQPQVR	Phospho (STY)	1776.83	C9JZR2;O60716-13;O60716-11;O60716-10;O60716-9;O60716-5;O60716-3;O60716-2;O60716;O60716-21;O60716-19;O60716-16;O60716-18;O60716-15;O60716-17;O60716-14;O60716-12;O60716-8;O60716-7;O60716-6;O60716-4;O60716-24;O60716-23;O60716-22;O60716-20	CTNND1	Catenin delta-1	1	2	46.318	625		0	0	0	0	0	0	0	0	313310	0	0	0	0	0		0	1261200	270400	404950	626930	0	0	209110	0	0	0	0		0	0	0	0	0	0	0	77539	853590	446210
25094	RDGVNKDYEETELISTTANYR	Phospho (STY)	2553.14	Q13123	IK	Protein Red	1	1	71.148	1777		0	0	0	0	0	0	0	0	0	0	0	0	0	1221900		0	0	0	0	0	0	0	0	0	0	0	0		0	0	0	0	0	0	0	0	0	0
25523	RLPDAHSDYAR	Phospho (STY)	1379.6	Q96PK6	RBM14	RNA-binding protein 14	1	1	68.107	2175		0	0	99179	0	0	0	0	73586	78268	0	0	0	233660	852940		157080	202200	0	0	210340	236000	0	0	128530	147760	0	1821000		0	0	471890	0	179750	0	0	0	0	0
1936	ASSESSYLSILPK	Phospho (STY)	1460.68	Q86SQ0-2;Q86SQ0-3;Q86SQ0;G5E9V3;E9PGF6	PHLDB2	Pleckstrin homology-like domain family B member 2	1	3	90.861	1971		0	0	0	0	0	0	0	0	0	0	0	0	0	1477900		0	0	0	0	0	0	0	0	0	0	0	1330500		0	0	0	0	0	0	0	0	0	0
24682	QRPVPQPSSASLDEYTLMR	Phospho (STY)	2254.05	Q9Y4H2	IRS2	Insulin receptor substrate 2	1	2	59.372	469;2391		0	0	0	0	0	0	0	0	0	0	0	0	0	0		0	0	0	0	0	0	0	0	0	0	0	0		0	633820	0	0	2041000	0	1941700	973910	0	0
31049	THFDYQFGYR	Phospho (STY)	1412.56	Q6PKG0-3;Q6PKG0	LARP1	La-related protein 1	1	5	60.398	1954		0	0	0	0	0	0	0	0	0	0	0	0	0	1189700		0	0	0	0	0	0	0	0	0	0	0	1472600		0	0	0	0	0	0	0	0	0	0
592	AFVAIGDYNGHVGLGVK	Phospho (STY)	1795.87	P15880;E9PM36;E9PPT0	RPS2	40S ribosomal protein S2	1	6	57.973	1299		0	0	181710	0	0	0	249590	0	0	0	0	0	0	1275200		0	0	0	1148100	0	0	0	0	0	0	0	948560		0	0	0	459680	0	0	0	0	0	0
12024	HRDYVCFR	Phospho (STY)	1231.5	Q96RV3-2;B2RTR6;Q96RV3-3;Q96RV3	PCNX	Pecanex-like protein 1	1	0	51.193	530		0	0	0	0	0	0	0	0	0	0	0	0	0	993260		0	0	117040	0	0	0	0	0	135550	87340	145380	986820		0	0	0	0	0	0	0	32803	0	0
1129	AKPTGNGIYINGR	Phospho (STY)	1439.69	B4DQW3;Q96NY8	PVRL4	Nectin-4;Processed poliovirus receptor-related protein 4	1	2	127.17	559		0	0	0	0	0	0	0	0	0	0	0	0	0	0		0	0	0	0	0	0	0	0	0	0	0	0		0	0	4415300	5661000	225070	0	0	763860	0	0
4236	DVIINQEGEYIK	Phospho (STY)	1499.69	Q9HC35-2;Q9HC35	EML4	Echinoderm microtubule-associated protein-like 4	1	3	56.205	2271		0	0	0	0	0	0	0	0	0	0	0	0	0	0		362700	0	0	0	0	0	0	0	0	0	0	0		0	0	384480	1227500	0	0	0	0	0	0
38969	YQSSPAKPDSSFYK	Phospho (STY)	1683.72	P02730	SLC4A1	Band 3 anion transport protein	1	2	48.527	1098		0	0	2064900	1525400	0	0	286220	0	0	98930	143280	2369000	0	0		0	0	123400	0	0	0	0	273980	597760	782740	0	0		163490	337920	0	971600	0	0	0	0	0	0
39426	YYTPTISR	Phospho (STY)	1079.47	P49721	PSMB2	Proteasome subunit beta type-2	1	7	100.02	1530;1531		0	0	0	0	0	0	79824	0	0	0	0	52237	0	990420		0	0	0	0	0	0	0	0	0	0	0	0		0	0	573070	760790	0	0	592940	0	0	77247
28323	SPYQEFTDHLVK	Phospho (STY)	1542.68	P15880;E9PQD7	RPS2	40S ribosomal protein S2	1	4	98.368	1300		0	0	0	0	0	0	0	0	0	0	0	0	0	0		0	0	0	0	0	0	0	0	0	0	0	0		0	0	0	0	0	0	0	0	0	0
27533	SLEATDSAFDNPDYWHSR	Phospho (STY)	2189.87	B3KWG5;F8VW56;P21860-5;P21860-4;P21860	ERBB3	Receptor tyrosine-protein kinase erbB-3	1	1	55.437	534		0	0	0	0	0	0	0	0	0	0	0	330790	0	0		0	0	0	1093900	0	1045400	0	0	485810	390670	0	0		0	0	0	0	0	0	0	0	0	0
37379	WITAVLSTVSLMPLLHSK	Phospho (STY)	2075.09	C9JER0	POMZP3		1	1	40.493	15;16;308		0	0	0	0	346710	0	0	0	0	0	0	0	0	0		0	0	0	11118000	0	0	0	0	0	0	0	0		0	0	0	0	0	0	0	0	0	0
28609	SSFSHYSGLKHEDK	Phospho (STY)	1700.72	Q8NC51-3;Q8NC51	SERBP1	Plasminogen activator inhibitor 1 RNA-binding protein	1	2	51.771	2020		0	0	0	0	0	0	0	0	0	0	0	0	264560	543370		0	0	0	0	0	0	0	0	0	0	349390	657450		0	0	0	0	0	0	0	0	0	0
4148	DTLYEAVR	Phospho (STY)	1045.45	P62906	RPL10A	60S ribosomal protein L10a	1	2	78.77	1649		0	0	0	0	0	0	0	0	0	0	0	0	0	1074600		0	0	0	180290	347760	0	0	0	0	182830	305160	2003000		0	0	0	0	0	112010	0	0	0	0
3532	DIISDYKYK	Phospho (STY)	1223.55	F8WCP0;F8WCL5	NEB	Nebulin	1	3	40.994	853		0	0	0	1643800	0	0	606790	347120	0	0	0	0	0	0		0	0	0	0	0	0	0	0	0	0	0	0		0	0	0	0	0	0	0	227270	0	549790
25458	RLDYITAEIKR	Phospho (STY)	1456.74	O15212	PFDN6	Prefoldin subunit 6	1	0	64.121	972		0	0	265400	203930	0	0	0	0	0	0	0	0	0	843870		0	0	1721600	0	341670	208160	0	0	369740	227310	0	520840		0	0	313120	563000	0	0	0	0	0	0
19453	LSWYKGTEK	Phospho (STY)	1190.54	Q8WZ42-12;Q8WZ42-2;Q8WZ42;Q8WZ42-8;Q8WZ42-13;Q8WZ42-5;Q8WZ42-11;Q8WZ42-4;Q8WZ42-7	TTN	Titin	1	2	53.751	2085		0	0	0	1789700	0	441990	1068500	553980	0	0	0	0	0	0		0	0	0	0	0	0	129590	0	0	0	0	0		112530	0	0	0	0	0	0	0	0	0
28230	SPHDEDPQAVTYAEVK	Phospho (STY)	1864.79	A8MVE2;Q8NHL6;Q8NHL6-2	PODNL1;LILRB1	Leukocyte immunoglobulin-like receptor subfamily B member 1	1	2	69.331	499		0	0	550160	555450	0	0	0	0	0	0	0	0	0	0		0	0	0	1677500	0	0	0	0	1349800	699410	0	0		1960000	2384100	0	1074700	0	0	0	0	0	0
5417	EPMNPIKQYVK	Phospho (STY)	1425.67	Q9H2U2;Q9H2U2-2;E2QRM6;Q9H2U2-3;B4DFH3	PPA2	Inorganic pyrophosphatase 2, mitochondrial	1	3	74.841	2250		0	0	0	0	0	0	0	0	0	0	0	0	0	529130		0	0	0	996730	5429900	2221500	0	0	0	0	0	0		0	0	0	0	0	0	0	0	0	0
34183	TVTAMDVVYALK	Oxidation (M);Phospho (STY)	1405.66	P62805	HIST1H4A	Histone H4	1	4	73.435	1644		0	0	0	1193800	0	0	0	0	0	0	0	0	0	0		0	0	0	487230	1363100	1872300	0	0	0	0	0	0		0	0	0	0	0	0	0	0	0	0
1500	ALYLIATNGTPELQNPEK	Phospho (STY)	2051	Q13177;E9PM17;B3KNX7;Q13153;Q13153-2	PAK2;PAK1	Serine/threonine-protein kinase PAK 2;PAK-2p27;PAK-2p34;Serine/threonine-protein kinase PAK 1	1	3	51.495	531		0	0	0	0	0	0	0	0	0	0	0	0	0	2539400		399530	0	0	0	0	0	0	0	0	152810	0	2577100		0	0	0	0	0	0	0	0	0	0
12782	IAAYAYSALSQIR	Phospho (STY)	1505.73	Q6IAA8	LAMTOR1	Ragulator complex protein LAMTOR1	1	6	100.22	1949		0	0	0	0	0	0	0	0	0	0	0	0	0	1283500		0	0	0	0	0	0	0	0	0	0	0	1110900		0	0	0	0	0	0	0	0	0	0
23086	NTDYTELHQQNTDLIYQTGPK	Phospho (STY)	2558.13	Q8TBA6-2;Q8TBA6	GOLGA5	Golgin subfamily A member 5	1	2	88.176	2037		0	0	0	0	0	0	0	0	0	0	0	0	0	1018000		0	0	0	0	506680	0	0	0	0	0	0	1544700		0	0	0	0	0	0	0	0	0	0
2926	CSDAAGYPHATHDLEGPPLDAYSIQGQHTISPLDLAK	Phospho (STY)	4024.83	Q15365	PCBP1	Poly(rC)-binding protein 1	1	1	54.087	205		0	0	0	0	0	0	0	0	0	0	0	0	0	1443100		0	0	0	0	0	0	0	0	0	0	0	1436300		0	0	0	0	0	0	0	0	0	0
1863	ASESSKPWPDATYGTGSASR	Phospho (STY)	2133.9	Q9Y2W1	THRAP3	Thyroid hormone receptor-associated protein 3	1	3	97.256	2376		0	0	0	0	0	0	0	0	0	0	0	0	0	0		0	0	0	0	0	0	0	0	0	0	0	0		0	0	0	0	0	0	0	0	0	0
12726	HYPVFENPK	Phospho (STY)	1209.52	P55265;E7ENU4;P55265-5;P55265-3;P55265-2;P55265-4	ADAR	Double-stranded RNA-specific adenosine deaminase	1	6	54.982	1586		0	0	0	0	0	0	0	0	0	0	0	0	0	1336900		0	0	0	0	0	0	0	0	0	0	0	1401800		0	0	141930	0	0	0	0	0	0	0
28159	SPAAPYFLGSSFSPVR	Phospho (STY)	1761.81	P30291	WEE1	Wee1-like protein kinase	1	3	70.41	1431		0	0	0	0	0	0	0	0	0	0	0	0	0	0		0	0	0	0	0	0	0	0	0	0	0	0		0	0	0	0	0	0	0	0	0	0
15226	KGGSYSQAASSDSAQGSDVSLTACK	Phospho (STY)	2541.07	P10316;P01891;P01892	HLA-A	HLA class I histocompatibility antigen, A-69 alpha chain;HLA class I histocompatibility antigen, A-68 alpha chain;HLA class I histocompatibility antigen, A-2 alpha chain	1	2	62.781	108;109		0	0	454090	0	0	0	0	138280	407530	0	0	0	0	0		0	0	0	0	0	0	0	0	0	0	0	0		0	0	228140	0	892570	0	0	1240700	0	0
19132	LREDENAEPVGTTYQK	Phospho (STY)	1928.85	Q16643;Q16643-3;Q16643-2	DBN1	Drebrin	1	2	54.281	1890		0	0	0	0	0	0	0	0	0	0	0	0	170330	0		0	0	316270	0	0	0	0	0	0	0	310210	0		0	0	0	0	0	0	0	0	0	0
39372	YYGAVGSTLR	Phospho (STY)	1165.52	Q8WZ42-12;Q8WZ42-2;Q8WZ42;Q8WZ42-8;Q8WZ42-13;Q8WZ42-5;Q8WZ42-11;Q8WZ42-4;Q8WZ42-7;Q8WZ42-3;Q8WZ42-10;Q8WZ42-9	TTN	Titin	1	4	72.434	2125		0	0	0	0	0	0	1979500	0	0	0	0	0	0	0		0	0	0	0	141560	0	0	0	0	0	0	271480		0	0	214860	0	0	0	0	0	0	0
25138	RESIFCIQYNVR	Phospho (STY)	1663.75	P12882	MYH1	Myosin-1	1	1	52.071	1259		0	0	0	0	0	249560	0	0	0	0	0	0	0	0		0	0	0	0	0	0	0	0	0	0	0	0		0	0	0	0	0	0	0	0	0	0
31585	TIYTYIMASR	Oxidation (M);Phospho (STY)	1313.57	Q9UIB8-7;Q9UIB8-3;Q9UIB8-2;Q9UIB8	CD84	SLAM family member 5	1	7	76.843	2342		0	0	0	0	0	0	0	0	0	0	0	0	0	0		0	0	0	369660	0	155440	0	0	684410	284250	0	0		0	0	0	0	489880	0	0	567420	272190	0
38625	YLLGTSLAR	Phospho (STY)	1072.53	P00966	ASS1	Argininosuccinate synthase	1	6	56.258	1089		0	0	0	0	0	0	0	0	0	0	0	0	0	0		0	0	0	986000	0	0	0	0	0	0	0	0		0	0	261630	0	3989300	0	1840900	1222600	365590	0
3613	DIYSTVIDIHTLR	Phospho (STY)	1624.79	Q86VY9	TMEM200A	Transmembrane protein 200A	1	5	63.185	1978		0	0	0	0	0	0	0	0	0	0	0	0	0	1336300		0	0	0	0	0	0	0	0	0	0	193030	1543200		0	0	0	0	0	0	0	0	0	0
19188	LRQHHDEYEDEIR	Phospho (STY)	1818.77	O75976;O75976-2	CPD	Carboxypeptidase D	1	4	66.004	1043		0	0	0	0	0	0	0	0	0	0	0	0	0	1319300		0	0	263290	237270	0	0	0	0	0	0	0	1404600		0	0	0	0	0	0	0	129120	0	0
27117	SHSITNMEIGGLKIYDILSDNGPQQPSTTVK	Oxidation (M);Phospho (STY)	3438.64	Q96RT1-6;Q96RT1-4;Q96RT1-9;Q96RT1-2;Q96RT1;Q96RT1-8;Q96RT1-7;Q96RT1-5;Q96RT1-3	ERBB2IP	Protein LAP2	1	1	61.738	2184		0	0	0	0	0	0	0	0	0	0	0	0	0	1818800		0	0	0	0	0	0	0	0	0	0	953250	0		0	0	0	0	0	0	0	0	0	0
28535	SRPEFMLPVHFYGK	Phospho (STY)	1786.83	P06737-2;P06737;E9PK47	PYGL	Glycogen phosphorylase, liver form;Phosphorylase	1	2	55.176	1139		0	0	0	0	0	0	0	0	0	0	0	0	0	2706500		0	0	0	0	0	0	0	0	0	0	0	0		0	429460	0	0	1668300	0	755250	538100	526040	0
21282	MYHHTIPVISLYSLR	Phospho (STY)	1908.93	P21549	AGXT	Serine--pyruvate aminotransferase	1	4	62.357	365;1363		0	0	0	0	0	0	0	0	0	0	0	0	0	0		0	0	0	2811800	0	0	0	0	0	0	0	0		0	0	0	0	2317000	0	877320	877690	425700	0
22172	NKDQGTYEDYVEGLR	Phospho (STY)	1865.78	P60660;F8W1R7;J3KND3;G3V1V0;G3V1Y7;B7Z6Z4;P60660-2;G8JLA2;F8VZU9;F8W180	MYL6;PDE6H	Myosin light polypeptide 6	1	2	43.592	1607		0	0	286160	0	0	0	0	0	0	0	0	0	0	0		0	0	0	0	0	0	0	0	0	0	0	0		213300	170980	0	1795000	0	0	0	213640	332950	0
[truncated: 908 more rows]
[truncated: 172 more columns]

## Sheet: Sample labeling
Supplementary sample labeling table
Patient ID	Raw file	tumor	Pre/On treatment	mg input	Analysis label			Abbreviations
[truncated: 68 more rows]
