# Supplementary material for: Kinase Inhibitor Treatment of Patients with Advanced Cancer Results in High Tumor Drug Concentrations and in Specific Alterations of the Tumor Phosphoproteome
Source: Cancers (Basel). 2020 Feb 1;12(2):330. doi: 10.3390/cancers12020330 (PMC7072422; doi:10.3390/cancers12020330)
Supplement: Supplementary file 1 [file cancers-12-00330-s001.zip › cancers-680478-supplementary-final/Supplementary Table 4_Identified phosphosites.xlsx]

## Sheet: Phosphosite report
Supplementary Table 4: Identified phosphosites and sample labeling table
ppSTY ID	Charge	Amino acid	Position in peptide	Score for localization	Localization probability	Phospho STY probabilities	Proteins	Positions within proteins	Protein names	Gene name
802	2	Y	18	245.36	0.999943	LCDFGSASHVADNDITPY(1)LVSR	F5H2U2;Q13523	835;849	Serine/threonine-protein kinase PRP4 homolog	PRPF4B
1130	2	Y	6	174.94	1	IGEGT(1)Y(1)GVVYK	P06493;P06493-2	15;15	Cyclin-dependent kinase 1	CDK1
866	2	Y	6	174.94	1	IGEGT(1)Y(1)GVVYK	G3V5T9;P24941;E7ESI2;P24941-2;Q00526;G3V317	15;15;15;15;15;15	Cyclin-dependent kinase 2;Cyclin-dependent kinase 3	CDK2
1534	3	Y	7	144.57	0.999871	GEPNVSY(1)ICSR	P49840;A8MT37;P49841;P49841-2	279;197;216;216	Glycogen synthase kinase-3 alpha;Glycogen synthase kinase-3 beta	GSK3A
838	3	Y	4	138.54	1	IYQY(1)IQSR	F8WAP0;F8W9I9;Q13627-3;Q13627-4;Q13627-5;Q13627-2;Q13627;Q9Y463-2;Q9Y463-3;Q9Y463	93;321;321;321;321;312;321;273;273;273	Dual specificity tyrosine-phosphorylation-regulated kinase 1A;Dual specificity tyrosine-phosphorylation-regulated kinase 1B	DYRK1A
1151	2	Y	14	195.46	0.999971	LSLEGDHSTPPSAY(1)GSVK	P07355;P07355-2;A6NMY6;H0YMU9;H0YLV6;H0YKN4	24;42;24;24;24;24	Annexin A2;Putative annexin A2-like protein;Annexin	ANXA2
926	4	Y	20	121.21	1	YCRPESQEHPEADPGSAAPY(1)LK	K7ENL3;P40763;G8JLH9	705;705;607	Signal transducer and activator of transcription 3;Signal transducer and activator of transcription	STAT3
1410	4	Y	15	157.84	0.999998	VADPDHDHTGFLTEY(1)VATR	P28482;P28482-2	187;187	Mitogen-activated protein kinase 1	MAPK1
1403	4	Y	15	168.16	0.999997	IADPEHDHTGFLTEY(1)VATR	P27361;E9PJF0;E9PQW4;P27361-2;P27361-3;B3KR49	204;204;204;204;204;90	Mitogen-activated protein kinase 3;Mitogen-activated protein kinase	MAPK3
582	3	Y	12	128.06	0.999499	VVQEYIDAFS(0.001)DY(0.999)ANFK	J3KP22;B7Z2A4;P18433-4;P18433-2;P18433-3;P18433	654;809;789;789;798;798	Receptor-type tyrosine-protein phosphatase alpha	PTPRA
1294	2	Y	2	158.79	1	HY(1)GGLTGLNK	P15259;P18669;Q8N0Y7	92;92;92	Phosphoglycerate mutase 2;Phosphoglycerate mutase 1;Probable phosphoglycerate mutase 4	PGAM2
922	3	Y	5	55.353	1	AVDGY(1)VKPQIK	K7EK35;Q8WWS9;P42229;P42229-2;K7EM17;P51692	663;691;694;664;182;699	Signal transducer and activator of transcription;Signal transducer and activator of transcription 5A;Signal transducer and activator of transcription 5B	STAT5A
796	2	Y	8	197.36	0.996189	VGEEEHVY(0.996)S(0.004)FPNK	F5GZ78;P49023-2;P49023;P49023-3	116;118;118;118	Paxillin	PXN
1933	3	Y	4	190.85	1	ERDY(1)AEIQDFHR	Q5VWV2;Q8TEW0-5;Q8TEW0-3;Q8TEW0-7;Q8TEW0-6;Q8TEW0-4;Q8TEW0-11;Q8TEW0-2;Q8TEW0	1020;968;990;997;1034;1043;1064;1077;1080	Partitioning defective 3 homolog	PARD3
1723	3	Y	12	159.18	1	SDSASSEPVGIY(1)QGFEK	Q05655;Q05655-2	313;313	Protein kinase C delta type;Protein kinase C delta type regulatory subunit;Protein kinase C delta type catalytic subunit	PRKCD
1416	3	Y	2	261.64	0.997657	T(0.002)Y(0.998)VDPHTYEDPNQAVLK	P29317	588	Ephrin type-A receptor 2	EPHA2
2028	4	Y	11	121.18	1	AHAWPSPY(1)KDY(1)EVKK	Q8NFJ5	350	Retinoic acid-induced protein 3	GPRC5A
795	3	Y	13	143.83	0.994216	FIHQQPQSSSPVY(0.994)GS(0.002)S(0.004)AK	F5GZ78;P49023-2;P49023;P49023-3	86;88;88;88	Paxillin	PXN
1191	3	Y	7	169.09	0.99999	DMYDKEY(1)YSVHNK	P08581;P08581-2;B4DPY6	1234;1252;104	Hepatocyte growth factor receptor	MET
1481	3	Y	19	97.776	1	YCRPESQEHPEADPGAAPY(1)LK	P40763-2	704	Signal transducer and activator of transcription 3	STAT3
1665	3	Y	8	176.4	1	VGAHAGEY(1)GAEALER	P69905	25	Hemoglobin subunit alpha	HBA1
609	2	Y	1	207.12	1	Y(1)ATPQVIQAPGPR	C9J1X3;Q07912;Q07912-3	859;827;905	Activated CDC42 kinase 1	TNK2
821	3	Y	8	186.56	0.999991	GPLDGSPY(1)AQVQRPPR	F8VV64;Q63HR2-5;Q63HR2-2;Q63HR2-6;Q63HR2;Q63HR2-4;C9JVR1	483;359;483;483;483;493;483	Tensin-like C1 domain-containing phosphatase	TENC1
1644	2	Y	9	105.65	1	TVTAMDVVY(1)ALKR	P62805	89	Histone H4	HIST1H4A
1887	3	Y	9	184.1	1	HTDDEMTGY(1)VATR	Q16539-3;Q16539-4;Q16539;B4E0K5;Q16539-2	182;182;182;105;182	Mitogen-activated protein kinase 14	MAPK14
526	2	Y	12	135.02	0.987088	YVPPSSTDRS(0.013)PY(0.987)EK	B1AVQ5;P15941-7;P15941-11;P15941-8;P15941-4;P15941-3;P15941;P15941-2;B1AVQ7;P15941-17;P15941-15;P15941-6;P15941-12;P15941-16;P15941-9;P15941-10	449;229;238;247;1217;1226;1229;1238;203;238;198;204;133;140;142;177	Mucin-1;Mucin-1 subunit alpha;Mucin-1 subunit beta	MUC1
889	2	Y	6	129.85	0.99956	AVCSTY(1)LQSR	H7BXX9;Q5SQL3;J3KP92;Q9H2X6-2;Q86Z02-2;Q9H2X6-3;Q9H2X6;Q86Z02	361;352;352;361;352;361;361;352	Homeodomain-interacting protein kinase 2;Homeodomain-interacting protein kinase 1	HIPK2
2277	2	Y	1	277.44	0.999937	Y(1)AGSALQYEDVSTAVQNLQK	Q9NP79;Q5TGM0;E7ETQ7	278;220;193	Vacuolar protein sorting-associated protein VTA1 homolog	VTA1
1419	3	Y	10	158.91	0.994596	VLEDDPEAT(0.004)Y(0.995)T(0.001)TSGGK	P29317	772	Ephrin type-A receptor 2	EPHA2
1991	3	Y	9	125.14	0.999935	EATQPEPIY(1)AESTKR	Q86YV5	411	Tyrosine-protein kinase SgK223	SGK223
813	2	Y	6	79.659	0.813424	LGEGT(0.02)Y(0.813)AT(0.02)VY(0.146)K	F5H6Z0;Q00536;Q00536-3;Q00537-2;Q00537;Q00536-2	150;176;182;203;203;250	Cyclin-dependent kinase 16;Cyclin-dependent kinase 17	CDK17
798	4	Y	23	129.27	0.784061	VAQQPLSLVGCEVVPDPS(0.001)PDHLY(0.784)S(0.215)FR	F5GZE1;Q8N4X5-2;Q8N4X5;Q8N4X5-4	466;413;413;441	Actin filament-associated protein 1-like 2	AFAP1L2
2295	3	Y	7	173.87	0.999193	NEEENIY(0.999)S(0.001)VPHDSTQGK	Q9NRY4	1105	Rho GTPase-activating protein 35	ARHGAP35
1417	3	Y	16	76.002	0.943577	S(0.001)EQLKPLKT(0.661)Y(0.338)VDPHT(0.057)Y(0.944)EDPNQAVLK	P29317	594	Ephrin type-A receptor 2	EPHA2
1579	4	Y	4	108.34	0.998116	EAEY(0.998)S(0.002)DKHGQYLIGHGTK	Q96L35;P54760	574;574	Ephrin type-B receptor 4	EPHB4
1054	5	Y	13	185.45	1	SLPSGSHQGPVIY(1)AQLDHSGGHHSDK	O95297-4;O95297-2;O95297	117;240;241	Myelin protein zero-like protein 1	MPZL1
1265	2	Y	3	240.6	0.999999	LTY(1)TQQLEDLKR	P12883	1308	Myosin-7	MYH7
1632	3	Y	9	209.89	1	VFDKDGNGY(1)ISAAELR	P62158;E7ETZ0;E7EMB3;Q96HY3	100;101;147;64	Calmodulin	CALM1
2228	2	Y	4	126.62	1	AGVY(1)NLTK	Q9BY49;Q9BY49-2	179;33	Peroxisomal trans-2-enoyl-CoA reductase	PECR
2027	4	Y	8	121.18	0.999822	AHAWPSPY(1)KDY(1)EVKK	Q8NFJ5	347	Retinoic acid-induced protein 3	GPRC5A
2145	3	Y	10	180.84	0.999921	HVHLENATEY(1)ATLR	Q96A22	103	Uncharacterized protein C11orf52	C11orf52
1119	3	Y	11	141.64	1	LKEQECDVKDY(1)GDLPFADIPNDSPFQIVK	P05089;P05089-3	50;50	Arginase-1	ARG1
696	3	Y	5	164.15	1	YTEFY(1)HVPTHSDASK	F5H0X8;D3YTJ1;Q96HC4-3;Q96HC4-2;Q96HC4;Q96HC4-4;E9PBF5;D6RB78;F5H7Y0	128;148;128;148;251;142;148;148;129	PDZ and LIM domain protein 5	PDLIM5
1312	2	Y	2	92.866	1	LY(1)DLNMPAYVK	P16333-2;P16333	41;105	Cytoplasmic protein NCK1	NCK1
2180	4	Y	3	157.14	0.971436	S(0.029)HY(0.971)ADVDPENQNFLLESNLGKK	Q96QD8;F8VUY8	41;41	Sodium-coupled neutral amino acid transporter 2	SLC38A2
2204	2	Y	5	158.86	0.999997	STTNY(1)VDFYSTK	Q99569;Q99569-2	1168;1125	Plakophilin-4	PKP4
1658	3	Y	7	147.62	0.999944	EHALLAY(1)TLGVK	P68104;Q5VTE0;Q05639	141;141;141	Elongation factor 1-alpha 1;Putative elongation factor 1-alpha-like 3;Elongation factor 1-alpha 2	EEF1A1
1032	4	Y	20	162.81	0.942144	ATFHTPFSHLGQSPEGCSS(0.029)Y(0.942)T(0.029)FPK	O75521-2;O75521;C9J000	250;285;118	Enoyl-CoA delta isomerase 2, mitochondrial	ECI2
523	3	Y	12	208.43	0.999729	DTYHPMSEYPTY(1)HTHGR	B1AVQ5;P15941-7;P15941-11;P15941-8;P15941-4;P15941-3;P15941;P15941-2;B1AVQ7;P15941-17;P15941-15;P15941-6;P15941-12;P15941-16;P15941-9;P15941-10	432;212;221;230;1200;1209;1212;1221;186;221;181;187;116;123;125;160	Mucin-1;Mucin-1 subunit alpha;Mucin-1 subunit beta	MUC1
913	3	Y	7	56.404	0.96938	LIEDNEY(0.969)T(0.031)AR	J3QRU1;P07947;Q5R3A8;P06241-3;P06241-2;P06241;Q573B4;P06239;P06239-3;P12931;P12931-2	431;426;368;365;417;420;401;394;424;419;425	Tyrosine-protein kinase Yes;Tyrosine-protein kinase Fyn;Tyrosine-protein kinase Lck;Proto-oncogene tyrosine-protein kinase Src	YES1
1565	3	Y	10	95.417	1	YGLFKEENPY(1)AR	P53801;A8MXQ1	174;153	Pituitary tumor-transforming gene 1 protein-interacting protein	PTTG1IP
944	2	Y	3	85.676	1	VIY(1)DFIEK	O00401	256	Neural Wiskott-Aldrich syndrome protein	WASL
1412	4	Y	7	71.601	0.998057	QSPEDVY(0.998)FS(0.002)KSEQLKPLK	P29317	575	Ephrin type-A receptor 2	EPHA2
749	2	Y	7	160.18	1	AGSLPNY(1)ATINGK	E9PGF5;E9PF55;Q9HBL0	1383;1391;1404	Tensin-1	TNS1
2135	3	Y	4	95.417	1	EKLY(1)DFVKTER	Q92835-2;Q92835;H7C2V3;H7C292;Q92835-3	864;865;617;617;652	Phosphatidylinositol 3,4,5-trisphosphate 5-phosphatase 1	INPP5D
2254	2	Y	6	141.1	0.999108	TVCSTY(0.999)LQSR	Q9H422-2;Q9H422	359;359	Homeodomain-interacting protein kinase 3	HIPK3
457	3	T	10	256.4	0.946041	NNYALNTTAT(0.946)Y(0.054)AEPYRPIQYR	Q99569;Q99569-2	477;477	Plakophilin-4	PKP4
2146	5	Y	13	184.2	0.999864	SPGLMSEDSNLHY(1)ADIQVCSRPHAR	Q96A22	78	Uncharacterized protein C11orf52	C11orf52
976	3	Y	9	177.83	0.999999	HADAEMTGY(1)VVTR	Q5R3E4;O15264;Q5U4A5;Q5R3E6	172;182;182;104	Mitogen-activated protein kinase 13	MAPK13
1487	3	Y	4	277.06	0.999992	GTGY(1)IKTELISVSEVHPSR	P42224	701	Signal transducer and activator of transcription 1-alpha/beta	STAT1
910	2	Y	3	138.78	0.999972	GAY(1)SLSIR	J3QRU1;P07947;Q5R3A8;P06241-3;P06241-2;P06241;P09769;F5H3M4	199;194;136;185;185;185;180;114	Tyrosine-protein kinase Yes;Tyrosine-protein kinase Fyn;Tyrosine-protein kinase Fgr	YES1
607	4	Y	7	92.474	0.986775	KVS(0.001)S(0.002)T(0.002)HY(0.987)Y(0.008)LLPERPSYLER	C9J1X3;Q07912;Q07912-3	891;859;937	Activated CDC42 kinase 1	TNK2
1728	2	Y	2	42.976	1	VY(1)ENVGLMQQQK	Q06124-2;Q06124	580;584	Tyrosine-protein phosphatase non-receptor type 11	PTPN11
1205	2	Y	5	123.72	1	LYDAY(1)ELK	P08758;D6RBL5;E9PHT9	94;34;94	Annexin A5;Annexin	ANXA5
2223	3	Y	5	198.38	0.999867	HLSPY(1)ATLTVGDSSHK	Q9BSJ8;Q9BSJ8-2	822;832	Extended synaptotagmin-1	ESYT1
1064	4	Y	16	121.82	1	KPFSIEDVEVAPPKAY(1)EVR	P00325	35	Alcohol dehydrogenase 1B	ADH1B
1180	2	Y	1	284.68	1	Y(1)ESLTDPSKLDSGK	P08238;Q58FF7	56;56	Heat shock protein HSP 90-beta;Putative heat shock protein HSP 90-beta-3	HSP90AB1
116	4	S	22	230.65	1	CGSGPVHISGQHLVAVEEDAES(1)EDEEEEDVKLLSISGK	P06748-3;P06748-2;P06748	125;125;125	Nucleophosmin	NPM1
1905	2	Y	1	284.68	1	Y(1)ESLTDPSKLDSGK	Q58FF8	56	Putative heat shock protein HSP 90-beta 2	HSP90AB2P
1496	2	Y	4	124.07	1	HGHY(1)FVALFDYQAR	P42685	46	Tyrosine-protein kinase FRK	FRK
1165	2	Y	1	284.68	1	Y(1)ESLTDPSKLDSGK	P07900;P07900-2;Q14568	61;183;61	Heat shock protein HSP 90-alpha;Putative heat shock protein HSP 90-alpha A2	HSP90AA1
1935	2	Y	6	237.86	0.997541	ISHSLY(0.998)S(0.002)GIEGLDESPSR	Q5VWV2;Q8TEW0-5;Q8TEW0-3;Q8TEW0-7;Q8TEW0-6;Q8TEW0-4;Q8TEW0-11;Q8TEW0-2;Q8TEW0;F5GZI3;Q5VWU8;Q8TEW0-9;Q8TEW0-10;Q8TEW0-8;B1AP52	662;662;662;706;706;719;706;719;719;436;719;706;719;719;157	Partitioning defective 3 homolog	PARD3
606	3	Y	4	225.39	0.945271	KPT(0.055)Y(0.945)DPVSEDQDPLSSDFKR	C9J1X3;Q07912;Q07912-3	550;518;596	Activated CDC42 kinase 1	TNK2
1926	3	Y	1	134.25	0.898452	Y(0.898)Y(0.101)KETSGLMLDVGPYMK	Q5T1Z0;Q9H008-2;Q9H008	158;158;158	Phospholysine phosphohistidine inorganic pyrophosphate phosphatase	LHPP
1927	3	Y	2	109.1	0.856943	Y(0.142)Y(0.857)KET(0.001)SGLMLDVGPYMK	Q5T1Z0;Q9H008-2;Q9H008	159;159;159	Phospholysine phosphohistidine inorganic pyrophosphate phosphatase	LHPP
948	2	Y	6	111.57	0.999992	PSSINY(1)MVAPVTGNDVGIR	O00560;G5EA09;O00560-3;O00560-2	91;111;85;90	Syntenin-1	SDCBP
1950	2	Y	9	91.549	1	SFTPDHVVY(1)AR	Q6NZI2;Q6NZI2-2;Q6NZI2-3	308;218;116	Polymerase I and transcript release factor	PTRF
911	3	Y	7	154.74	0.999991	KLDNGGY(1)YITTR	J3QRU1;P07947;Q5R3A8;P06241-3;P06241-2;P06241	227;222;164;213;213;213	Tyrosine-protein kinase Yes;Tyrosine-protein kinase Fyn	YES1
2130	2	Y	4	145.65	0.999961	VYTY(1)IQSR	Q9NR20-2;Q9NR20;Q92630-2;Q92630	264;264;309;382	Dual specificity tyrosine-phosphorylation-regulated kinase 4;Dual specificity tyrosine-phosphorylation-regulated kinase 2	DYRK4
1879	2	Y	6	182.72	1	GESAGY(1)MEPYEAQR	Q15464;Q15464-2	268;268	SH2 domain-containing adapter protein B	SHB
1763	3	Y	6	53.567	1	HIDRNY(1)EPLK	Q12929;B4DX66	525;265	Epidermal growth factor receptor kinase substrate 8	EPS8
1442	3	Y	1	198.51	1	Y(1)GMNPHQTPAQLYTLQPK	P31939;P31939-2;F5GWY2	208;207;149	Bifunctional purine biosynthesis protein PURH;Phosphoribosylaminoimidazolecarboxamide formyltransferase;IMP cyclohydrolase	ATIC
1238	4	Y	7	132.84	1	TIFKDFY(1)ELEPHKFQNK	P11217;P11217-2	473;385	Glycogen phosphorylase, muscle form	PYGM
810	3	Y	6	159.26	1	REVGDY(1)GQLHETEVLLK	F5H5U8;O60674	421;570	Tyrosine-protein kinase JAK2	JAK2
1351	3	Y	8	138.91	1	GKGHDGLY(1)QGLSTATK	P20963-3;P20963	141;142	T-cell surface glycoprotein CD3 zeta chain	CD247
2281	2	Y	4	85.764	0.999762	GVGY(1)ETILK	Q9NQ84;Q9NQ84-2;J9JIE0	324;336;9	G-protein coupled receptor family C group 5 member C	GPRC5C
1337	3	Y	6	107.11	1	LGQDPY(1)RLGHDPYR	P18583-7;P18583;P18583-5;P18583-9;P18583-10;P18583-3;P18583-4;P18583-6	909;949;949;989;949;949;949;949	Protein SON	SON
1786	2	Y	5	238.07	1	SLTIY(1)AQVQKPGPLQK	Q13291-3;Q13291	251;281	Signaling lymphocytic activation molecule	SLAMF1
951	4	Y	32	132.6	0.99996	VIQAQTAFSANPANPAILSEASAPIPHDGNLY(1)PR	O00560;G5EA09;O00560-2;B4DHN5;E9PBU7	46;67;46;46;46	Syntenin-1	SDCBP
1078	3	Y	12	154.74	1	GSHQISLDNPDY(1)QQDFFPK	P00533;E9PFD7	1172;1119	Epidermal growth factor receptor	EGFR
1718	2	Y	7	123.86	0.937217	YMEDS(0.001)T(0.006)Y(0.937)Y(0.056)K	Q8IYN9;Q05397;E7ESA6;J3QT16;Q05397-5;E9PEI4;Q8N9D7;Q05397-3;Q05397-4;Q05397-2	576;576;620;576;576;204;244;424;424;424	Focal adhesion kinase 1	PTK2
1115	2	Y	5	115.7	0.999824	GIVVY(1)TGDR	P05023-4;P05023;P05023-3;P05023-2	260;260;229;260	Sodium/potassium-transporting ATPase subunit alpha-1	ATP1A1
1780	3	Y	16	197.72	0.988044	GLCTSPAEHQYFMT(0.004)EY(0.988)VAT(0.008)R	Q13164-4;Q13164-3;Q13164-2;Q13164	139;221;82;221	Mitogen-activated protein kinase 7	MAPK7
1829	3	Y	6	316.95	1	GSVADY(1)GNLMENQDLLGSPTPPPPPPHQR	Q14185	1811	Dedicator of cytokinesis protein 1	DOCK1
1262	2	Y	7	166.65	0.999997	VKVGNEY(1)VTK	P12882	413	Myosin-1	MYH1
1232	2	Y	7	166.65	0.999997	VKVGNEY(1)VTK	P11055;P12883;P13533;Q9UKX2;Q567P6;Q9UKX3	411;410;411;413;413;412	Myosin-3;Myosin-7;Myosin-6;Myosin-2;Myosin-13	MYH3
699	2	Y	1	73.499	1	Y(1)AAPELEIAR	D6RHG7;Q86VE9-3;Q86VE9-2;Q86VE9;Q86VE9-4	343;345;345;345;345	Serine incorporator 5	SERINC5
1429	4	Y	5	81.632	0.987061	NQET(0.005)Y(0.987)ET(0.008)LKHEKPPQ	P30273	76	High affinity immunoglobulin epsilon receptor subunit gamma	FCER1G
1682	2	Y	6	110.08	0.974317	IGEGT(0.021)Y(0.974)GT(0.005)VFK	Q00535;Q00535-2	15;15	Cyclin-dependent-like kinase 5	CDK5
2374	3	Y	16	151.73	0.999994	TVMYTAVGSEWRPFGY(1)PR	Q9Y276	181	Mitochondrial chaperone BCS1	BCS1L
2004	4	Y	14	188.8	0.998811	AKPEPDILEEEKIY(0.999)AY(0.001)PSNITSETGFR	Q8IY95-2;Q8IY95	209;213	Transmembrane protein 192	TMEM192
844	4	Y	19	81.477	0.947503	NT(0.025)PY(0.467)KT(0.508)LEPVKPPTVPNDY(0.948)MT(0.041)S(0.011)PAR	F8WA56;Q8IZP0-3;Q8IZP0-5;Q8IZP0-9;Q8IZP0-2;Q8IZP0-4;Q8IZP0-6;F5H1G9;F8WA55;A6NFN2;Q8IZP0-11;Q8IZP0-10;Q8IZP0-8;Q8IZP0-7;Q8IZP0-12;Q8IZP0	214;213;208;213;208;213;213;214;214;214;149;208;213;213;230;213	Abl interactor 1	ABI1
479	4	Y	9	71.685	0.996197	LDTAS(0.001)S(0.001)NGY(0.996)QRPGS(0.002)VVAAK	E9PJK4;A6NI28	758;792	Rho GTPase-activating protein 42	ARHGAP42
1707	3	Y	9	112.42	0.802895	YVDSEGHLY(0.803)T(0.197)VPIR	Q03135	14	Caveolin-1	CAV1
1080	4	Y	9	43.794	1	LLGAEEKEY(1)HAEGGKVPIK	P00533;E9PFD7;Q504U8	869;816;824	Epidermal growth factor receptor	EGFR
1406	3	Y	8	168.5	0.99998	SREYDRLY(1)EEYTR	P27986;P27986-4;P27986-5;P27986-3;P27986-2	467;467;104;167;197	Phosphatidylinositol 3-kinase regulatory subunit alpha	PIK3R1
474	2	Y	11	181.26	0.992293	TAGTSFMMT(0.001)PY(0.992)VVT(0.007)R	A6NF29;Q499Y8;A8MWW6;P53779-4;Q308M2;P45983-3;P45983-2;P53779-2;P53779-3;P45983-4;P45983;P53779	185;78;78;78;185;185;185;223;185;185;185;223	Mitogen-activated protein kinase 10;Mitogen-activated protein kinase 8	MAPK8
1218	3	Y	5	118.51	0.999988	SSGPY(1)GGGGQYFAKPR	P09651;F8W6I7;P09651-3;P09651-2	341;276;236;289	Heterogeneous nuclear ribonucleoprotein A1;Heterogeneous nuclear ribonucleoprotein A1, N-terminally processed	HNRNPA1
347	2	T	5	101.72	1	IGEGT(1)Y(1)GVVYK	P06493;P06493-2	14;14	Cyclin-dependent kinase 1	CDK1
521	4	Y	3	205.95	0.999965	DTY(1)HPMSEYPTYHTHGR	B1AVQ5;P15941-7;P15941-11;P15941-8;P15941-4;P15941-3;P15941;P15941-2;B1AVQ7;P15941-17;P15941-15;P15941-6;P15941-12;P15941-16;P15941-9;P15941-10	423;203;212;221;1191;1200;1203;1212;177;212;172;178;107;114;116;151	Mucin-1;Mucin-1 subunit alpha;Mucin-1 subunit beta	MUC1
117	4	S	25	156.07	1	TVSLGAGAKDELHIVEAEAMNYEGS(1)PIK	P06748-3;P06748-2;P06748	70;70;70	Nucleophosmin	NPM1
1425	3	Y	8	136.39	0.999863	ELFDDPSY(1)VNVQNLDK	P29353-2;P29353-7;P29353;P29353-6;P29353-5;P29353-3	317;318;427;428;213;272	SHC-transforming protein 1	SHC1
605	4	Y	9	42.242	1	ALPQNDDHY(1)VMQEHRK	C9J1X3;Q07912;Q07912-3;Q07912-2	316;284;347;284	Activated CDC42 kinase 1	TNK2
1149	4	Y	4	259.45	1	TKEY(1)QDLQHLDNEESDHHQLR	P07306-2;P07306	5;5	Asialoglycoprotein receptor 1	ASGR1
1725	3	Y	7	77.746	0.996576	IQNT(0.002)GDY(0.997)Y(0.001)DLYGGEK	Q06124-2;Q06124;Q06124-3	62;62;62	Tyrosine-protein phosphatase non-receptor type 11	PTPN11
1198	2	Y	4	52.49	1	FANY(1)IDKVR	P08670;B0YJC4	117;117	Vimentin	VIM
864	3	Y	5	44.543	1	KAGLY(1)KENLLLR	G3V261;O60312	258;258	Probable phospholipid-transporting ATPase VA	ATP10A
982	3	Y	12	123.72	0.993679	STGPGASLGT(0.006)GY(0.994)DRK	O15551	214	Claudin-3	CLDN3
1627	2	Y	6	75.387	0.942812	VLLPEY(0.943)GGT(0.057)K	P61604;B8ZZL8;B8ZZ54	76;76;21	10 kDa heat shock protein, mitochondrial	HSPE1
695	3	Y	1	200.97	0.999631	Y(1)TEFYHVPTHSDASK	F5H0X8;D3YTJ1;Q96HC4-3;Q96HC4-2;Q96HC4;Q96HC4-4;E9PBF5;D6RB78;F5H7Y0	124;144;124;144;247;138;144;144;125	PDZ and LIM domain protein 5	PDLIM5
2198	4	Y	11	64.705	0.94278	NNYALNTT(0.003)AT(0.04)Y(0.943)AEPY(0.011)RPIQY(0.003)R	Q99569;Q99569-2	478;478	Plakophilin-4	PKP4
700	3	Y	11	103.79	0.994894	TACTNFMMT(0.004)PY(0.995)VVT(0.001)R	D7R525;J3KNK1;P45984-5;P45984-3;P45984-2;P45984-4;P45984	185;185;185;185;185;185;185	Mitogen-activated protein kinase 9	MAPK9
2052	4	Y	4	137.61	0.999545	LDVY(1)TQWHQQSQSTKPK	Q8WX93-3;Q8WX93;Q8WX93-4;Q8WX93-8;Q8WX93-5;Q8WX93-7	944;1326;615;720;1102;328	Palladin	PALLD
1574	2	Y	4	107.08	1	LQQY(1)IAPGMK	P54753	600	Ephrin type-B receptor 3	EPHB3
1804	4	Y	9	99.6	1	EKPAQDPLY(1)DVPNASGGQAGGPQRPGR	Q13671-2;Q13671	36;36	Ras and Rab interactor 1	RIN1
1611	3	Y	7	150.04	0.999988	IWHHTFY(1)NELR	P60709;G5E9R0;P63261;J3KT65;Q9BYX7;P68032;P68133;Q5T8M8;A6NL76;Q6S8J3;A5A3E0;P0CG38;P0CG39	91;91;91;91;91;93;93;93;93;791;791;791;754	Actin, cytoplasmic 1;Actin, cytoplasmic 1, N-terminally processed;Actin, cytoplasmic 2;Actin, cytoplasmic 2, N-terminally processed;Putative beta-actin-like protein 3;Actin, alpha cardiac muscle 1;Actin, alpha skeletal muscle;POTE ankyrin domain family member E;POTE ankyrin domain family member F;POTE ankyrin domain family member I;POTE ankyrin domain family member J	ACTB
1385	4	Y	13	99.413	1	LTGIKHELQANCY(1)EEVKDR	P23528;G3V1A4;E9PK25	140;123;178	Cofilin-1	CFL1
331	2	T	5	101.72	1	IGEGT(1)Y(1)GVVYK	G3V5T9;P24941;E7ESI2;P24941-2;Q00526;G3V317	14;14;14;14;14;14	Cyclin-dependent kinase 2;Cyclin-dependent kinase 3	CDK2
1932	3	Y	9	49.28	1	EGHMMDALY(1)AQVK	Q5VWV2;Q8TEW0-5;Q8TEW0-3;Q8TEW0-7;Q8TEW0-6;Q8TEW0-4;Q8TEW0-11;Q8TEW0-2;Q8TEW0	1067;1015;1037;1044;1081;1090;1111;1124;1127	Partitioning defective 3 homolog	PARD3
1216	2	Y	10	117.93	1	TLVYGGIFLY(1)PANKK	P09467	265	Fructose-1,6-bisphosphatase 1	FBP1
1331	2	Y	7	139.97	0.999989	SFLDSGY(1)R	P18206-2;P18206	822;822	Vinculin	VCL
1219	3	Y	11	137.8	1	SSGPYGGGGQY(1)FAKPR	P09651;F8W6I7;P09651-3;P09651-2	347;282;242;295	Heterogeneous nuclear ribonucleoprotein A1;Heterogeneous nuclear ribonucleoprotein A1, N-terminally processed	HNRNPA1
1155	3	Y	5	126.5	0.999982	SYSPY(1)DMLESIRK	P07355;P07355-2;A6NMY6	238;256;238	Annexin A2;Putative annexin A2-like protein	ANXA2
818	3	Y	8	111.94	0.999999	RPGPGTLY(1)DVPR	F5H855;P56945-5;P56945-8;P56945;P56945-7;P56945-2;P56945-6;P56945-4;P56945-3	358;385;387;387;405;405;433;239;405	Breast cancer anti-estrogen resistance protein 1	BCAR1
814	3	Y	6	99.343	1	AQQGLY(1)QVPGPSPQFQSPPAK	F5H855;P56945-5;P56945-8;P56945;P56945-7;P56945-2;P56945-6;P56945-3	99;126;128;128;146;146;174;128	Breast cancer anti-estrogen resistance protein 1	BCAR1
627	3	Y	13	205.12	0.998665	HYEDGYPGGSDNY(0.999)GS(0.001)LSR	C9JZR2;O60716-13;O60716-11;O60716-10;O60716-9;O60716-5;O60716-3;O60716-2;O60716;O60716-21;O60716-19;O60716-16;O60716-18;O60716-15;O60716-17;O60716-14;O60716-12;O60716-8;O60716-7;O60716-6;O60716-4;O60716-24;O60716-23;O60716-22;O60716-20	228;174;174;174;174;228;228;228;228;127;127;174;127;174;127;174;174;228;228;228;228;127;127;127;127	Catenin delta-1	CTNND1
1915	4	Y	13	79.837	0.998417	YVLENHPGTNS(0.001)NY(0.998)QMHLLK	Q5SSJ5;Q5SSJ5-2;Q5SSJ5-3	379;341;227	Heterochromatin protein 1-binding protein 3	HP1BP3
1727	3	Y	5	99.53	0.998737	KGHEY(0.999)T(0.001)NIK	Q06124-2;Q06124	542;546	Tyrosine-protein phosphatase non-receptor type 11	PTPN11
879	4	Y	10	123.76	1	HIAEDADRKY(1)EEVAR	H0YK48;P09493-5;F5H7S3;H7BYY1;B7Z596;P09493;P09493-9;P09493-4;P09493-10;P09493-3;P09493-2;H0YK20;Q6ZN40	126;126;126;126;126;162;162;162;162;162;106;36;204	Tropomyosin alpha-1 chain	TPM1
1535	3	Y	1	164.13	1	Y(1)RFQSNHMDMVR	P49914-2;P49914	59;83	5-formyltetrahydrofolate cyclo-ligase	MTHFS
954	2	Y	8	134.51	1	IYSLNEGY(1)AK	O00757	216	Fructose-1,6-bisphosphatase isozyme 2	FBP2
1401	3	Y	5	116.84	1	GQPIY(1)IQFSNHK	P26599;P26599-2;P26599-3	127;127;127	Polypyrimidine tract-binding protein 1	PTBP1
1714	4	Y	20	173.6	1	GSIDREDGSLQGPIGNQHIY(1)QPVGKPDPAAPPK	Q8IYN9;Q05397;E7ESA6;E9PEI4;Q8N9D7;B4DWJ1;Q05397-6	815;861;905;489;529;171;169	Focal adhesion kinase 1	PTK2
1715	3	Y	6	182.02	1	SNDKVY(1)ENVTGLVK	Q8IYN9;Q05397;E7ESA6;J3QT16;Q05397-5;E9PEI4;Q8N9D7;B4DWJ1;Q05397-6;Q05397-2	879;925;969;938;938;553;593;235;233;752	Focal adhesion kinase 1	PTK2
1131	2	Y	10	143.42	1	IGEGTYGVVY(1)KGR	P06493;P06493-2	19;19	Cyclin-dependent kinase 1	CDK1
1943	3	Y	17	90.385	0.9613	ESMCSTPAFPVSPET(0.038)PY(0.961)VK	Q68CZ2;E7ERH3;Q68CZ2-2	855;615;615	Tensin-3	TNS3
1906	3	Y	10	102.55	0.999741	AHTFSAQSGY(1)R	Q5H993;Q8N8Z6	422;621	Discoidin, CUB and LCCL domain-containing protein 1	DCBLD1
2195	3	Y	9	144.8	0.999904	VHFPASTDY(1)STQYGLK	Q99569;Q99569-2	1156;1113	Plakophilin-4	PKP4
1352	3	Y	9	94.487	1	RKNPQEGLY(1)NELQK	P20963-3;P20963	110;111	T-cell surface glycoprotein CD3 zeta chain	CD247
2263	3	Y	10	121.13	1	VPIVINPNAY(1)DNLAIYK	Q9H792;H0YN99	635;635	Pseudopodium-enriched atypical kinase 1	PEAK1
892	4	Y	10	56.569	1	HIAEEADRKY(1)EEVAR	J3KN67;P06753-5;P06753-2;Q5VU59;Q5HYB6;P06753-4;P06753-3;Q5VU61;Q5VU63;P67936;P67936-2;Q5VU58	163;126;126;110;110;126;126;101;36;126;162;126	Tropomyosin alpha-3 chain;Tropomyosin alpha-4 chain	TPM3
166	5	S	3	153.77	1	AKS(1)PQPPVEEEDEHFDDTVVCLDTYNCDLHFK	Q00839-2;Q00839	252;271	Heterogeneous nuclear ribonucleoprotein U	HNRNPU
2327	3	Y	11	150.01	1	IEIAQKHPDIY(1)AVPIK	Q9UDY2-6;Q9UDY2-3;Q9UDY2;Q9UDY2-7;Q9UDY2-4;Q9UDY2-2	1085;1095;1118;1149;948;971	Tight junction protein ZO-2	TJP2
2030	5	Y	19	46.15	0.863064	AYSQEEIT(0.002)QGFEET(0.005)GDT(0.013)LY(0.863)APY(0.091)S(0.013)T(0.013)HFQLQNQPPQK	Q8NFJ5	317	Retinoic acid-induced protein 3	GPRC5A
1593	3	Y	4	140.28	0.99835	AVS(0.001)Y(0.998)HASGHSVAYKPGGFK	P56856-2;P56856	211;211	Claudin-18	CLDN18
1107	3	Y	10	238.63	0.99995	GGPGSAVSPY(1)PTFNPSSDVAALHK	P04083	39	Annexin A1	ANXA1
1617	2	Y	7	139.86	0.999934	FAGDKGY(1)LTK	P60903	25	Protein S100-A10	S100A10
1437	2	Y	2	103.74	1	NY(1)KNVFKK	P31415	57	Calsequestrin-1	CASQ1
2183	3	Y	9	108.97	0.998441	RAQIPEGDY(0.998)LS(0.001)Y(0.001)R	Q96RT1-6;Q96RT1-4;Q96RT1-9;Q96RT1-2;Q96RT1;Q96RT1-8;Q96RT1-7;Q96RT1-5;Q96RT1-3	1104;1104;1100;1104;1104;1104;1104;1104;1104	Protein LAP2	ERBB2IP
1136	3	Y	12	137.27	0.999996	AAVPSGASTGIY(1)EALELR	P06733	44	Alpha-enolase	ENO1
1208	3	Y	12	137.27	0.999996	AAVPSGASTGIY(1)EALELR	P09104;B7Z2X9;F5H0C8;P13929;P13929-3;P13929-2	44;44;44;44;44;44	Gamma-enolase;Enolase;Beta-enolase	ENO2
843	3	Y	4	176.23	0.995531	NTPY(0.996)KT(0.004)LEPVKPPTVPNDYMTSPAR	F8WA56;Q8IZP0-3;Q8IZP0-5;Q8IZP0-9;Q8IZP0-2;Q8IZP0-4;Q8IZP0-6;F5H1G9;F8WA55;A6NFN2;Q8IZP0-11;Q8IZP0-10;Q8IZP0-8;Q8IZP0-7;Q8IZP0-12;Q8IZP0	199;198;193;198;193;198;198;199;199;199;134;193;198;198;215;198	Abl interactor 1	ABI1
1541	2	Y	2	89.142	1	AY(1)DHLFK	P51153	5	Ras-related protein Rab-13	RAB13
1699	2	Y	3	127.71	0.995558	Y(0.002)T(0.002)Y(0.996)SEWHSFTQPR	Q02487;Q02487-2;Q14574-2;Q14574	823;823;818;818	Desmocollin-2;Desmocollin-3	DSC2
2304	4	Y	17	197.89	0.962485	SREEDPTLTEEEISAMY(0.962)S(0.031)S(0.006)VNKPGQLVNK	Q9NWQ8	317	Phosphoprotein associated with glycosphingolipid-enriched microdomains 1	PAG1
565	3	Y	9	118.72	0.993167	LLDIDET(0.007)EY(0.993)HADGGKVPIK	B4DTR1;J3QLU9;P04626-3;P04626-2;P04626-4;P04626	601;877;191;267;862;877	Receptor tyrosine-protein kinase erbB-2	ERBB2
1931	2	Y	11	154.36	0.999994	DVTIGGSAPIY(1)VK	Q5VWV2;Q8TEW0-5;Q8TEW0-3;Q8TEW0-7;Q8TEW0-6;Q8TEW0-4;Q8TEW0-11;Q8TEW0-2;Q8TEW0;F5GZI3;Q5VWU8;Q8TEW0-9;Q8TEW0-10;Q8TEW0-8	445;445;445;489;489;489;489;489;489;219;489;489;489;489	Partitioning defective 3 homolog	PARD3
2169	3	Y	14	107.29	1	AGKPGLPAPDELVY(1)QVPQSTQEVSGAGR	Q96PD2;Q96PD2-2	750;764	Discoidin, CUB and LCCL domain-containing protein 2	DCBLD2
1729	3	Y	1	75.819	1	Y(1)KNILPFDHTR	Q06124-2;Q06124;Q06124-3	279;279;279	Tyrosine-protein phosphatase non-receptor type 11	PTPN11
1555	2	Y	10	142.12	1	TADSVFCPHY(1)EK	P52799	304	Ephrin-B2	EFNB2
1150	2	Y	2	107.79	0.999999	AY(1)TNFDAER	P07355;P07355-2;A6NMY6;H0YMU9;H0YLV6;H0YKN4	30;48;30;30;30;30	Annexin A2;Putative annexin A2-like protein;Annexin	ANXA2
1059	4	Y	17	144.68	0.999488	THYPAQQGEYQT(0.001)HQPVY(0.999)HK	O95817	247	BAG family molecular chaperone regulator 3	BAG3
1540	3	Y	4	119.25	1	VQIY(1)HNPTANSFR	P50552;K7ENL7	39;39	Vasodilator-stimulated phosphoprotein	VASP
522	4	Y	9	185.26	0.99996	DTYHPMSEY(1)PTYHTHGR	B1AVQ5;P15941-7;P15941-11;P15941-8;P15941-4;P15941-3;P15941;P15941-2;B1AVQ7;P15941-17;P15941-15;P15941-6;P15941-12;P15941-16;P15941-9;P15941-10	429;209;218;227;1197;1206;1209;1218;183;218;178;184;113;120;122;157	Mucin-1;Mucin-1 subunit alpha;Mucin-1 subunit beta	MUC1
1260	3	Y	5	298.16	1	IKNAY(1)EESLDQLETLKR	P12882;Q9UKX2	1492;1494	Myosin-1;Myosin-2	MYH1
2384	2	Y	4	98.009	0.9972	ALDY(0.997)Y(0.003)MLR	Q9Y490;Q5TCU6	70;70	Talin-1	TLN1
1075	3	Y	7	112.44	0.968736	LMTGDTY(0.969)T(0.031)AHAGAK	P00519;P00519-2;P42684-2;P42684-6;P42684-3;P42684;P42684-4;P42684-7;P42684-10;P42684-5;P42684-8	393;412;403;418;424;439;403;418;424;439;418	Tyrosine-protein kinase ABL1;Abelson tyrosine-protein kinase 2	ABL1
1561	4	Y	6	170.53	1	TTDGVY(1)EGVAIGGDRYPGSTFMDHVLR	P53396-2;P53396;B4E3P0	672;682;411	ATP-citrate synthase	ACLY
1683	3	Y	9	160.84	1	ALEHFTDLY(1)DIKR	Q00610-2;Q00610	634;634	Clathrin heavy chain 1	CLTC
2029	4	Y	2	142.01	0.99195	AY(0.992)S(0.008)QEEITQGFEETGDTLYAPYSTHFQLQNQPPQK	Q8NFJ5	300	Retinoic acid-induced protein 3	GPRC5A
1820	4	Y	23	208.12	1	VIQPHGGGSNPLEGTQHLQDVPY(1)VMVR	Q14126	1013	Desmoglein-2	DSG2
480	3	Y	5	124.78	0.999998	NEGFY(1)ADPYLYHEGR	Q5T5P2-2;Q5T5P2-7;A6NLF3;Q5T5P2;F5H1Q3;Q5T5P2-4;Q5T5P2-8;Q5T5P2-6;Q5T5P2-3	393;393;393;393;314;111;111;111;111	Sickle tail protein homolog	KIAA1217
753	3	Y	6	136.24	1	HPAGVY(1)QVSGLHNK	E9PGF5;E9PF55;Q9HBL0	1233;1241;1254	Tensin-1	TNS1
1740	3	Y	6	123.75	0.999855	LLLATY(1)ARPPR	Q08345;Q08345-5	520;520	Epithelial discoidin domain-containing receptor 1	DDR1
2197	3	Y	3	126.84	1	NNY(1)ALNT(0.002)T(0.009)AT(0.557)Y(0.431)AEPY(0.002)RPIQYR	Q99569;Q99569-2	470;470	Plakophilin-4	PKP4
1596	3	Y	8	181.71	0.775987	TEDEVQS(0.002)Y(0.776)PS(0.111)KHDY(0.111)V	P56856-2;P56856	254;254	Claudin-18	CLDN18
1053	2	Y	6	146.11	1	SESVVY(1)ADIR	O95297-4;O95297-2;O95297;O95297-5	139;262;263;113	Myelin protein zero-like protein 1	MPZL1
1609	3	Y	4	107.25	0.993762	KDLY(0.994)ANT(0.006)VLSGGTTMYPGIADR	P60709;P63261	294;294	Actin, cytoplasmic 1;Actin, cytoplasmic 1, N-terminally processed;Actin, cytoplasmic 2;Actin, cytoplasmic 2, N-terminally processed	ACTB
900	2	Y	5	166.92	1	GEGLY(1)ADPYGLLHEGR	J3KRM1;Q9C0H9-2;Q9C0H9;Q9C0H9-5	430;268;268;396	SRC kinase signaling inhibitor 1	SRCIN1
917	3	Y	15	126.04	0.974244	LQPFHSTELEDDAIY(0.974)S(0.026)VHVPAGLYR	J3QRU8;Q9Y2X7;Q9Y2X7-3	545;545;554	ARF GTPase-activating protein GIT1	GIT1
1426	3	Y	7	151.8	0.999419	FDTQY(0.001)PY(0.999)GEKQDEFKR	P30040	66	Endoplasmic reticulum resident protein 29	ERP29
1660	2	Y	9	113.93	1	STTTGHLIY(1)K	P68104;Q5VTE0;Q05639	29;29;29	Elongation factor 1-alpha 1;Putative elongation factor 1-alpha-like 3;Elongation factor 1-alpha 2	EEF1A1
1594	3	Y	13	149.74	0.999996	AVS(0.074)Y(0.926)HASGHSVAY(1)KPGGFK	P56856-2;P56856	220;220	Claudin-18	CLDN18
1082	4	Y	11	163.18	1	RPAGSVQNPVY(1)HNQPLNPAPSR	P00533;E9PFD7	1110;1057	Epidermal growth factor receptor	EGFR
1449	3	Y	7	124.84	1	LKKEDIY(1)AVEIVGGATR	P34932	336	Heat shock 70 kDa protein 4	HSPA4
579	3	Y	9	77.894	0.996256	QADSEMT(0.001)GY(0.996)VVT(0.003)R	B5MDL5;P53778	95;185	Mitogen-activated protein kinase 12	MAPK12
2034	2	Y	5	95.954	0.999684	KYPDY(1)IQIAMPTESR	Q8NHU3	59	Phosphatidylcholine:ceramide cholinephosphotransferase 2	SGMS2
2170	3	Y	13	203.89	0.994553	ATGNQPPPLVGT(0.004)Y(0.995)NT(0.001)LLSR	Q96PD2;Q96PD2-2	715;729	Discoidin, CUB and LCCL domain-containing protein 2	DCBLD2
1022	2	Y	2	205.28	1	LY(1)GPTNFSPIINHVAR	O75131	392	Copine-3	CPNE3
2210	2	Y	5	82.529	0.996649	PSPIY(0.997)IS(0.003)SYSSPAR	Q99569-2	1051	Plakophilin-4	PKP4
1095	3	Y	13	86.772	1	VVAGVANALAHKY(1)H	P02042;P68871	146;146	Hemoglobin subunit delta;Hemoglobin subunit beta;LVV-hemorphin-7;Spinorphin	HBD
1721	2	Y	5	67.704	1	GRGEY(1)FAIK	Q05655;Q05655-2	374;405	Protein kinase C delta type;Protein kinase C delta type regulatory subunit;Protein kinase C delta type catalytic subunit	PRKCD
1267	4	Y	5	208.49	1	LKNAY(1)EESLEHLETFKR	P12883;P13533	1488;1490	Myosin-7;Myosin-6	MYH7
1564	3	Y	1	117.79	1	Y(1)GLFKEENPYAR	P53801;A8MXQ1	165;144	Pituitary tumor-transforming gene 1 protein-interacting protein	PTTG1IP
1263	3	Y	6	214.18	0.999813	IKELTY(1)QTEEDRK	P12883	1852	Myosin-7	MYH7
1880	3	Y	9	99.813	0.995719	DKVTIADDY(0.996)S(0.004)DPFDAK	Q15464;Q15464-2	246;246	SH2 domain-containing adapter protein B	SHB
2181	4	Y	6	157.91	1	IEDPVY(1)GIYYVDHINRK	Q96QZ7-7;Q96QZ7-6;Q96QZ7-2;Q96QZ7;Q96QZ7-4;Q96QZ7-3;Q96QZ7-5	373;373;373;373;373;373;373	Membrane-associated guanylate kinase, WW and PDZ domain-containing protein 1	MAGI1
2200	3	Y	13	131.56	0.99923	SAVSPDLHIT(0.001)PIY(0.999)EGR	Q99569;Q99569-2	415;415	Plakophilin-4	PKP4
1504	3	Y	7	118.52	0.99958	ADKEGDY(1)YVLNGSK	P45954;B4DQ51	198;96	Short/branched chain specific acyl-CoA dehydrogenase, mitochondrial	ACADSB
1554	3	Y	8	160.65	0.997269	APGAIGPY(0.997)S(0.003)QAVLVDR	P52758	21	Ribonuclease UK114	HRSP12
801	4	Y	13	88.565	0.989872	LWMEAMDGKEPIY(0.99)HS(0.01)PIT(0.001)K	F5H2E3;O60890	370;370	Oligophrenin-1	OPHN1
956	3	Y	1	85.813	0.999997	Y(1)VGSMVADVHR	O00757;P09467	245;245	Fructose-1,6-bisphosphatase isozyme 2;Fructose-1,6-bisphosphatase 1	FBP2
1904	2	Y	1	109.66	1	Y(1)ESLTDPSK	Q58FF6	32	Putative heat shock protein HSP 90-beta 4	HSP90AB4P
1129	2	Y	8	155.88	0.999257	NLDNGGFY(0.999)IS(0.001)PR	Q573B4;P06239;P06239-3;P06239-2	250;192;192;192	Tyrosine-protein kinase Lck	LCK
1597	2	Y	14	112.17	0.990526	TEDEVQSYPS(0.009)KHDY(0.991)V	P56856-2;P56856	260;260	Claudin-18	CLDN18
2316	3	Y	8	65.495	1	REEPEALY(1)AAVNK	Q9NZM3-2;Q9NZM3;Q9NZM3-4;Q9NZM3-3	941;968;968;968	Intersectin-2	ITSN2
2147	2	Y	4	171.99	1	NICY(1)VITHGDAK	Q96A32	158	Myosin regulatory light chain 2, skeletal muscle isoform	MYLPF
1330	3	Y	8	84.508	0.99989	NPGNQAAY(1)EHFETMK	P18206-2;P18206	692;692	Vinculin	VCL
1202	2	Y	4	72.2	0.99901	IAGY(0.999)VT(0.001)HLMK	P0CW22;P08708;H0YN88	53;53;53	40S ribosomal protein S17-like;40S ribosomal protein S17	RPS17L
750	3	Y	20	167.45	0.971875	DDGMEEVVGHTQGPLDGS(0.028)LY(0.972)AK	E9PGF5;E9PF55;Q9HBL0;E7EMG1	366;366;366;434	Tensin-1	TNS1
2156	3	Y	8	131.96	0.997448	ENDTIT(0.002)IY(0.997)STINHSK	Q96DU3-3;Q96DU3-2;Q96DU3	198;308;309	SLAM family member 6	SLAMF6
1176	2	Y	3	65.252	0.997712	SLY(0.998)S(0.002)MIK	P08133;A6NN80;P08133-2;E5RK69	302;302;270;95	Annexin A6;Annexin	ANXA6
1430	2	Y	5	144.1	0.999975	SDGVY(1)TGLSTR	P30273	65	High affinity immunoglobulin epsilon receptor subunit gamma	FCER1G
1011	3	Y	7	130.72	1	KLPIKVY(1)GHNVISHK	O60662-2;O60662;E9PBE3	428;438;376	Kelch-like protein 41	KLHL41
1794	2	Y	5	46.813	1	EVPIY(1)ANR	Q13443	769	Disintegrin and metalloproteinase domain-containing protein 9	ADAM9
1625	3	Y	7	71.879	0.97633	YANNS(0.024)NY(0.976)KNDVMIR	P61326;Q96A72;A6NEC0;B1ARP8;F5H6N1	40;42;42;40;42	Protein mago nashi homolog;Protein mago nashi homolog 2	MAGOH
1620	2	Y	3	118.33	0.974489	KT(0.026)Y(0.974)DLLFK	P61026	6	Ras-related protein Rab-10	RAB10
1610	2	Y	2	82.417	0.99999	GY(1)SFTTTAER	P60709;P63261	198;198	Actin, cytoplasmic 1;Actin, cytoplasmic 1, N-terminally processed;Actin, cytoplasmic 2;Actin, cytoplasmic 2, N-terminally processed	ACTB
2056	2	Y	3	162.43	0.960945	NT(0.039)Y(0.961)NQTALDIVNQFTTSQASR	Q8WXE0-2;Q8WXE0;J3QRN1	171;253;253	Caskin-2	CASKIN2
1458	5	Y	18	82.413	0.990783	RGGHHRPDS(0.001)S(0.001)T(0.001)LHT(0.007)DDGY(0.991)MPMSPGVAPVPSGR	P35568	612	Insulin receptor substrate 1	IRS1
550	3	Y	10	131.69	0.980307	FSYTSQHS(0.02)DY(0.98)GQR	Q5W0G0;Q5W0F9;B4DN67;Q96J84-3;Q96J84;Q96J84-2	559;581;645;642;745;761	Kin of IRRE-like protein 1	KIRREL
1195	3	Y	6	47.712	1	REFEVY(1)GPIKR	P08621;P08621-3;P08621-2	126;126;126	U1 small nuclear ribonucleoprotein 70 kDa	SNRNP70
1278	4	Y	10	105.28	0.998263	LNFSHGT(0.001)HEY(0.998)HAETIK	P14618;H3BQ34;P14618-2	83;83;83	Pyruvate kinase PKM;Pyruvate kinase	PKM
1817	2	Y	7	107.95	0.94272	LS(0.002)S(0.012)FT(0.012)S(0.032)Y(0.943)ENPT	Q13882	447	Protein-tyrosine kinase 6	PTK6
1796	3	Y	19	99.11	0.914411	VSSQGNLIPARPAPAPPLY(0.914)S(0.043)S(0.043)LT	Q13443	815	Disintegrin and metalloproteinase domain-containing protein 9	ADAM9
2248	3	Y	4	83.045	0.999763	TTVY(1)VVEDQRR	Q9H1C7	64	Cysteine-rich and transmembrane domain-containing protein 1	CYSTM1
1261	3	Y	2	124.67	0.99999	NY(1)RNTQAILK	P12882	1647	Myosin-1	MYH1
1623	2	Y	3	50.966	0.99972	QGY(1)VIYR	P61313;P61313-2	59;59	60S ribosomal protein L15	RPL15
988	3	Y	6	44.863	1	KAQDCY(1)FMK	O43353-2;O43353	244;381	Receptor-interacting serine/threonine-protein kinase 2	RIPK2
1207	3	Y	11	148.17	0.996393	ADHQPLTEAS(0.004)Y(0.996)VNLPTIALCNTDSPLR	P08865;A6NE09	139;139	40S ribosomal protein SA	RPSA
1234	2	Y	7	79.148	1	LDGENIY(1)IR	P11171-2;P11171;P11171-4;P11171-3;P11171-7	627;660;418;437;646	Protein 4.1	EPB41
1613	4	Y	19	114.9	0.999398	TTGIVMDSGDGVTHTVPIY(0.999)EGYALPHAILR	P60709;P63261	166;166	Actin, cytoplasmic 1;Actin, cytoplasmic 1, N-terminally processed;Actin, cytoplasmic 2;Actin, cytoplasmic 2, N-terminally processed	ACTB
1984	2	Y	10	179.33	0.904918	SSSAGGQGS(0.095)Y(0.905)VPLLR	Q86X29-3;Q86X29-4;Q86X29;B4DKL4;Q86X29-5	353;353;372;216;304	Lipolysis-stimulated lipoprotein receptor	LSR
1037	3	Y	11	92.781	0.999974	DPHLLDPTVEY(1)VK	O75815	117	Breast cancer anti-estrogen resistance protein 3	BCAR3
1731	3	Y	11	171.98	0.995242	MQNHGYENPT(0.004)Y(0.995)KYLEQMQI	Q06481-5;Q06481-4;Q06481-2;Q06481-3;Q06481-6;Q06481;F5H845;F5GZY0	514;687;699;743;753;755;543;650	Amyloid-like protein 2	APLP2
1833	3	Y	7	99.941	0.999998	LPSSPVY(1)EDAASFK	Q14247;Q14247-3;Q14247-2;B4E358	421;384;384;105	Src substrate cortactin	CTTN
2054	3	Y	13	117	0.999988	SAPAMQSSGSFNY(1)ARPK	Q8WX93-3;Q8WX93;Q8WX93-4	349;731;20	Palladin	PALLD
707	3	Y	6	114.86	0.999956	EYDRLY(1)EEYTR	E7EMU8;F6TDL0;Q92569-3;Q92569-2;Q92569	163;245;163;199;199	Phosphatidylinositol 3-kinase regulatory subunit gamma	PIK3R3
1093	3	Y	15	262.21	0.979032	TTEDEVHICHNQDGY(0.979)S(0.019)Y(0.002)PSR	P01130-6;P01130-4;P01130;P01130-2;P01130-3	724;804;845;667;678	Low-density lipoprotein receptor	LDLR
1182	3	Y	13	171.35	0.998673	LVSSPCCIVTSTY(0.999)GWT(0.001)ANMER	P08238	596	Heat shock protein HSP 90-beta	HSP90AB1
2307	3	Y	9	194.05	1	SPSSCNDLY(1)ATVKDFEK	Q9NWQ8	359	Phosphoprotein associated with glycosphingolipid-enriched microdomains 1	PAG1
2184	4	Y	15	145.26	0.999974	SHSITNMEIGGLKIY(1)DILSDNGPQQPSTTVK	Q96RT1-6;Q96RT1-4;Q96RT1-9;Q96RT1-2;Q96RT1;Q96RT1-8;Q96RT1-7;Q96RT1-5;Q96RT1-3	884;884;880;884;884;884;884;884;884	Protein LAP2	ERBB2IP
1255	2	Y	8	47.302	1	HRPELIDY(1)GK	P12814-2;P12814-3;P12814;P12814-4;H9KV75	193;193;193;193;128	Alpha-actinin-1	ACTN1
2022	2	Y	5	105.03	1	KPMEY(1)APRDGILF	Q8NCR9;Q8NCR9-2	218;150	Clarin-3	CLRN3
1005	2	Y	4	129.72	0.998929	LYT(0.001)Y(0.999)IQSR	O43781-2;O43781	349;369	Dual specificity tyrosine-phosphorylation-regulated kinase 3	DYRK3
1157	4	Y	1	71.176	1	Y(1)AAELHLVHWNPK	P07451	114	Carbonic anhydrase 3	CA3
1423	3	Y	6	200.05	1	HKEDVY(1)ENLHTK	P29350;P29350-3;P29350-2	564;566;525	Tyrosine-protein phosphatase non-receptor type 6	PTPN6
616	3	Y	11	71.513	0.902122	LISQDIHS(0.012)NT(0.043)Y(0.902)NY(0.043)K	C9JA08;Q96D46	236;236	60S ribosomal export protein NMD3	NMD3
628	3	Y	12	104.76	0.945538	LNGPQDHSHLLY(0.946)S(0.044)T(0.011)IPR	C9JZR2;O60716-13;O60716-11;O60716-10;O60716-9;O60716-5;O60716-3;O60716-2;O60716;O60716-16;O60716-15;O60716-14;O60716-12;O60716-8;O60716-7;O60716-6;O60716-4	96;42;42;42;42;96;96;96;96;42;42;42;42;96;96;96;96	Catenin delta-1	CTNND1
1134	2	Y	2	89.171	0.999514	GY(1)TLPPHCSR	P06732	140	Creatine kinase M-type;Creatine kinase M-type, N-terminally processed	CKM
2343	4	Y	6	109.37	0.893689	VS(0.001)S(0.012)T(0.047)HY(0.894)Y(0.047)LLPERPPYLDKYEK	Q9UJM3	394	ERBB receptor feedback inhibitor 1	ERRFI1
1201	3	Y	2	107.65	0.99722	T(0.003)Y(0.997)SLGSALRPSTSR	P08670;B0YJC4	38;38	Vimentin	VIM
539	3	Y	3	46.462	1	LHY(1)GLPVVVK	B4DGU4;P35222	482;489	Catenin beta-1	CTNNB1
2317	2	Y	3	61.962	1	LIY(1)LVPEK	Q9NZM3-2;Q9NZM3;Q9NZM3-4;Q9NZM3-3	553;553;553;553	Intersectin-2	ITSN2
912	3	Y	8	78.324	0.995074	KLDNGGY(0.005)Y(0.995)ITTR	J3QRU1;P07947;Q5R3A8;P06241-3;P06241-2;P06241	228;223;165;214;214;214	Tyrosine-protein kinase Yes;Tyrosine-protein kinase Fyn	YES1
375	3	T	5	73.928	0.856975	MQQY(0.143)T(0.857)EHFMAAGYTAIEK	P29317	922	Ephrin type-A receptor 2	EPHA2
2294	4	Y	19	87.091	0.986477	KSVSSSPWLPQDGFDPS(0.014)DY(0.986)AEPMDAVVKPR	Q9NRY4	1087	Rho GTPase-activating protein 35	ARHGAP35
1066	2	Y	7	82.912	0.983226	QVVES(0.017)AY(0.983)EVIK	P00338;P00338-3;P00338-4	239;268;181	L-lactate dehydrogenase A chain	LDHA
2013	2	Y	2	98.943	0.999996	VY(1)ESIGQYGGETVK	Q8N3R9-2;Q8N3R9	209;243	MAGUK p55 subfamily member 5	MPP5
1199	2	Y	3	83.692	0.993856	S(0.006)LY(0.994)ASSPGGVYATR	P08670;B0YJC4	53;53	Vimentin	VIM
1133	2	Y	4	91.906	0.992108	GKY(0.008)Y(0.992)PLK	P06732	174	Creatine kinase M-type;Creatine kinase M-type, N-terminally processed	CKM
150	2	S	6	115.65	0.816683	GEPNVS(0.817)Y(0.183)ICSR	P49840;A8MT37;P49841;P49841-2	278;196;215;215	Glycogen synthase kinase-3 alpha;Glycogen synthase kinase-3 beta	GSK3A
1637	2	Y	1	185.57	1	Y(1)LAEFATGNDRK	P62258;P62258-2	131;109	14-3-3 protein epsilon	YWHAE
1161	2	Y	1	85.676	1	Y(1)IDQEELNK	P07900;P07900-2;Q86U12;Q14568;P08238;Q58FF8	284;406;105;283;276;198	Heat shock protein HSP 90-alpha;Putative heat shock protein HSP 90-alpha A2;Heat shock protein HSP 90-beta;Putative heat shock protein HSP 90-beta 2	HSP90AA1
1290	3	Y	1	124.12	1	Y(1)NRRPAETNLR	P15104	104	Glutamine synthetase	GLUL
1578	2	Y	7	119.68	1	YLSEMNY(1)VHR	P54753	754	Ephrin type-B receptor 3	EPHB3
2383	2	Y	3	113.4	0.999987	GQY(1)HTLQAGFSSR	Q9Y446	84	Plakophilin-3	PKP3
1944	3	Y	7	133.21	0.997746	KLS(0.002)LGQY(0.998)DNDAGGQLPFSK	Q68CZ2;E7ERH3;Q68CZ2-2	780;540;540	Tensin-3	TNS3
1084	2	Y	5	125.16	1	KELNY(1)FAK	P00558;B7Z7A9	196;168	Phosphoglycerate kinase 1	PGK1
1717	2	Y	1	101.65	1	Y(1)MEDSTYYK	Q8IYN9;Q05397;E7ESA6;J3QT16;Q05397-5;E9PEI4;Q8N9D7;Q05397-3;Q05397-4;Q05397-2	570;570;614;570;570;198;238;418;418;418	Focal adhesion kinase 1	PTK2
411	3	T	6	96.379	0.99958	HVSPVT(1)PPREVPIY(1)ANR	Q13443	761	Disintegrin and metalloproteinase domain-containing protein 9	ADAM9
1580	3	Y	4	101.71	1	HGQY(1)LIGHGTK	Q96L35;P54760	581;581	Ephrin type-B receptor 4	EPHB4
1741	2	Y	3	131.5	1	NLY(1)AGDYYR	Q08345;Q08345-5;Q08345-2;Q08345-6	792;798;755;773	Epithelial discoidin domain-containing receptor 1	DDR1
2352	3	Y	10	178.35	0.999222	KTPQGPPEIY(0.999)S(0.001)DTQFPSLQSTAK	Q9UKY7;D6R9V8;Q9UKY7-2;D6RFH2;Q9UKY7-3;D6RDN0	190;88;190;88;88;86	Protein CDV3 homolog	CDV3
885	3	Y	1	89.055	0.999741	Y(1)ILTPGGLAEQPGQAEHQPESPLNETQR	H0YNK6;Q06418	804;849	Tyrosine-protein kinase receptor TYRO3	TYRO3
1373	3	Y	11	78.963	0.994166	NMGGPY(0.004)GGGNY(0.994)GPGGSGGS(0.001)GGY(0.001)GGR	P22626;P22626-2	336;324	Heterogeneous nuclear ribonucleoproteins A2/B1	HNRNPA2B1
1765	4	Y	17	73.574	0.957769	LS(0.006)T(0.006)EHS(0.005)S(0.004)VS(0.004)EY(0.015)HPADGY(0.958)AFS(0.001)SNIYTR	Q12929;B4DX66	491;231	Epidermal growth factor receptor kinase substrate 8	EPS8
629	2	Y	6	182.25	0.999985	SLDNNY(1)STPNER	C9JZR2;O60716-13;O60716-11;O60716-10;O60716-9;O60716-5;O60716-3;O60716-2;O60716;O60716-21;O60716-19;O60716-18;O60716-17;O60716-29;O60716-27;O60716-26;O60716-25	904;844;850;844;850;898;904;898;904;797;803;797;803;575;581;575;581	Catenin delta-1	CTNND1
1243	2	Y	5	110.39	0.999899	VGFQY(1)EGTYK	P11413;P11413-3;P11413-2	503;533;549	Glucose-6-phosphate 1-dehydrogenase	G6PD
551	3	Y	7	130.47	0.993822	LSHS(0.004)S(0.003)GY(0.994)AQLNTYSR	Q5W0G0;Q5W0F9;B4DN67;Q96J84-3;Q96J84;Q96J84-2	461;483;547;544;647;663	Kin of IRRE-like protein 1	KIRREL
983	3	Y	17	111.77	0.998406	STGPGASLGTGY(0.002)DRKDY(0.998)V	O15551	219	Claudin-3	CLDN3
1668	3	Y	13	79.676	0.983292	QPAPKPEPSFSEY(0.983)AS(0.016)VQVPR	P78324-4;P78324;P78324-2	495;496;500	Tyrosine-protein phosphatase non-receptor type substrate 1	SIRPA
493	2	Y	3	152.54	1	NPY(1)AHISIPR	B8A4K4;A8MQ03	52;12	Cysteine-rich tail protein 1	C9orf169
587	2	Y	3	94.363	1	VDY(1)VVVDQQK	B7Z3B9;Q13480;Q13480-2	556;659;689	GRB2-associated-binding protein 1	GAB1
1501	3	Y	10	181.35	0.999826	QESTVSFNPY(1)EPELAPWAADKGPQR	P43405;P43405-2	323;300	Tyrosine-protein kinase SYK	SYK
599	4	Y	2	81.97	0.937698	S(0.062)Y(0.938)ADQSTLHAEDPLSITFMDQHNFSPR	F5GXI4;Q5TG12;E9PGC5;Q15262;Q15262-2;Q15262-3;B7ZMG0	806;806;816;805;806;806;806	Receptor-type tyrosine-protein phosphatase kappa	PTPRK
2194	3	Y	9	142.39	0.800935	LYLQSPHS(0.199)Y(0.801)EDPYFDDR	Q99569;Q99569-2	1139;1096	Plakophilin-4	PKP4
1079	2	Y	9	117.25	1	GSTAENAEY(1)LR	P00533;E9PFD7	1197;1144	Epidermal growth factor receptor	EGFR
1977	3	Y	6	131.82	1	SSATVY(1)FQTVK	Q86UY5-2;Q86UY5-3;Q86UY5	138;138;138	Protein FAM83A	FAM83A
771	2	Y	11	91.62	1	LLAQAEGEPCY(1)IR	E9PPF2;E9PM19;P29597	292;107;292	Tyrosine-protein kinase;Non-receptor tyrosine-protein kinase TYK2	TYK2
2020	2	Y	6	94.692	0.997184	SSFSHY(0.997)S(0.002)GLK	Q8NC51-3;Q8NC51	207;207	Plasminogen activator inhibitor 1 RNA-binding protein	SERBP1
1336	3	Y	6	115.91	0.998356	LGHDPY(0.998)RLT(0.002)PDPYR	P18583-7;P18583;P18583-5;P18583-9;P18583-10;P18583-3;P18583-4;P18583-6	916;956;956;996;956;956;956;956	Protein SON	SON
2040	3	Y	2	120.92	0.999543	EY(1)SQNLTSEPTLLQHR	Q8TE67-2;Q8TE67;Q8TE67-3	16;16;16	Epidermal growth factor receptor kinase substrate 8-like protein 3	EPS8L3
1246	3	Y	8	116.51	0.999641	IVATKPLY(1)VALAQR	P11940-2;P11940;E7EQV3;E7ERJ7;Q9H361	364;364;319;332;364	Polyadenylate-binding protein 1;Polyadenylate-binding protein 3	PABPC1
2350	3	Y	2	94.363	0.999981	NY(1)RNTQGILK	Q9UKX2	1649	Myosin-2	MYH2
934	3	Y	1	185.95	1	Y(1)NTDCVQGLTHSK	M0R116;P13637;P13637-2;P13637-3	15;45;56;58	Sodium/potassium-transporting ATPase subunit alpha-3	ATP1A3
1659	3	Y	11	115.12	0.978995	YEEIVKEVS(0.003)T(0.018)Y(0.979)IKK	P68104;Q5VTE0	177;177	Elongation factor 1-alpha 1;Putative elongation factor 1-alpha-like 3	EEF1A1
1072	2	Y	6	43.208	1	NLDKEY(1)LPIGGLAEFCK	P00505	96	Aspartate aminotransferase, mitochondrial	GOT2
2206	3	Y	16	111.77	0.990897	TVHDMEQFGQQQY(0.009)DIY(0.991)ER	Q99569;Q99569-2	372;372	Plakophilin-4	PKP4
2187	3	Y	6	117.08	1	AGEEHY(1)NCISALHK	Q96S55-2;Q96S55;Q96S55-3;Q96S55-4	475;500;280;116	ATPase WRNIP1	WRNIP1
1063	4	Y	16	160.88	0.997553	GKPIHHFLGTSTFSQY(0.998)T(0.002)VVDENAVAK	P00325;A8MYN5	150;110	Alcohol dehydrogenase 1B	ADH1B
1769	2	Y	2	83.998	1	DY(1)HFVTSR	Q12959-5;Q12959-3;Q12959-6;Q12959-4;Q12959;Q12959-7;Q12959-2;Q12959-8;Q12959-9	709;727;747;749;760;773;782;644;656	Disks large homolog 1	DLG1
1003	3	Y	10	88.565	0.984986	AIMTYVS(0.002)S(0.01)FY(0.985)HAFS(0.003)GAQK	O43707;P12814-2;P12814-3;P12814;P12814-4;H9KV75	265;246;246;246;246;181	Alpha-actinin-4;Alpha-actinin-1	ACTN4
2235	3	Y	8	159.06	0.999999	TSHVENDY(1)IDNPSLALTTGPK	Q9C004-2;Q9C004	52;52	Protein sprouty homolog 4	SPRY4
716	4	Y	3	145.55	0.999973	TEY(1)MAFPKPFESSSSIGAEKPR	E7EV56;E7ETA6;Q15154-2;Q15154	1177;1176;1176;1176	Pericentriolar material 1 protein	PCM1
1308	3	Y	12	171.71	0.963319	VCAYGAQGEGPY(0.963)S(0.03)S(0.006)LVSCR	P16144-4;P16144-2;P16144;P16144-3	1207;1207;1207;1207	Integrin beta-4	ITGB4
1948	3	Y	9	87.429	0.945609	ALNGAEPNY(0.946)HS(0.054)LPSAR	Q6IAA8;F5GX19;F5H3Y3;F5H479	40;40;40;40	Ragulator complex protein LAMTOR1	LAMTOR1
1170	2	Y	3	116.24	0.999994	TIY(1)VRDPTSNK	P07948	32	Tyrosine-protein kinase Lyn	LYN
1983	3	Y	6	105.2	1	SRDPHY(1)DDFR	Q86X29-3;Q86X29-4;Q86X29;B4DKL4;Q86X29-5;Q86X29-2	531;532;551;395;483;493	Lipolysis-stimulated lipoprotein receptor	LSR
544	3	Y	3	101.71	0.980901	AT(0.019)Y(0.981)LSVADEHLR	B4DKD1;Q9BSA4-2;Q9BSA4	496;196;517	Protein tweety homolog;Protein tweety homolog 2	TTYH2
1258	3	Y	6	179.65	0.99925	VKELT(0.001)Y(0.999)QTEEDRK	P12882;Q9UKX2;Q9Y623	1856;1858;1856	Myosin-1;Myosin-2;Myosin-4	MYH1
1413	2	Y	3	141.48	0.999335	IAY(0.999)S(0.001)LLGLK	P29317	960	Ephrin type-A receptor 2	EPHA2
2191	4	Y	7	129.38	0.996245	LQHQQLY(0.996)Y(0.004)SQDDSNRK	Q99569;Q99569-2	1115;1072	Plakophilin-4	PKP4
1491	3	Y	8	59.225	0.920432	LVQSPNS(0.079)Y(0.92)FMDVK	P42677;H0YMV8;Q71UM5;Q5T4L4;C9JLI6	31;47;31;31;31	40S ribosomal protein S27;40S ribosomal protein S27-like	RPS27
757	3	Y	3	73.498	0.988646	S(0.011)GY(0.989)IPSGHSLGTPEPAPR	E9PGF5;E9PF55;Q9HBL0	766;766;766	Tensin-1	TNS1
2285	2	Y	7	157.56	1	VPSEGAY(1)DIILPR	Q9NQ84;Q9NQ84-2;J9JIE0	387;399;72	G-protein coupled receptor family C group 5 member C	GPRC5C
1237	4	Y	12	150.06	0.999988	ARPEFTLPVHFY(1)GHVEHTSQGAK	P11217;P11217-2	204;116	Glycogen phosphorylase, muscle form	PYGM
1819	5	Y	28	40.864	0.762983	QKPATETS(0.001)MNT(0.001)AS(0.001)HS(0.001)LCEQT(0.002)MVNS(0.037)ENT(0.037)Y(0.763)S(0.104)S(0.042)GS(0.008)S(0.004)FPVPK	Q14126	882	Desmoglein-2	DSG2
952	3	Y	3	115.12	0.999924	KQY(1)PISLVLAPTR	O00571-2;O00571;B4DXX7;O15523	250;266;261;264	ATP-dependent RNA helicase DDX3X;ATP-dependent RNA helicase DDX3Y	DDX3X
909	3	Y	2	72.321	0.998374	LY(0.998)T(0.002)GPGLAIHCMQVHK	J3QRS9;O43670-2;O43670;O43670-4	45;45;45;45	BUB3-interacting and GLEBS motif-containing protein ZNF207	ZNF207
1058	4	Y	10	57.616	0.957865	THYPAQQGEY(0.958)QT(0.041)HQPVY(0.001)HK	O95817	240	BAG family molecular chaperone regulator 3	BAG3
899	3	Y	5	121.77	1	KEPLY(1)AAFPGSHLTNGDLR	J3KRM1;Q9C0H9-2;Q9C0H9;Q9C0H9-5	298;136;136;264	SRC kinase signaling inhibitor 1	SRCIN1
1372	3	Y	6	111.53	0.999943	NMGGPY(1)GGGNYGPGGSGGSGGYGGR	P22626;P22626-2	331;319	Heterogeneous nuclear ribonucleoproteins A2/B1	HNRNPA2B1
745	2	Y	7	68.016	1	DHLEGLY(1)AK	Q8TEW8-3;E9PE87;Q8TEW8-2;Q8TEW8	931;931;938;1000	Partitioning defective 3 homolog B	PARD3B
1169	2	Y	8	86.772	0.810746	SLDNGGY(0.152)Y(0.811)IS(0.038)PR	P07948;P07948-2	194;173	Tyrosine-protein kinase Lyn	LYN
1757	3	Y	5	78.903	0.999994	VKGEY(1)DVTVPK	Q09666	715	Neuroblast differentiation-associated protein AHNAK	AHNAK
371	3	T	13	170.65	0.999999	IADPEHDHTGFLT(1)EY(0.998)VAT(0.002)R	P27361;E9PJF0;E9PQW4;P27361-2;P27361-3;B3KR49	202;202;202;202;202;88	Mitogen-activated protein kinase 3;Mitogen-activated protein kinase	MAPK3
1376	3	Y	11	82.59	0.962622	IKPSSSANAIY(0.963)S(0.037)LAAR	P22681	674	E3 ubiquitin-protein ligase CBL	CBL
1231	3	Y	3	132.79	0.998672	TKY(0.999)ET(0.001)DAIQRTEELEEAK	P11055;P12882;P12883;P13533;Q9UKX2;Q9UKX3;Q9Y623	1376;1379;1375;1377;1381;1379;1379	Myosin-3;Myosin-1;Myosin-7;Myosin-6;Myosin-2;Myosin-13;Myosin-4	MYH3
1479	3	Y	3	101.3	1	LDY(1)GQHVVAGTPGR	P38919	155	Eukaryotic initiation factor 4A-III;Eukaryotic initiation factor 4A-III, N-terminally processed	EIF4A3
517	4	Y	5	46.569	0.879922	ADS(0.01)EY(0.88)T(0.072)DKLQHY(0.029)T(0.007)S(0.002)GHMTPGMK	B1AKC9;P29323-2;P29323-3;P29323	572;577;578;577	Ephrin type-B receptor 2	EPHB2
1767	2	Y	2	194.06	1	VY(1)SQITVQK	Q12929;B4DX66	774;514	Epidermal growth factor receptor kinase substrate 8	EPS8
1775	3	Y	8	150.68	1	SSEHENAY(1)ENVPEEEGKVR	Q13113	99	PDZK1-interacting protein 1	PDZK1IP1
1407	3	Y	5	123.2	0.999994	KLHEY(1)NTQFQEK	P27986;P27986-4;P27986-5;P27986-3;P27986-2	452;452;89;152;182	Phosphatidylinositol 3-kinase regulatory subunit alpha	PIK3R1
1722	3	Y	15	47.548	0.943693	TGVAGEDMQDNS(0.005)GT(0.052)Y(0.944)GK	Q05655	334	Protein kinase C delta type;Protein kinase C delta type regulatory subunit;Protein kinase C delta type catalytic subunit	PRKCD
400	2	T	8	90.697	0.791943	EHALLAY(0.208)T(0.792)LGVK	P68104;Q5VTE0;Q05639	142;142;142	Elongation factor 1-alpha 1;Putative elongation factor 1-alpha-like 3;Elongation factor 1-alpha 2	EEF1A1
697	4	Y	11	112.68	0.979985	AS(0.02)GPPGNEHLY(0.98)ENLCVLEASPTLHGGEPEPHEGPGSR	D6RAM3;Q7L591	342;398	Docking protein 3	DOK3
1087	3	Y	1	119.88	1	Y(1)AAELHLVHWNTK	P00918	114	Carbonic anhydrase 2	CA2
1154	2	Y	5	83.182	0.979929	SLYY(0.02)Y(0.98)IQQDTK	P07355;P07355-2;A6NMY6	318;336;318	Annexin A2;Putative annexin A2-like protein	ANXA2
1759	2	Y	2	68.481	0.998145	DY(0.998)S(0.002)TVSASPTALSTLK	Q12774	656	Rho guanine nucleotide exchange factor 5	ARHGEF5
978	3	Y	2	111.12	1	LY(1)EWISIDKDEAGAK	O15357-2;O15357	644;886	Phosphatidylinositol 3,4,5-trisphosphate 5-phosphatase 2	INPPL1
1178	3	Y	5	119.86	1	LRAAY(1)NLVK	P08237;P08237-3;P08237-2	103;174;103	ATP-dependent 6-phosphofructokinase, muscle type	PFKM
946	3	Y	8	108.97	0.999999	SREYDQLY(1)EEYTR	O00459;E9PFP1	464;464	Phosphatidylinositol 3-kinase regulatory subunit beta	PIK3R2
720	3	Y	7	85.355	0.891051	DIHHIDY(0.891)Y(0.109)KK	E7EU09;J3KNT4;P11362-6;P11362-5;P11362-4;P11362-14;P11362-3;P11362-20;P11362-7;P11362-2;P11362-19;P11362;P11362-21	564;653;491;493;562;562;564;643;651;651;653;653;684	Fibroblast growth factor receptor;Fibroblast growth factor receptor 1	FGFR1
733	3	Y	14	129.2	0.978614	TLEPVRPPVVPNDY(0.979)VPS(0.017)PT(0.004)R	E7EW77;J3KNB2;Q9NYB9-3;Q9NYB9-2;Q9NYB9-4;Q9NYB9	213;213;162;207;207;213	Abl interactor 2	ABI2
2203	3	Y	3	127.57	0.995728	SS(0.004)Y(0.996)ASQHSQLGQDLR	Q99569;Q99569-2	390;390	Plakophilin-4	PKP4
1575	2	Y	2	101.53	1	VY(1)IDPFTYEDPNEAVR	P54753;Q96L35;P54760	608;590;590	Ephrin type-B receptor 3;Ephrin type-B receptor 4	EPHB3
1739	3	Y	23	133.17	0.999928	GNPPHSAPCVPNGSALLLSNPAY(1)R	Q08345;Q08345-5	513;513	Epithelial discoidin domain-containing receptor 1	DDR1
396	2	T	9	62.463	0.953947	VLLPEY(0.046)GGT(0.954)K	P61604;B8ZZL8;B8ZZ54	79;79;24	10 kDa heat shock protein, mitochondrial	HSPE1
1013	3	Y	11	101.32	0.993736	LEPQIASAS(0.006)EY(0.994)AHR	O60664-4;O60664-3;O60664	95;95;95	Perilipin-3	PLIN3
1405	2	Y	3	77.062	0.999999	DQY(1)LMWLTQK	P27986;P27986-4;P27986-5;P27986-3;P27986-2	580;580;217;280;310	Phosphatidylinositol 3-kinase regulatory subunit alpha	PIK3R1
1822	3	Y	2	202.95	0.999811	VY(1)APASTLVDQPYANEGTVVVTER	Q14126	968	Desmoglein-2	DSG2
2159	3	Y	5	98.156	0.996324	NFGS(0.004)Y(0.996)VTHETK	Q96FJ2;P63167	65;65	Dynein light chain 2, cytoplasmic;Dynein light chain 1, cytoplasmic	DYNLL2
1631	3	Y	1	139.88	1	Y(1)GQFSGLNPGGRPITPPR	P62136;P62136-2;P62136-3	306;317;262	Serine/threonine-protein phosphatase PP1-alpha catalytic subunit	PPP1CA
762	3	Y	9	145.69	0.77586	SSESEFTQY(0.776)T(0.19)T(0.034)HHILK	E9PHV5;P28290;E7END2;P28290-2;P28290-3;E7EUL7	657;657;504;504;657;166	Sperm-specific antigen 2	SSFA2
1951	2	Y	4	60.157	1	VMIY(1)QDEVKLPAK	Q6NZI2	156	Polymerase I and transcript release factor	PTRF
797	3	Y	7	42.629	1	DNHLHFY(1)QDR	F5GZE1;Q8N4X5-2;Q8N4X5;Q8N4X5-4	436;383;383;411	Actin filament-associated protein 1-like 2	AFAP1L2
2271	3	Y	12	53.946	1	HKDVIINQEGEY(1)IK	Q9HC35-2;Q9HC35	168;226	Echinoderm microtubule-associated protein-like 4	EML4
1640	2	Y	2	140.49	0.999998	GY(1)SFVTTAER	P62736;P63267;P68032;P63267-2;P68133;Q5T8M7	200;199;200;156;200;165	Actin, aortic smooth muscle;Actin, gamma-enteric smooth muscle;Actin, alpha cardiac muscle 1;Actin, alpha skeletal muscle	ACTA2
1171	3	Y	10	81.656	0.943252	RPAQAFPVS(0.009)Y(0.943)S(0.037)S(0.009)S(0.002)GAR	P07949-2;P07949	687;687	Proto-oncogene tyrosine-protein kinase receptor Ret;Soluble RET kinase fragment;Extracellular cell-membrane anchored RET cadherin 120 kDa fragment	RET
2154	3	Y	2	132.32	0.99998	IY(1)SYVVSRPQPR	Q96CS3	79	FAS-associated factor 2	FAF2
475	2	Y	4	121.02	0.99999	TLHY(1)ECIVLVK	A6NFX8;Q9UKK9;A6NJU6;A6NCQ0	87;74;74;74	ADP-sugar pyrophosphatase	NUDT5
1288	2	Y	3	94.804	1	LNY(1)GIPAIVK	P14923	480	Junction plakoglobin	JUP
489	2	Y	8	96.745	0.957825	TLDNGGFY(0.958)IS(0.042)PR	A8K4G3;H0Y3C5;J3KPD6;P08631-3;P08631-2;P08631-4;P08631	189;208;209;187;188;208;209	Tyrosine-protein kinase HCK	HCK
1912	3	Y	10	136.26	1	RDNEVDGQDY(1)HFVVSR	Q5JUW8;Q92796-3;Q92796-2;Q92796	705;222;368;673	Disks large homolog 3	DLG3
2157	3	Y	15	228.57	0.794781	NLEYVSVSPTNNT(0.002)VY(0.795)AS(0.197)VT(0.006)HSNR	Q96DU3-3;Q96DU3-2;Q96DU3	174;284;285	SLAM family member 6	SLAMF6
1356	4	Y	12	117.4	0.800201	KT(0.001)HIQDNHDGT(0.044)Y(0.8)T(0.154)VAYVPDVTGR	P21333-2;P21333;Q5HY54	1604;1604;1604	Filamin-A	FLNA
1183	2	Y	3	119.34	0.997164	S(0.002)IY(0.997)Y(0.001)ITGESK	P08238;Q58FF8	484;260	Heat shock protein HSP 90-beta;Putative heat shock protein HSP 90-beta 2	HSP90AB1
1266	3	Y	9	123.29	0.995214	GQNVQQVIY(0.995)AT(0.005)GALAK	P12883	422	Myosin-7	MYH7
2048	3	Y	5	110.08	1	DSGLY(1)KELLHK	Q8WUM9	388	Sodium-dependent phosphate transporter 1	SLC20A1
1964	2	Y	2	110.41	1	EY(1)GMIYLGK	Q7KZF4	109	Staphylococcal nuclease domain-containing protein 1	SND1
1018	4	Y	7	91.238	0.99997	AHDGGIY(1)AISWSPDSTHLLSASGDK	O75083;O75083-3	238;98	WD repeat-containing protein 1	WDR1
868	2	Y	1	102.65	0.995963	Y(0.996)KY(0.004)GYEIPVDMLCK	G3V5Z7;P60900;G3V295;B4DXJ9;G3V3I1;B4DQR4	103;103;103;84;103;24	Proteasome subunit alpha type;Proteasome subunit alpha type-6	PSMA6
213	4	S	26	98.151	0.891062	HSLSSGGFSPVAGVGAQDGDY(0.109)QRPHS(0.891)AQPADR	Q5H993;Q8N8Z6	458;657	Discoidin, CUB and LCCL domain-containing protein 1	DCBLD1
1582	3	Y	11	155.1	0.969899	FLEENSSDPT(0.002)Y(0.97)T(0.023)S(0.004)SLGGK	Q96L35;P54760	774;774	Ephrin type-B receptor 4	EPHB4
1217	2	Y	3	66.073	0.995978	SLY(0.996)S(0.004)FIK	P09525;Q6P452;B4DDF9	296;276;214	Annexin A4;Annexin	ANXA4
1305	2	Y	1	121.5	1	Y(1)GDGIQLTR	P15924;P15924-2	95;95	Desmoplakin	DSP
1418	3	Y	11	41.088	1	VIGAGEFGEVY(1)KGMLK	P29317	628	Ephrin type-A receptor 2	EPHA2
1618	2	Y	2	111.65	0.997655	T(0.002)Y(0.998)DYLFK	P61006;B4DEK7;Q92930;F5GY21;H0YMN7;H0YLJ8;H0YL94	5;5;5;5;5;5;5	Ras-related protein Rab-8A;Ras-related protein Rab-8B	RAB8A
1256	3	Y	1	76.301	1	Y(1)LPRPANPDEIGNFIDENLK	Q9UII8;P12830	736;797	Cadherin-1;E-Cad/CTF1;E-Cad/CTF2;E-Cad/CTF3	CDH1
2129	3	Y	7	103.88	1	EEDEHPY(1)ELLLTAETK	Q92625	455	Ankyrin repeat and SAM domain-containing protein 1A	ANKS1A
754	3	Y	4	91.961	0.998658	HVAY(0.999)GGY(0.001)STPEDR	E9PGF5;E9PF55;Q9HBL0	1302;1310;1323	Tensin-1	TNS1
1849	4	Y	24	102.69	0.999968	HQSLSPNHPPPQLGQSVGSQNDAY(1)DVPR	Q14511-3;Q14511	317;317	Enhancer of filamentation 1;Enhancer of filamentation 1 p55	NEDD9
915	2	Y	9	69.721	1	WTAPEAALY(1)GR	J3QRU1;P07947;Q5R3A8;P06241-3;P06241-2;P06241;P12931;P12931-2	451;446;388;385;437;440;439;445	Tyrosine-protein kinase Yes;Tyrosine-protein kinase Fyn;Proto-oncogene tyrosine-protein kinase Src	YES1
1448	3	Y	14	127.97	1	MLAQPLKDSDVEVY(1)NIIKK	P34896-2;P34896;P34896-3;J3KRK5	34;34;34;34	Serine hydroxymethyltransferase, cytosolic	SHMT1
803	3	Y	5	98.543	1	GHALY(1)VEPHGHGPSLSVQGLSR	F5H385;Q9BRY0	147;147	Zinc transporter ZIP3	SLC39A3
1473	2	Y	6	93.345	0.997461	TSGSVY(0.997)IT(0.003)LKK	P37108;H0YLA2	27;27	Signal recognition particle 14 kDa protein	SRP14
1563	3	Y	3	95.273	1	GHY(1)NNVSCAVFHPR	P53621;P53621-2	249;249	Coatomer subunit alpha;Xenin;Proxenin	COPA
1421	3	Y	10	123.14	0.999999	YKPMMIITEY(1)MENGALDK	P29317	694	Ephrin type-A receptor 2	EPHA2
2382	2	Y	3	128.27	0.999999	ADY(1)DTLSLR	Q9Y446	176	Plakophilin-3	PKP3
759	3	Y	7	50.87	0.792698	S(0.001)Y(0.001)S(0.017)PY(0.189)DY(0.793)QPCLAGPNQDFHSK	E9PGF5;E9PF55;Q9HBL0	798;798;798	Tensin-1	TNS1
1364	3	Y	9	116.06	0.979655	LLDDFDGT(0.019)Y(0.98)ET(0.001)QGGKIPIR	P21709	781	Ephrin type-A receptor 1	EPHA1
491	2	Y	2	133.99	1	EY(1)FTFPASK	A8MQ02;J3KN01;P55196-1;P55196;P55196-5;Q5TIG5;C9JX92;P55196-2;P55196-6;P55196-3	1230;1237;1213;1230;1229;1230;1213;1214;1230;1213	Afadin	MLLT4
755	3	Y	7	130.56	0.999673	HVAYGGY(1)STPEDR	E9PGF5;E9PF55;Q9HBL0	1305;1313;1326	Tensin-1	TNS1
1979	3	Y	10	92.932	0.986404	AATSGVPS(0.008)IY(0.986)APS(0.003)T(0.003)Y(0.001)AHLSPAK	Q86X29-3;Q86X29-4;Q86X29;B4DKL4;Q86X29-5;Q86X29-2	304;304;323;167;255;286	Lipolysis-stimulated lipoprotein receptor	LSR
1985	2	Y	3	43.808	0.978366	VLY(0.978)Y(0.022)MEK	Q86X29-3;Q86X29-4;Q86X29;B4DKL4;Q86X29-5;Q86X29-2	386;387;406;250;338;348	Lipolysis-stimulated lipoprotein receptor	LSR
2258	3	Y	6	113.47	1	IRPGEY(1)EQFESTIGFK	Q9H4G0-4;Q9H4G0-3;Q9H4G0-2;Q9H4G0	312;246;281;343	Band 4.1-like protein 1	EPB41L1
1424	3	Y	1	61.344	0.999999	Y(1)KNILPFDHSR	P29350;P29350-3;P29350-2;P29350-4	276;278;237;276	Tyrosine-protein phosphatase non-receptor type 6	PTPN6
1045	3	Y	13	85.362	0.976279	NLSEGNNANY(0.001)T(0.003)EY(0.976)VAT(0.02)R	O76039-2;O76039	171;171	Cyclin-dependent kinase-like 5	CDKL5
1835	3	Y	15	79.326	0.972249	NASTFEDVTQVS(0.007)S(0.02)AY(0.972)QK	Q14247;Q14247-3;Q14247-2;B4E358	334;297;297;18	Src substrate cortactin	CTTN
1334	4	Y	6	47.506	0.999058	LAQDPY(0.999)RLGHDPY(0.001)R	P18583-7;P18583;P18583-5;P18583-9;P18583-10;P18583-3;P18583-4;P18583-6	888;928;928;968;928;928;928;928	Protein SON	SON
1510	3	Y	6	172.3	0.998665	RVPCAY(0.999)DKT(0.001)ALALEVGDIVK	P46109	251	Crk-like protein	CRKL
877	3	Y	4	115.12	1	DLNY(1)CFSGMSDHR	G8JLB6;P31943;E9PCY7;P55795	266;266;266;266	Heterogeneous nuclear ribonucleoprotein H;Heterogeneous nuclear ribonucleoprotein H, N-terminally processed;Heterogeneous nuclear ribonucleoprotein H2;Heterogeneous nuclear ribonucleoprotein H2, N-terminally processed	HNRNPH1
1194	2	Y	3	181.66	0.999998	ITY(1)GQCGDVLR	P08590;I3L3U1	73;75	Myosin light chain 3	MYL3
632	3	Y	23	132.78	0.982143	TVQPVAMGPDGLPVDASSVS(0.003)NNY(0.982)IQT(0.015)LGR	C9JZR2;O60716-13;O60716-11;O60716-10;O60716-9;O60716-5;O60716-3;O60716-2;O60716;O60716-21;O60716-19;O60716-16;O60716-18;O60716-15;O60716-17;O60716-14;O60716-12;O60716-8;O60716-7;O60716-6;O60716-4;O60716-24;O60716-23;O60716-22;O60716-20	174;120;120;120;120;174;174;174;174;73;73;120;73;120;73;120;120;174;174;174;174;73;73;73;73	Catenin delta-1	CTNND1
325	3	T	12	73.294	0.961328	DVPDGPLLREET(0.961)Y(0.039)DVPPAFAK	F5H855;P56945-5;P56945-8;P56945;P56945-7;P56945-2;P56945-6;P56945-4;P56945-3	297;324;326;326;344;344;372;178;344	Breast cancer anti-estrogen resistance protein 1	BCAR1
1397	3	Y	6	73.927	0.999187	HIGLVY(0.999)S(0.001)GMGPDYR	P25787	76	Proteasome subunit alpha type-2	PSMA2
230	4	S	6	87.676	0.999997	AHAWPS(1)PY(0.002)KDY(0.998)EVKK	Q8NFJ5	345	Retinoic acid-induced protein 3	GPRC5A
574	4	Y	29	118.42	0.999981	GVTIPYRPKPSSSPVIFAGGQAYTIQGQY(1)AIPQPDLTK	B4DXP5;Q15366-5;Q15366-4;G3V0E8	205;205;201;201	Poly(rC)-binding protein 2	PCBP2
613	3	Y	7	62.088	0.966416	DIY(0.987)ET(0.08)DY(0.966)Y(0.966)RKGGK	C9J5X1;P08069;P06213-2;P06213	1164;1165;1177;1189	Tyrosine-protein kinase receptor;Insulin-like growth factor 1 receptor;Insulin-like growth factor 1 receptor alpha chain;Insulin-like growth factor 1 receptor beta chain;Insulin receptor;Insulin receptor subunit alpha;Insulin receptor subunit beta	IGF1R
2365	3	Y	8	104.17	0.991599	SKPPYT(0.007)DY(0.992)VST(0.001)R	Q9UPZ9-2;Q9UPZ9	159;159	Serine/threonine-protein kinase ICK	ICK
928	3	Y	4	106.42	0.999834	SDVY(1)SDLNTQRPYYK	K7ES93;O43914-3;O43914-2;O43914	133;91;101;102	TYRO protein tyrosine kinase-binding protein	TYROBP
1145	3	Y	12	68.481	0.963371	TKPSDEEMLFIY(0.963)GHY(0.037)K	P07108;P07108-3;P07108-2;P07108-4;P07108-5;P07108-6	29;30;46;71;90;29	Acyl-CoA-binding protein	DBI
1599	2	Y	3	287.85	0.999598	SNY(1)YDAYQAQPLATR	P57739	194	Claudin-2	CLDN2
829	2	Y	4	51.445	1	ALAY(1)DKLEK	F8W6L6;P35580;P35580-2;P35580-3;P35580-4	1431;1415;1431;1436;1446	Myosin-10	MYH10
1335	4	Y	6	65.374	0.999779	LGHDPY(1)RLGHDAYR	P18583-7;P18583;P18583-5;P18583-9;P18583-10;P18583-3;P18583-4;P18583-6	895;935;935;975;935;935;935;935	Protein SON	SON
2062	2	Y	10	174.24	0.9129	ANLLANNEY(0.087)Y(0.913)FR	Q8WZ42-12;Q8WZ42-2;Q8WZ42;Q8WZ42-8;Q8WZ42-13;Q8WZ42-5;Q8WZ42-11;Q8WZ42-4;Q8WZ42-7;Q8WZ42-3;Q8WZ42-10;Q8WZ42-9	20639;18906;18998;19123;19132;17548;18071;18093;18263;11574;11699;11766	Titin	TTN
1371	2	Y	3	68.383	1	QHY(1)IDLK	Q32Q12;P22392-2;J3KPD9;P22392;O60361	192;167;167;52;37	Nucleoside diphosphate kinase;Nucleoside diphosphate kinase B;Putative nucleoside diphosphate kinase	NME1-NME2
2332	4	Y	7	45.916	0.938142	VWLLQQY(0.938)S(0.056)GMT(0.005)HEDIVQESKK	Q9UGR2-2;Q9UGR2	648;664	Zinc finger CCCH domain-containing protein 7B	ZC3H7B
1862	3	Y	14	149.64	0.997149	QQPTQFINPET(0.003)PGY(0.997)VGFANLPNQVHR	Q15019;Q15019-2;F8WB65	17;52;17	Septin-2	SEPT2
1701	3	Y	7	139.46	0.999998	GEHSIVY(1)LKPSYAFGSVGK	Q02790	220	Peptidyl-prolyl cis-trans isomerase FKBP4;Peptidyl-prolyl cis-trans isomerase FKBP4, N-terminally processed	FKBP4
2353	3	Y	7	73.245	1	LQLDNQY(1)AVLENQK	Q9UKY7;D6R9V8	244;142	Protein CDV3 homolog	CDV3
1236	3	Y	5	84.297	1	ARPEY(1)MLPVHFYGR	P11216	197	Glycogen phosphorylase, brain form	PYGB
908	3	Y	9	132.83	0.984941	MQAYSNPGY(0.985)S(0.008)S(0.008)FPSPTGLEPSCK	J3QR17;Q8WZ73-3;Q8WZ73-2;Q8WZ73	34;34;34;34	E3 ubiquitin-protein ligase rififylin	RFFL
1806	3	Y	9	84.946	0.776946	ALSS(0.003)EGKPY(0.777)VT(0.22)KEELYQNLTR	Q13813;Q13813-3;Q13813-2;A6NG51	2423;2403;2428;2428	Spectrin alpha chain, non-erythrocytic 1	SPTAN1
1395	3	Y	7	88.101	0.994478	VSLEEIY(0.994)S(0.005)GCTKK	P25685;B4DX52	176;76	DnaJ homolog subfamily B member 1	DNAJB1
1515	2	Y	5	73.435	0.800818	LQQT(0.199)Y(0.801)AALNSK	P46940;H0YLE8	1510;938	Ras GTPase-activating-like protein IQGAP1	IQGAP1
1818	3	Y	9	139.58	0.999848	VSEKPSADY(1)VLSVR	Q13882	114	Protein-tyrosine kinase 6	PTK6
577	2	Y	8	103.55	1	KAPTNEFY(1)A	B4E1S6;P31431	125;197	Syndecan;Syndecan-4	SDC4
2019	3	Y	14	114.27	1	FAGSGNEENRNNAY(1)PHK	Q8NBF2;Q8NBF2-2	403;44	NHL repeat-containing protein 2	NHLRC2
1306	3	Y	2	68.972	0.998692	DY(0.999)S(0.001)TLTSVSSHDSR	P16144-4;P16144-2;P16144	1440;1440;1510	Integrin beta-4	ITGB4
2190	2	Y	5	82.529	0.996649	PSPIY(0.997)IS(0.003)SYSSPAR	Q99569	1094	Plakophilin-4	PKP4
1212	2	Y	5	59.976	1	LPDGY(1)EFKFPNR	P09382	105	Galectin-1	LGALS1
1250	2	Y	3	87.184	0.999963	AAY(1)FGVYDTAK	P12235;P12236	191;191	ADP/ATP translocase 1;ADP/ATP translocase 3;ADP/ATP translocase 3, N-terminally processed	SLC25A4
1338	3	Y	5	93.427	0.999394	FS(0.001)GWY(0.999)DADLSPAGHEEAK	P18669	26	Phosphoglycerate mutase 1	PGAM1
1940	3	Y	11	46.704	0.999267	KGPCAVSS(0.001)NPY(0.999)AFK	Q5VYS8-4;Q5VYS8-6;Q5VYS8;Q5VYS8-5;Q5VYS8-3;Q5VYS8-2	77;77;77;77;77;77	Terminal uridylyltransferase 7	ZCCHC6
1793	3	Y	4	125.23	0.773612	ARQY(0.774)T(0.183)S(0.044)PEEIDAQLQAEK	Q13442;F8WBW6	17;17	28 kDa heat- and acid-stable phosphoprotein	PDAP1
950	3	Y	8	88.471	0.989091	LY(0.001)PELS(0.01)QY(0.989)MGLSLNEEEIR	O00560;G5EA09;O00560-3;O00560-2;B4DHN5;E9PBU7	56;77;50;56;56;56	Syntenin-1	SDCBP
2251	3	Y	2	90.718	1	LY(1)KVPDGKPENQFAFNGEFK	Q9H2U2;Q9H2U2-2;E2QRM6;Q9H2U2-3;Q9H2U2-6;Q9H2U2-4	241;256;223;212;139;75	Inorganic pyrophosphatase 2, mitochondrial	PPA2
1065	2	Y	5	47.603	1	DQLIY(1)NLLK	P00338;P00338-3;P00338-4;P00338-5;P00338-2;F5H5J4;F5H6W8;F5H8H6;F5GXC7;F5GWW2;F5GXU1	10;39;10;10;10;10;10;10;10;10;10	L-lactate dehydrogenase A chain	LDHA
806	2	Y	1	143.93	0.99978	Y(1)VSLITSYQPFSLEK	F5H5M7;P15260	276;304	Interferon gamma receptor 1	IFNGR1
2179	3	Y	20	142.45	0.754756	FSISPDEDSSSYSSNS(0.002)DFNY(0.755)S(0.198)Y(0.045)PT(0.001)K	Q96QD8;F8VUY8	28;28	Sodium-coupled neutral amino acid transporter 2	SLC38A2
1509	3	Y	6	153.19	0.999001	RVPNAY(0.999)DKT(0.001)ALALEVGELVK	P46108	251	Adapter molecule crk	CRK
878	3	Y	1	118.72	1	Y(1)GDGGSTFQSTTGHCVHMR	G8JLB6;P31943;E9PCY7;F5GZT4	276;276;276;6	Heterogeneous nuclear ribonucleoprotein H;Heterogeneous nuclear ribonucleoprotein H, N-terminally processed	HNRNPH1
1967	2	Y	6	41.227	1	HLAILY(1)KK	Q7Z494-2;Q7Z494	467;1187	Nephrocystin-3	NPHP3
1908	4	Y	25	102.72	0.999962	KGSTFRPMDTDAEEAGVSTDAGGHY(1)DCPQR	Q5H993;Q8N8Z6	379;578	Discoidin, CUB and LCCL domain-containing protein 1	DCBLD1
1329	2	Y	5	81.297	1	IEGVY(1)AR	P18077;F8WBS5;F8WB72	34;34;34	60S ribosomal protein L35a	RPL35A
2142	3	Y	7	81.656	0.95897	NDSDPT(0.038)Y(0.959)GQQGHPNT(0.003)WK	Q93052;C9JUT4	317;317	Lipoma-preferred partner	LPP
1096	3	Y	1	92.38	0.999998	Y(1)LEFISECIIQVLQSK	P02144;Q8WVH6	104;49	Myoglobin	MB
1602	2	Y	1	120.87	0.999981	Y(1)GTCIYQGR	P59666;P59665	80;80	Neutrophil defensin 3;HP 3-56;Neutrophil defensin 2;Neutrophil defensin 1;HP 1-56;Neutrophil defensin 2	DEFA3
1910	5	Y	21	63.203	0.933099	HSLSSGGFSPVAGVGAQDGDY(0.933)QRPHS(0.067)AQPADR	Q5H993;Q8N8Z6	453;652	Discoidin, CUB and LCCL domain-containing protein 1	DCBLD1
1200	3	Y	11	81.128	0.99242	SLYASSPGGVY(0.992)AT(0.007)R	P08670;B0YJC4	61;61	Vimentin	VIM
1222	3	Y	7	118.51	1	LIKDDEY(1)NPCQGSK	P09769;F5H3M4	412;346	Tyrosine-protein kinase Fgr	FGR
546	2	Y	3	134.88	0.997601	AIY(0.998)S(0.002)SFKDDVDLK	Q5W0G0;Q5W0F9;B4DN67;Q96J84-3;Q96J84;Q96J84-2	386;408;472;469;572;588	Kin of IRRE-like protein 1	KIRREL
543	3	Y	15	134.52	0.99884	NLHDALSGHTS(0.001)NNIY(0.999)EAVK	B4DKA4;Q9H9T3-2;Q9H9T3;B4DXV1;B4DE19;B4DIG1	130;188;202;73;83;110	Elongator complex protein 3	ELP3
1069	3	Y	9	124.47	0.998823	DIVHSGLAY(0.999)T(0.001)MER	P00367;B4DGN5;B3KV55	512;379;345	Glutamate dehydrogenase 1, mitochondrial	GLUD1
1962	3	Y	9	118.31	0.999968	SQERPGNFY(1)VSSESIR	Q6ZUJ8;Q6ZUJ8-2;Q6ZUJ8-3	570;392;169	Phosphoinositide 3-kinase adapter protein 1	PIK3AP1
1185	2	Y	4	48.616	1	NDGY(1)LMFQQVPMVEIDGMK	P08263;P09210	49;49	Glutathione S-transferase A1;Glutathione S-transferase A1, N-terminally processed;Glutathione S-transferase A2	GSTA1
826	2	Y	1	163.16	0.99038	Y(0.99)Y(0.01)SQPILVK	F8VZE0;F8VZY0;G3XAI7;Q00872-5;Q00872-3;Q00872-9;Q00872-8;Q00872-7;Q00872;Q00872-10;Q00872-2;Q00872-4;Q00872-6;G3V1V7	791;836;823;779;805;786;793;792;823;805;830;830;823;706	Myosin-binding protein C, slow-type	MYBPC1
1311	3	Y	6	97.734	0.997525	DTETVY(0.998)S(0.002)EVRK	P16284-3;P16284-2;P16284-6;P16284	692;695;713;713	Platelet endothelial cell adhesion molecule	PECAM1
2333	4	Y	8	96.016	0.999925	RNLEEDDY(1)LHKDTGETSMLK	Q9UHE8	27	Metalloreductase STEAP1	STEAP1
1159	2	Y	2	64.711	1	HY(1)GALIGLNR	P07738	92	Bisphosphoglycerate mutase	BPGM
1190	3	Y	13	43.03	0.824973	YHGHSMSDPGVS(0.175)Y(0.825)R	P08559;P08559-4;P08559-3;P08559-2;Q5JPU3;P29803	301;339;270;308;20;299	Pyruvate dehydrogenase E1 component subunit alpha, somatic form, mitochondrial;Pyruvate dehydrogenase E1 component subunit alpha, testis-specific form, mitochondrial	PDHA1
1126	2	Y	8	137.98	1	IIQLLDDY(1)PK	P05388;F8VWS0;Q3B7A4;G3V210;F8VQY6;F8VRK7;Q8NHW5	24;24;24;24;24;24;24	60S acidic ribosomal protein P0;60S acidic ribosomal protein P0-like	RPLP0
2173	3	Y	1	98.105	0.997385	Y(0.997)S(0.003)SSEVNHLSPR	Q96PD2;Q96PD2-2	597;611	Discoidin, CUB and LCCL domain-containing protein 2	DCBLD2
2055	2	Y	1	111.63	1	Y(1)AALSDQGLDIK	Q8WX93-3;Q8WX93;Q8WX93-4;Q8WX93-8;Q8WX93-5;Q8WX93-7	966;1348;637;742;1124;350	Palladin	PALLD
1375	3	Y	1	182.89	1	Y(1)HTINGHNAEVR	P22626;P22626-2	174;162	Heterogeneous nuclear ribonucleoproteins A2/B1	HNRNPA2B1
1882	2	Y	3	173.71	1	LDY(1)CGGSGEPGGVQR	Q15464;Q15464-2	114;114	SH2 domain-containing adapter protein B	SHB
2273	3	Y	13	85.469	0.931205	KPSLFHQST(0.001)S(0.015)S(0.049)PY(0.931)VS(0.004)K	Q9HCH5-15;Q9HCH5-14;Q9HCH5-6;Q9HCH5;Q9HCH5-13	258;352;400;400;401	Synaptotagmin-like protein 2	SYTL2
1754	3	Y	5	41.242	0.999541	MKGDY(1)DVTVPK	Q09666	1469	Neuroblast differentiation-associated protein AHNAK	AHNAK
1175	3	Y	11	53.448	1	NKPLFFADKLY(1)K	P08133;A6NN80;P08133-2;E5RK69;E7EMC6	609;603;577;396;266	Annexin A6;Annexin	ANXA6
1821	3	Y	12	56.29	0.829753	VLAPAS(0.004)T(0.004)LQS(0.038)S(0.125)Y(0.83)QIPTENSMTAR	Q14126	1061	Desmoglein-2	DSG2
2396	3	Y	1	87.184	0.99999	Y(1)FSLKPEEKDEK	Q9Y5K6	361	CD2-associated protein	CD2AP
1454	3	Y	10	62.861	0.999335	KLEAAEDIAY(0.999)QLS(0.001)R	P35232	249	Prohibitin	PHB
2001	3	Y	15	45.489	0.937433	AT(0.182)T(0.817)PPNQGRPDS(0.063)PVY(0.937)ANLQELK	Q8IWW6-2;Q8IWW6-4;Q8IWW6;Q8IWW6-3	243;243;243;243	Rho GTPase-activating protein 12	ARHGAP12
2272	3	Y	4	53.751	1	NLLY(1)EDAHR	Q9HCE6-3;Q9HCE6-2;Q9HCE6;Q9HCE6-5	152;152;152;152	Rho guanine nucleotide exchange factor 10-like protein	ARHGEF10L
1917	3	Y	7	135.99	0.999851	HPEIVGY(1)SVPGR	Q5SVK8;Q6XZF7;Q6XZF7-2;B4E0Q3	1501;1477;723;413	Dynamin-binding protein	DNMBP
1771	3	Y	3	116.24	0.997169	SLY(0.997)T(0.003)SMARPPLPR	Q12965	989	Unconventional myosin-Ie	MYO1E
1600	2	Y	4	59.502	0.899969	S(0.026)NY(0.073)Y(0.9)DAY(0.001)QAQPLATR	P57739	195	Claudin-2	CLDN2
1720	3	Y	9	63.225	1	FLIGNQHIY(1)QPVGKPDPAAPPK	Q05397-2	688	Focal adhesion kinase 1	PTK2
547	2	Y	4	103.74	0.999989	AVLY(1)ADYR	Q5W0G0;Q5W0F9;B4DN67;Q96J84-3;Q96J84;Q96J84-2	436;458;522;519;622;638	Kin of IRRE-like protein 1	KIRREL
1327	3	Y	4	43.03	0.822251	HGS(0.174)Y(0.822)EDAVHS(0.003)GALND	P17987;E7EQR6;F5H282	545;390;321	T-complex protein 1 subunit alpha	TCP1
1274	2	Y	5	183.99	0.998186	VGGIY(0.998)T(0.002)VLQTK	P13807-2;P13807	44;44	Glycogen [starch] synthase, muscle	GYS1
1710	3	Y	7	148.52	0.971337	DILDREY(0.971)Y(0.028)SVQQHR	Q04912-2;Q04912	1189;1238	Macrophage-stimulating protein receptor;Macrophage-stimulating protein receptor alpha chain;Macrophage-stimulating protein receptor beta chain	MST1R
1277	3	Y	7	120.23	1	ITLDNAY(1)MEKCDENILWLDYK	P14618;P14618-3;H3BQ34;P14618-2	148;133;148;148	Pyruvate kinase PKM;Pyruvate kinase	PKM
326	2	T	6	117.86	0.774591	RPGPGT(0.775)LY(0.225)DVPR	F5H855;P56945-5;P56945-8;P56945;P56945-7;P56945-2;P56945-6;P56945-4;P56945-3	356;383;385;385;403;403;431;237;403	Breast cancer anti-estrogen resistance protein 1	BCAR1
808	2	Y	2	110.46	1	DY(1)LVSLQHQR	F5H5M9;F5H865;Q9UKE5-8;Q9UKE5-5;Q9UKE5-7;Q9UKE5-3;Q9UKE5-6;Q9UKE5-2;Q9UKE5-4;Q9UKE5	499;470;470;470;499;499;470;470;499;499	TRAF2 and NCK-interacting protein kinase	TNIK
1537	2	Y	3	40.268	1	EVY(1)FAER	P50238	12	Cysteine-rich protein 1	CRIP1
1402	2	Y	2	82.417	1	IY(1)GISFPDPK	P26639;E7ERI3;G3XAN9;P26639-2	298;177;194;331	Threonine--tRNA ligase, cytoplasmic	TARS
1388	2	Y	8	150.46	0.977542	YALYDAT(0.022)Y(0.978)ET(0.001)K	P23528;G3V1A4;E9PK25;Q9Y281-3;Q9Y281	89;72;127;72;89	Cofilin-1;Cofilin-2	CFL1
1538	3	Y	4	50.831	0.993961	DS(0.005)AY(0.994)QS(0.001)ITHYRPVSASR	P50402;Q5HY57	161;126	Emerin	EMD
2357	3	Y	10	110.6	0.783973	YFEITDES(0.208)PY(0.784)VHY(0.008)LNTFSSK	Q9ULV4;Q9ULV4-2;Q9ULV4-3;B4E3S0	301;307;354;196	Coronin-1C;Coronin	CORO1C
1852	3	Y	3	103.75	0.998495	NIY(0.998)S(0.002)DIPPQVPVRPISYTPSIPSDSR	Q14517	4242	Protocadherin Fat 1;Protocadherin Fat 1, nuclear form	FAT1
545	2	Y	1	63.816	1	Y(1)ENVPLIGR	B4DKD1;Q9BSA4-2;Q9BSA4	473;173;494	Protein tweety homolog;Protein tweety homolog 2	TTYH2
2219	3	Y	5	80.688	1	NNKEY(1)LEFR	Q9BPW8	148	Protein NipSnap homolog 1	NIPSNAP1
1044	3	Y	10	82.837	0.986544	VHTDFTPS(0.001)PY(0.987)DHDS(0.012)LK	O75995	189	SAM and SH3 domain-containing protein 3	SASH3
1446	3	Y	4	116.24	0.999969	PSLY(1)AQVQKPPR	P33151;B4DTR2	685;124	Cadherin-5	CDH5
1716	3	Y	12	179.64	0.99853	THAVSVSET(0.001)DDY(0.999)AEIIDEEDTYTMPSTR	Q8IYN9;Q05397;E7ESA6;J3QT16;Q05397-5;Q05397-3;Q05397-4;Q05397-2	397;397;441;397;397;216;216;216	Focal adhesion kinase 1	PTK2
1958	3	Y	2	76.759	0.996204	IY(0.996)S(0.004)LSSQPIDHEGIK	Q6VY07;Q6VY07-2	251;251	Phosphofurin acidic cluster sorting protein 1	PACS1
494	3	Y	2	119.41	0.988859	AY(0.989)HEQLS(0.011)VAEITNACFEPANQMVK	A8MUB1;P68366;P68363;Q71U36;Q71U36-2;Q13748;Q13748-2;Q6PEY2	267;282;282;282;247;282;282;282	Tubulin alpha-4A chain;Tubulin alpha-1B chain;Tubulin alpha-1A chain;Tubulin alpha-3C/D chain;Tubulin alpha-3E chain	TUBA4A
1936	3	Y	11	157.91	0.953182	KQPPSEGPS(0.001)NY(0.953)DS(0.041)Y(0.005)KK	Q5VWV2;Q8TEW0-5;Q8TEW0-3;Q8TEW0-7;Q8TEW0-6;Q8TEW0-4;Q8TEW0-11;Q8TEW0-2;Q8TEW0	1250;1198;1220;1227;1264;1273;1294;1307;1310	Partitioning defective 3 homolog	PARD3
817	3	Y	11	64.52	1	HLLAPGPQDIY(1)DVPPVR	F5H855;P56945-5;P56945-8;P56945;P56945-7;P56945-2;P56945-6;P56945-4;P56945-3	220;247;249;249;267;267;295;101;249	Breast cancer anti-estrogen resistance protein 1	BCAR1
1034	2	Y	2	102.52	1	IY(1)QFTAASPK	O75563;B7Z5R3	197;25	Src kinase-associated phosphoprotein 2	SKAP2
1101	3	Y	7	107.5	0.999958	GAGAFGY(1)FEVTHDITK	P04040	84	Catalase	CAT
1394	3	Y	13	68.972	0.962135	MDTCSSNLNNS(0.038)IY(0.962)KK	P25116	420	Proteinase-activated receptor 1	F2R
768	3	Y	6	72.2	0.997405	SADDT(0.003)Y(0.997)LQLKK	E9PKC0;Q6IQ23-3;Q6IQ23;Q6IQ23-2	656;230;656;656	Pleckstrin homology domain-containing family A member 7	PLEKHA7
2400	2	Y	2	77.748	1	GY(1)LPLPR	Q9Y5Y0	22	Feline leukemia virus subgroup C receptor-related protein 1	FLVCR1
777	3	Y	14	92.679	1	ALPAQVDDPPEPVY(1)ANIER	E9PNT2	28		ARHGAP27
1257	4	Y	19	199.04	1	QREEQAEPDGTEVADKAAY(1)LQNLNSADLLK	P12882	389	Myosin-1	MYH1
769	3	Y	11	76.759	0.958228	TGFSTSPES(0.008)PY(0.958)T(0.034)HWK	E9PKG1;H7C2I1;Q99873-3;Q99873-2;Q99873-4;Q99873	263;309;281;285;291;299	Protein arginine N-methyltransferase 1	PRMT1
2393	3	Y	12	76.208	0.970932	S(0.007)S(0.007)S(0.007)S(0.007)NLGADDGY(0.971)MPMTPGAALAGSGSGSCR	Q9Y4H2	653	Insulin receptor substrate 2	IRS2
1153	2	Y	4	100.93	0.99527	SLY(0.002)Y(0.995)Y(0.002)IQQDTK	P07355;P07355-2;A6NMY6	317;335;317	Annexin A2;Putative annexin A2-like protein	ANXA2
977	3	Y	7	91.657	0.999999	DHPALNY(1)NIVSGPPSHK	O15269-2;O15269	82;82	Serine palmitoyltransferase 1	SPTLC1
2255	2	Y	3	68.847	0.994331	AT(0.006)Y(0.994)INLKPAR	Q9H467	275	CUE domain-containing protein 2	CUEDC2
1166	3	Y	13	162.76	0.995352	LVTSPCCIVTS(0.001)T(0.003)Y(0.995)GWT(0.001)ANMER	P07900;P07900-2	604;726	Heat shock protein HSP 90-alpha	HSP90AA1
2367	2	Y	5	117.79	0.995431	LSDS(0.003)Y(0.995)S(0.002)NTLPVR	Q9UQB8-3;Q9UQB8-5;Q9UQB8-4;Q9UQB8-6;Q9UQB8-2;Q9UQB8;F8W878;I3L4C2;B4DWA1	337;337;337;337;337;337;259;370;200	Brain-specific angiogenesis inhibitor 1-associated protein 2	BAIAP2
1569	2	Y	1	116.24	0.999998	Y(1)LKVSDLQQGK	P54296;E7EWH9	871;296	Myomesin-2	MYOM2
1304	3	Y	11	114.88	0.997082	GVITDQNS(0.003)DGY(0.997)CQTGTMSR	P15924;P15924-2	56;56	Desmoplakin	DSP
1480	2	Y	2	100.02	0.972707	S(0.027)Y(0.973)LPQTVR	P40189-3;P40189	844;905	Interleukin-6 receptor subunit beta	IL6ST
994	3	Y	4	106.93	1	DHVY(1)GIHNPVMTSPSQH	O43490-2;O43490	843;852	Prominin-1	PROM1
2045	3	Y	3	131.18	1	LVY(1)ENINGLSIPSASGVR	Q8WU20	306	Fibroblast growth factor receptor substrate 2	FRS2
1104	2	Y	2	193.81	1	PY(1)QYPALTPEQK	P04075;J3KPS3;P04075-2;H3BQN4	3;3;57;3	Fructose-bisphosphate aldolase A	ALDOA
625	3	Y	4	59.177	1	QDVY(1)GPQPQVR	C9JZR2;O60716-13;O60716-11;O60716-10;O60716-9;O60716-5;O60716-3;O60716-2;O60716;O60716-21;O60716-19;O60716-16;O60716-18;O60716-15;O60716-17;O60716-14;O60716-12;O60716-8;O60716-7;O60716-6;O60716-4;O60716-24;O60716-23;O60716-22;O60716-20	257;203;203;203;203;257;257;257;257;156;156;203;156;203;156;203;203;257;257;257;257;156;156;156;156	Catenin delta-1	CTNND1
800	3	Y	5	104.22	0.999991	VHQLY(1)ETIQR	F5H223;F5H2S7;Q13561;Q13561-3;Q13561-2	290;318;313;315;318	Dynactin subunit 2	DCTN2
1270	3	Y	5	124.6	1	KEDLY(1)LKPIQR	P13639	443	Elongation factor 2	EEF2
1876	4	Y	1	50.957	1	Y(1)KVPDGKPENEFAFNAEFK	Q15181	193	Inorganic pyrophosphatase	PPA1
2207	2	Y	2	125.31	0.988996	T(0.008)Y(0.989)Y(0.003)SPVYR	Q99569;Q99569-2	420;420	Plakophilin-4	PKP4
1468	3	Y	3	106.75	0.996805	Y(0.003)LY(0.997)VDKNFINNPLAQADWAAK	P35579;Q5BKV1	11;11	Myosin-9	MYH9
730	2	Y	2	74.464	0.99995	IY(1)EYVESR	E7EVX8;Q8WWY3;E7ESA8;Q8WWY3-2;Q8WWY3-3	205;205;205;205;125	U4/U6 small nuclear ribonucleoprotein Prp31	PRPF31
1094	4	Y	17	107.41	0.815423	TTEDEVHICHNQDGY(0.079)S(0.064)Y(0.815)PS(0.041)R	P01130-6;P01130-4;P01130;P01130-2;P01130-3	726;806;847;669;680	Low-density lipoprotein receptor	LDLR
1696	3	Y	5	119.87	0.999997	HAQDY(1)VLTYNYEGR	Q02487	853	Desmocollin-2	DSC2
906	3	Y	11	124.46	0.998299	LGAAPEEES(0.002)AY(0.998)VAGEKR	J3QK90;Q9UNZ2;Q9UNZ2-5;Q9UNZ2-6;F2Z2K0	169;167;169;56;167	NSFL1 cofactor p47	NSFL1C
2224	3	Y	10	60.334	0.970115	QNGRDPPDPY(0.97)VS(0.03)LLLLPDK	Q9BSJ8;Q9BSJ8-2	1009;1019	Extended synaptotagmin-1	ESYT1
2212	3	Y	12	58.693	0.879946	SLTET(0.003)ELT(0.07)KPNY(0.88)LY(0.046)LLPTEK	Q99650	837	Oncostatin-M-specific receptor subunit beta	OSMR
705	4	Y	19	53.578	0.828849	ERPISMINEASNYNVT(0.037)S(0.097)DY(0.829)AVHPMS(0.037)PVGR	E7EME8;Q9HAU0-3;Q9HAU0-5;Q9HAU0-8;Q9HAU0;Q9HAU0-2;Q9HAU0-4;Q9HAU0-6	26;134;134;26;134;134;134;134	Pleckstrin homology domain-containing family A member 5	PLEKHA5
1408	2	Y	5	147.17	0.995968	TAT(0.004)GY(0.996)GFAEPYNLYSSLK	P27986;P27986-4;P27986-5;P27986-3;P27986-2	679;687;316;379;409	Phosphatidylinositol 3-kinase regulatory subunit alpha	PIK3R1
537	3	Y	15	96.143	1	QITSYGETCPGLEQY(1)AIKK	B4DEM7;P50990;B4DQH4	417;436;363	T-complex protein 1 subunit theta	CCT8
1929	3	Y	5	94.122	0.99993	SEDIY(1)ADPAAYVMR	Q5VTI5;Q9Y2H5	512;492	Pleckstrin homology domain-containing family A member 6	PLEKHA6
2373	3	Y	3	42.976	1	FGY(1)HIIMVEGR	Q9Y237;Q9Y237-2	122;147	Peptidyl-prolyl cis-trans isomerase NIMA-interacting 4	PIN4
936	3	Y	3	81.565	0.994276	GS(0.006)Y(0.994)VSIHSSGFR	O00148;O00148-2;B1Q2N1;E7EMX2;Q13838;Q5STU3;F8VQ10;Q13838-2	38;38;38;39;39;39;39;39	ATP-dependent RNA helicase DDX39A;Spliceosome RNA helicase DDX39B	DDX39A
1108	3	Y	5	95.264	1	HHAAY(1)VNNLNVTEEK	P04179;B3KUK2;P04179-2;B4E3K9;G5E9P6;F5GXZ9	58;12;58;58;58;58	Superoxide dismutase [Mn], mitochondrial	SOD2
2218	2	Y	6	113.15	1	YSQNIY(1)IQNR	Q99959-2;Q99959	587;631	Plakophilin-2	PKP2
1651	3	Y	3	95.981	0.999736	SIY(1)GEKFEDENFILK	P62937;Q567Q0;F8WE65;C9J5S7	79;19;79;79	Peptidyl-prolyl cis-trans isomerase A;Peptidyl-prolyl cis-trans isomerase A, N-terminally processed;Peptidyl-prolyl cis-trans isomerase	PPIA
497	3	Y	5	84.375	0.999999	VGINY(1)QPPTVVPGGDLAK	A8MUB1;P68366;P68363;Q71U36;Q71U36-2;Q13748;Q13748-2;Q6PEY2;Q9BQE3;F5H5D3	342;357;357;357;322;357;357;357;357;427	Tubulin alpha-4A chain;Tubulin alpha-1B chain;Tubulin alpha-1A chain;Tubulin alpha-3C/D chain;Tubulin alpha-3E chain;Tubulin alpha-1C chain	TUBA4A
1942	4	Y	7	95.205	0.988591	QSQQT(0.002)LY(0.989)HS(0.009)HPPHPADR	Q674X7-4;Q674X7-3;Q674X7-5;Q674X7-2;Q674X7	200;288;294;294;294	Kazrin	KAZN
1831	3	Y	9	63.302	0.984414	SIY(0.003)S(0.012)LDKLY(0.984)PESQGSDTAWR	Q14197	49	Peptidyl-tRNA hydrolase ICT1, mitochondrial	ICT1
2392	2	Y	4	99.344	0.995485	S(0.005)DDY(0.995)MPMSPASVSAPK	Q9Y4H2	675	Insulin receptor substrate 2	IRS2
1766	4	Y	24	100.62	0.909501	LSTEHSSVSEYHPADGYAFS(0.002)S(0.044)NIY(0.91)T(0.044)R	Q12929;B4DX66	498;238	Epidermal growth factor receptor kinase substrate 8	EPS8
1945	3	Y	10	79.489	0.782501	QQQMVVAHQY(0.783)S(0.217)FAPDGEAR	Q68CZ2;E7ERH3;Q68CZ2-2	601;361;361	Tensin-3	TNS3
2283	4	Y	18	100.95	0.977989	RPVSPYSGYNGQLLT(0.004)S(0.014)VY(0.978)QPT(0.004)EMALMHK	Q9NQ84;Q9NQ84-2;J9JIE0	370;382;55	G-protein coupled receptor family C group 5 member C	GPRC5C
1633	3	Y	3	68.536	1	KKY(1)EPPVPTR	P62191	25	26S protease regulatory subunit 4	PSMC1
1795	2	Y	6	66.27	0.978373	FAVPT(0.022)Y(0.978)AAK	Q13443	778	Disintegrin and metalloproteinase domain-containing protein 9	ADAM9
1851	3	Y	7	81.92	0.99929	TGHGY(0.001)VY(0.999)EYPSR	Q14511-3;Q14511	166;166	Enhancer of filamentation 1;Enhancer of filamentation 1 p55	NEDD9
1782	3	Y	24	51.034	0.848374	QGSGSSQPMEVQEGY(0.005)GFGS(0.014)GDDPY(0.848)S(0.096)S(0.036)AEPHVSGVK	Q13263;Q13263-2	458;376	Transcription intermediary factor 1-beta	TRIM28
450	2	T	12	136.6	0.808106	HVHLENAT(0.004)EY(0.188)AT(0.808)LR	Q96A22	105	Uncharacterized protein C11orf52	C11orf52
1601	2	Y	7	68.576	0.994127	SNYY(0.006)DAY(0.994)QAQPLATR	P57739	198	Claudin-2	CLDN2
940	3	Y	22	169.05	0.948299	QPGPVTNGQLQQPTTGAAS(0.052)GGY(0.948)IKR	O00161	139	Synaptosomal-associated protein 23	SNAP23
1117	4	Y	31	111.16	0.904775	YASICQQNGLVPIVEPEVIPDGDHDLEHCQY(0.905)VT(0.095)EK	P05062;Q5T7D5	204;131	Fructose-bisphosphate aldolase B	ALDOB
1464	2	Y	4	68.657	1	VAAY(1)DKLEK	P35579	1408	Myosin-9	MYH9
2337	2	Y	3	143.23	1	HIY(1)LSTR	Q9UHQ9	84	NADH-cytochrome b5 reductase 1	CYB5R1
985	3	Y	3	134.99	0.99985	HAY(1)VSFKPCMTR	O43164-2;O43164	42;42	E3 ubiquitin-protein ligase Praja-2	PJA2
506	3	Y	16	88.176	0.803944	AVSPQSTKPMAES(0.011)IT(0.185)Y(0.804)AAVAR	A8MZ84;D3YTC8;Q6GTX8-3;Q6GTX8-2;Q6GTX8	263;280;263;264;281	Leukocyte-associated immunoglobulin-like receptor 1	LAIR1
2261	4	Y	5	123.12	0.999987	SELPY(1)EELWLEEGKPSHQPLTR	Q9H706-2;Q9H706-3;Q9H706	453;453;453	GRB2-associated and regulator of MAPK protein	GAREM
1770	2	Y	7	101.46	1	NTSDFVY(1)LK	Q12959-5;Q12959-3;Q12959-6;Q12959-4;Q12959;Q12959-7;Q12959-2;Q12959-8;Q12959-9;E7EQD7;B4E2H8	348;366;399;366;399;399;399;283;283;399;348	Disks large homolog 1	DLG1
832	3	Y	5	69.345	0.999779	YQDVY(1)VELSHIK	Q9H2D6-5;F8W6V6;Q9H2D6-3;Q9H2D6-2;Q9H2D6	553;612;2153;2227;2325	TRIO and F-actin-binding protein	TRIOBP
1073	3	Y	10	54.281	0.963478	INTAS(0.003)DGKLY(0.963)VS(0.014)S(0.014)ES(0.004)R	P00519;P00519-2	185;204	Tyrosine-protein kinase ABL1	ABL1
507	5	Y	14	65.207	1	GHGQPGADAEKPFY(1)VNVEFHHER	A9UF05;P11274-2;P11274	177;177;177	Breakpoint cluster region protein	BCR/ABL
1639	2	Y	5	44.377	1	MGVPY(1)CIIK	P62424;Q5T8U2	181;66	60S ribosomal protein L7a	RPL7A
1086	3	Y	1	79.804	0.983401	Y(0.983)S(0.017)AELHVAHWNSAK	P00915	115	Carbonic anhydrase 1	CA1
483	3	Y	2	174.95	0.999998	LY(1)GPTNFAPIINHVAR	E7ENH5;A6PVH9;Q99829;B0QZ18	386;386;386;391	Copine-1	CPNE1
1340	2	Y	5	138.91	1	NPGFY(1)VEANPMPTFK	P19174;P19174-2	783;783	1-phosphatidylinositol 4,5-bisphosphate phosphodiesterase gamma-1	PLCG1
2073	3	Y	7	92.563	1	ICAENKY(1)GVGDPVFTEPAIAK	Q8WZ42-12;Q8WZ42-2;Q8WZ42;Q8WZ42-8;Q8WZ42-13;Q8WZ42-5;Q8WZ42-11;Q8WZ42-4;Q8WZ42-7;Q8WZ42-3;Q8WZ42-10;Q8WZ42-9	22036;20303;20395;20520;20529;18945;19468;19490;19660;12971;13096;13163	Titin	TTN
1698	3	Y	1	101.53	0.985513	Y(0.986)T(0.014)YSEWHSFTQPR	Q02487;Q02487-2;Q14574-2;Q14574	821;821;816;816	Desmocollin-2;Desmocollin-3	DSC2
1897	3	Y	4	65.423	0.999957	DPGY(1)DHLWDETLSSSHQK	Q494U1-3;Q494U1-2;Q494U1	545;580;632	Pleckstrin homology domain-containing family N member 1	PLEKHN1
825	3	Y	2	76.728	1	WY(1)KNGQEIRPSTK	F8VZE0;F8VZY0;G3XAI7;Q00872-5;Q00872-3;Q00872-9;Q00872-8;Q00872-7;Q00872;Q00872-10;Q00872-2;Q00872-4;Q00872-6;G3V1V7	272;299;286;260;286;267;274;273;286;286;311;311;286;187	Myosin-binding protein C, slow-type	MYBPC1
338	3	T	7	55.011	0.999879	HADAEMT(1)GY(0.999)VVT(0.001)R	Q5R3E4;O15264;Q5U4A5;Q5R3E6	170;180;180;102	Mitogen-activated protein kinase 13	MAPK13
1573	3	Y	7	100.58	0.796486	HGS(0.002)DS(0.036)EY(0.796)T(0.166)EKLQQYIAPGMK	P54753	593	Ephrin type-B receptor 3	EPHB3
959	2	Y	2	136.96	0.99985	NY(1)GSYSTQASAAAATAELLK	O14828;O14828-2	83;57	Secretory carrier-associated membrane protein 3	SCAMP3
1703	3	Y	10	96.604	0.999997	SVFALTNGIY(1)PHK	Q02878	282	60S ribosomal protein L6	RPL6
1122	2	Y	7	74.962	0.987744	AAY(0.003)FGIY(0.988)DT(0.009)AK	P05141	195	ADP/ATP translocase 2;ADP/ATP translocase 2, N-terminally processed	SLC25A5
553	2	Y	3	167.18	0.999531	TPY(1)EAYDPIGK	Q5W0G0;Q5W0F9;B4DN67;Q96J84-3;Q96J84;Q96J84-2	535;557;621;618;721;737	Kin of IRRE-like protein 1	KIRREL
1800	3	Y	10	57.434	0.843172	LQDEANY(0.001)HLY(0.843)GS(0.155)R	Q13546-2;Q13546	341;387	Receptor-interacting serine/threonine-protein kinase 1	RIPK1
949	3	Y	2	101.92	0.999066	LY(0.999)PELS(0.001)QYMGLSLNEEEIR	O00560;G5EA09;O00560-3;O00560-2;B4DHN5;E9PBU7	50;71;44;50;50;50	Syntenin-1	SDCBP
2242	2	Y	4	129.76	0.999742	SGDY(1)STMEGPELR	Q9C0H5;Q9C0H5-2	448;448	Rho GTPase-activating protein 39	ARHGAP39
2348	2	Y	3	89.231	1	AAY(1)LQSLNSADLLK	Q9UKX2;Q567P6	389;389	Myosin-2	MYH2
2286	2	Y	3	54.198	1	KDY(1)LEEPEK	Q9NQS3	486	Nectin-3	PVRL3
845	2	Y	5	65.465	0.999866	GMSVY(1)GLGR	F8WA86;Q15417;B4DFK6	215;261;220	Calponin-3	CNN3
1414	3	Y	4	71.601	0.83825	MQQY(0.838)T(0.162)EHFMAAGYTAIEK	P29317	921	Ephrin type-A receptor 2	EPHA2
1630	2	Y	1	108.7	1	Y(1)LAEVATGEKR	P61981	133	14-3-3 protein gamma;14-3-3 protein gamma, N-terminally processed	YWHAG
2084	3	Y	16	95.954	0.820839	KTSFHVTNLVPGNEY(0.179)Y(0.821)FR	Q8WZ42-12;Q8WZ42-2;Q8WZ42;Q8WZ42-8;Q8WZ42-13;Q8WZ42-5;Q8WZ42-11;Q8WZ42-4;Q8WZ42-7;Q8WZ42-3;Q8WZ42-10;Q8WZ42-9	21337;19604;19696;19821;19830;18246;18769;18791;18961;12272;12397;12464	Titin	TTN
1025	2	Y	7	92.838	0.999994	PGTYVIY(1)VR	O75369-2;O75369-9;O75369;O75369-8;O75369-6;O75369-3;E7EN95;O75369-7;O75369-5;O75369-4	1687;1687;1687;1718;1687;1687;1518;1518;1687;1687	Filamin-B	FLNB
1614	4	Y	22	90.166	0.994418	TTGIVMDSGDGVTHT(0.001)VPIY(0.005)EGY(0.994)ALPHAILR	P60709;P63261	169;169	Actin, cytoplasmic 1;Actin, cytoplasmic 1, N-terminally processed;Actin, cytoplasmic 2;Actin, cytoplasmic 2, N-terminally processed	ACTB
552	3	Y	13	48.351	0.820028	LSHSSGYAQLNT(0.07)Y(0.82)S(0.11)R	Q5W0G0;Q5W0F9;B4DN67;Q96J84-3;Q96J84;Q96J84-2	467;489;553;550;653;669	Kin of IRRE-like protein 1	KIRREL
1307	4	Y	9	65.423	0.813785	MTTTS(0.001)AAAY(0.814)GT(0.173)HLS(0.012)PHVPHR	P16144-4;P16144-2;P16144;P16144-3	1399;1399;1469;1399	Integrin beta-4	ITGB4
1297	3	Y	9	89.911	0.999813	GKADGGAEY(1)ATYQTK	P15529-7;P15529-4;P15529-6;P15529-3;P15529-5;P15529-2;P15529-16	340;354;355;369;370;384;321	Membrane cofactor protein	CD46
588	2	Y	1	41.502	1	Y(1)NKLFDR	B7Z3F5;E9PQ79;Q9BYT9	524;654;670	Anoctamin;Anoctamin-3	ANO3
1163	2	Y	3	85.355	0.984423	HIY(0.984)Y(0.016)ITGETK	P07900;P07900-2;Q86U12;Q58FG0	492;614;313;177	Heat shock protein HSP 90-alpha;Putative heat shock protein HSP 90-alpha A5	HSP90AA1
1812	2	Y	5	108.97	1	QDPVY(1)IPPISCNK	Q13835-2;Q13835	214;214	Plakophilin-1	PKP1
2250	3	Y	9	40.496	1	EPMNPIKQY(1)VK	Q9H2U2;Q9H2U2-2;E2QRM6;Q9H2U2-3;B4DFH3	120;135;102;120;41	Inorganic pyrophosphatase 2, mitochondrial	PPA2
597	3	Y	8	77.08	0.995859	DKEAIQAY(0.996)S(0.004)ESLMTSAPK	B7ZKQ9;Q8WTV0-4;Q8WTV0-2;Q8WTV0-3	462;455;490;390	Scavenger receptor class B member 1	SCARB1
1103	5	Y	8	71.927	0.982573	ALS(0.016)DHHIY(0.983)LEGT(0.001)LLKPNMVTPGHACTQK	P04075;J3KPS3;P04075-2;H3BQN4	223;227;277;223	Fructose-bisphosphate aldolase A	ALDOA
2341	2	Y	2	77.662	1	IY(1)DEILQSK	Q9UIB8-7;Q9UIB8-3;Q9UIB8-2;Q9UIB8	165;279;290;296	SLAM family member 5	CD84
1495	2	Y	1	81.92	0.999995	Y(1)ELTGLPEQDR	P42684-4;P42684-7;P42684-10;P42684-5	647;662;668;683	Abelson tyrosine-protein kinase 2	ABL2
2340	3	Y	8	84.508	0.999914	YEHKEIEY(1)VETVTSR	Q9UHR4	163	Brain-specific angiogenesis inhibitor 1-associated protein 2-like protein 1	BAIAP2L1
1815	2	Y	4	67.385	0.986267	YS(0.006)FY(0.986)S(0.005)T(0.001)CSGQK	Q13835-2;Q13835	187;187	Plakophilin-1	PKP1
601	2	Y	1	43	1	Y(1)AFVMFK	B9ZVT1;Q8IXT5	326;326	RNA-binding protein 12B	RBM12B
1196	3	Y	2	94.767	1	GY(1)AFIEYEHER	P08621;P08621-3;P08621-2	146;146;146	U1 small nuclear ribonucleoprotein 70 kDa	SNRNP70
1271	2	Y	1	69.825	1	Y(1)ALPLVGHR	P13667	392	Protein disulfide-isomerase A4	PDIA4
1026	2	Y	7	98.407	0.931956	SST(0.001)ET(0.012)CY(0.932)S(0.055)AIPK	O75369-2;O75369-9;O75369;O75369-8;O75369-6;O75369-3;E7EN95;O75369-7	2478;2491;2502;2533;2437;2461;2309;2322	Filamin-B	FLNB
1036	3	Y	6	164.53	0.999982	CLEEHY(1)GTSPGQAR	O75815;O75815-3	266;175	Breast cancer anti-estrogen resistance protein 3	BCAR3
2121	3	Y	1	113.47	0.999961	Y(1)KVSGLTEGHEYEFR	Q8WZ42-12;Q8WZ42-2;Q8WZ42;Q8WZ42-8;Q8WZ42-13;Q8WZ42-5;Q8WZ42-11;Q8WZ42-4;Q8WZ42-7;Q8WZ42-3;Q8WZ42-10;Q8WZ42-9	24282;22549;22641;22766;22775;21191;21714;21736;21906;15217;15342;15409	Titin	TTN
725	3	Y	11	73.881	1	CNEQPNRVEIY(1)EK	E7EVJ5;E7EVF4;E7EWA4;Q96F07-2;Q96F07;Q7L576	82;108;108;108;108;108	Cytoplasmic FMR1-interacting protein 2;Cytoplasmic FMR1-interacting protein 1	CYFIP2
1499	2	Y	3	41.695	1	LIY(1)DFIEDQGGLEAVR	P42768	291	Wiskott-Aldrich syndrome protein	WAS
1485	3	Y	1	117.08	0.999237	Y(0.999)NFHGT(0.001)AEQDLPFCK	P41240	18	Tyrosine-protein kinase CSK	CSK
2345	3	Y	14	85.576	0.98535	FQDVGPQAPVGS(0.015)VY(0.985)QK	Q9UJU6;Q9UJU6-2;Q9UJU6-3;B4DDD6;B4DEM2;C9J7P1	162;162;162;137;59;67	Drebrin-like protein	DBNL
1629	2	Y	3	117.65	0.861484	GS(0.139)Y(0.861)GDLGGPIITTQVTIPK	Q5T6W5;P61978-3;P61978;P61978-2	345;356;380;380	Heterogeneous nuclear ribonucleoprotein K	HNRNPK
566	2	Y	11	127.17	0.973491	VLGSGAFGT(0.027)VY(0.973)K	B4DTR1;J3QLU9;P04626-3;P04626-2;P04626-4;P04626;P00533;E9PFD7;Q504U8;Q15303-4;Q15303-3;Q15303-2;Q15303	459;735;49;125;720;735;727;674;682;723;733;723;733	Receptor tyrosine-protein kinase erbB-2;Epidermal growth factor receptor;Receptor tyrosine-protein kinase erbB-4;ERBB4 intracellular domain	ERBB2
961	2	Y	2	216.54	1	QY(1)ATLDVYNPFETR	O14828	35	Secretory carrier-associated membrane protein 3	SCAMP3
1259	2	Y	8	125.75	1	ESIFCIQY(1)NVR	P12882	820	Myosin-1	MYH1
1463	2	Y	9	119.68	0.999874	ALELDSNLY(1)R	P35579;P35579-2	754;618	Myosin-9	MYH9
1158	3	Y	2	90.15	1	CY(1)EMASHLR	P07737;K7EJ44;CON__P02584	129;93;129	Profilin-1	PFN1
1549	3	Y	10	54.768	0.989173	FMS(0.002)VQRPGPY(0.989)DRPGT(0.009)AR	P52597	210	Heterogeneous nuclear ribonucleoprotein F;Heterogeneous nuclear ribonucleoprotein F, N-terminally processed	HNRNPF
1283	2	Y	6	68.657	0.975924	GLFDEY(0.976)GS(0.024)KK	P14625;Q58FF3	401;58	Endoplasmin;Putative endoplasmin-like protein	HSP90B1
351	3	T	2	55.453	0.827251	GT(0.827)VRDY(0.171)PDFS(0.001)PSVDAEAIQK	P12429	11	Annexin A3	ANXA3
2053	3	Y	10	52.862	0.999521	LQNTGVADGY(1)PVRLECR	Q8WX93-3;Q8WX93;Q8WX93-4;Q8WX93-8;Q8WX93-5;Q8WX93-7;Q8WX93-2;Q8WX93-9	867;1249;538;643;1025;251;1025;1042	Palladin	PALLD
1368	2	Y	5	54.343	0.992685	SEGT(0.007)Y(0.993)CCGPVPVR	P21980;B4DIT7;F5H6P0;P21980-2	369;288;309;369	Protein-glutamine gamma-glutamyltransferase 2	TGM2
893	3	Y	8	110.38	0.99952	KVEEPSIY(1)ESVR	J3KNB3;Q9UN19-2;Q9UN19	139;139;139	Dual adapter for phosphotyrosine and 3-phosphotyrosine and 3-phosphoinositide	DAPP1
1239	3	Y	7	82.651	0.883936	GYNAQEY(0.884)Y(0.116)DRIPELR	P11217;P11217-2	732;644	Glycogen phosphorylase, muscle form	PYGM
554	2	Y	6	99.5	0.999997	TPYEAY(1)DPIGK	Q5W0G0;Q5W0F9;B4DN67;Q96J84-3;Q96J84;Q96J84-2	538;560;624;621;724;740	Kin of IRRE-like protein 1	KIRREL
2381	2	Y	11	127.36	0.995648	HQEALIGQS(0.004)FY(0.996)GK	Q9Y3R5-2;Q9Y3R5	1295;1295	Protein dopey-2	DOPEY2
1650	3	Y	5	75.911	0.988664	AS(0.002)GNY(0.989)AT(0.01)VISHNPETK	P62917;G3V1A1	133;133	60S ribosomal protein L8	RPL8
1758	2	Y	7	82.287	0.999987	GSEKEEY(1)FI	S4R466;Q0VAQ4	81;95	Small cell adhesion glycoprotein	SMAGP
1106	2	Y	8	61.161	0.999406	AKHDELT(0.001)Y(0.999)F	P04080	97	Cystatin-B	CSTB
1215	3	Y	4	99.941	0.999833	TLVY(1)GGIFLYPANKK	P09467	259	Fructose-1,6-bisphosphatase 1	FBP1
157	4	S	10	50.202	0.8127	AVSYHAS(0.191)GHS(0.813)VAY(0.996)KPGGFK	P56856-2;P56856	217;217	Claudin-18	CLDN18
916	3	Y	9	167.61	0.999475	HGSGADS(0.001)DY(0.999)ENTQSGDPLLGLEGK	J3QRU8;Q9Y2X7;Q9Y2X7-3	598;598;607	ARF GTPase-activating protein GIT1	GIT1
527	3	Y	7	49.298	0.997458	VVY(0.003)ENAY(0.997)GQFIGPHR	E9PIR7;B2R5P6;E2QRB9;B7Z2S5;E9PNQ6;E7ESI6;E7EW10;F5H780;E9PMY9;Q16881-5;Q16881-2;Q16881-4;Q16881-3;Q16881-6;B7Z904;Q16881	131;131;175;181;200;230;246;93;93;131;175;183;230;246;281;281	Thioredoxin reductase 1, cytoplasmic	TXNRD1
1415	3	Y	13	92.236	0.929869	MQQYTEHFMAAGY(0.93)T(0.07)AIEK	P29317	930	Ephrin type-A receptor 2	EPHA2
1057	3	Y	2	75.764	0.999951	GY(1)ISIPVIHEQNVTR	O95817	205	BAG family molecular chaperone regulator 3	BAG3
1488	2	Y	2	106.36	1	GY(1)VPATIK	P42226-3;P42226;P42226-2	531;641;467	Signal transducer and activator of transcription 6	STAT6
2389	3	Y	12	105.79	0.99951	APYTCGGDSDQY(1)VLMSSPVGR	Q9Y4H2	823	Insulin receptor substrate 2	IRS2
569	3	Y	9	86.944	0.987255	NVALLS(0.006)QLY(0.987)HS(0.006)PAR	Q15717;B4DVB8	200;227	ELAV-like protein 1	ELAVL1
1547	3	Y	8	67.102	0.999983	GGNRFEPY(1)ANPTKR	P52272-2;P52272;M0R0Y6	64;64;64	Heterogeneous nuclear ribonucleoprotein M	HNRNPM
1838	3	Y	10	104.21	0.999675	VDQSAVGFEY(1)QGKTEK	Q14247;Q14247-3;Q14247-2	141;141;141	Src substrate cortactin	CTTN
2213	3	Y	7	120.57	0.998625	SHNSALY(0.999)S(0.001)QVQK	Q99704-3;Q99704	310;449	Docking protein 1	DOK1
578	2	Y	4	71.379	0.987274	AFGY(0.987)Y(0.013)GPLR	B4E241;P84103	32;32	Serine/arginine-rich splicing factor 3	SFRS3
2299	4	Y	15	54.559	0.867615	SLS(0.001)HLPLHS(0.066)S(0.066)KEDAY(0.868)DGVTSENMR	Q9NUM4;F2Z3N7	18;18	Transmembrane protein 106B	TMEM106B
1428	3	Y	1	47.712	1	Y(1)REWHHFLVVNMK	P30086	81	Phosphatidylethanolamine-binding protein 1;Hippocampal cholinergic neurostimulating peptide	PEBP1
1135	3	Y	9	93.243	0.999692	LNYKPEEEY(1)PDLSK	P06732	20	Creatine kinase M-type;Creatine kinase M-type, N-terminally processed	CKM
1214	3	Y	13	81.656	0.954075	RPPSAFFLFCS(0.046)EY(0.954)RPK	P09429;Q5T7C4	109;109	High mobility group protein B1	HMGB1
981	3	Y	8	40.994	1	CHEHLMQY(1)GK	O15516	331	Circadian locomoter output cycles protein kaput	CLOCK
1233	3	Y	12	254.62	0.997662	GPAVGIDLGTT(0.002)Y(0.998)SCVGVFQHGK	P11142;E9PKE3;P11142-2;E9PNE6	15;15;15;15	Heat shock cognate 71 kDa protein	HSPA8
867	2	Y	10	88.596	0.997754	IGEGTY(0.002)GVVY(0.998)K	G3V5T9;P24941;E7ESI2;P24941-2;Q00526;G3V317	19;19;19;19;19;19	Cyclin-dependent kinase 2;Cyclin-dependent kinase 3	CDK2
862	2	Y	1	110.08	1	Y(1)QINNISTVPK	G3V1L9;Q07157;G5E9E7;Q07157-2	1602;1602;1526;1522	Tight junction protein ZO-1	TJP1
1434	3	Y	6	42.336	1	FVHDNY(1)VIRR	P31327;P31327-3;P31327-2	1450;1456;999	Carbamoyl-phosphate synthase [ammonia], mitochondrial	CPS1
1605	3	Y	14	58.564	0.996581	LGHVVMGNNAVS(0.003)PY(0.997)QQVIEK	P60228;E5RGA2	401;308	Eukaryotic translation initiation factor 3 subunit E	EIF3E
2090	3	Y	7	101.53	0.9993	NVHVEVY(0.999)DRPS(0.001)PPR	Q8WZ42-12;Q8WZ42-2;Q8WZ42;Q8WZ42-8;Q8WZ42-13;Q8WZ42-5;Q8WZ42-11;Q8WZ42-4;Q8WZ42-7;Q8WZ42-3;Q8WZ42-10;Q8WZ42-9	18063;16330;16422;16547;16556;14972;15495;15517;15687;8998;9123;9190	Titin	TTN
1847	3	Y	4	48.405	1	DGVY(1)DVPLHNPPDAK	Q14511-3;Q14511	345;345	Enhancer of filamentation 1;Enhancer of filamentation 1 p55	NEDD9
1422	3	Y	7	94.85	1	YLANMNY(1)VHR	P29317	735	Ephrin type-A receptor 2	EPHA2
2331	3	Y	4	92.781	0.999435	Y(0.001)GIY(0.999)AVENEHMNR	Q9UEU0-2;Q9UEU0	54;115	Vesicle transport through interaction with t-SNAREs homolog 1B	VTI1B
2064	2	Y	1	82.651	1	Y(1)GIGEPLESDSVVAK	Q8WZ42-12;Q8WZ42-2;Q8WZ42;Q8WZ42-8;Q8WZ42-13;Q8WZ42-5;Q8WZ42-11;Q8WZ42-4;Q8WZ42-7;Q8WZ42-3;Q8WZ42-10;Q8WZ42-9	29614;27881;27973;28098;28107;26523;27046;27068;27238;20549;20674;20741	Titin	TTN
525	3	Y	12	96.016	0.983764	VSAGNGGSSLS(0.008)Y(0.984)T(0.008)NPAVAATSANL	B1AVQ5;P15941-7;P15941-11;P15941-8;P15941-4;P15941-3;P15941;P15941-2;B1AVQ7;P15941-15;P15941-6;P15941-12;P15941-16;P15941-9;P15941-10	463;243;252;261;1231;1240;1243;1252;217;212;218;147;154;156;191	Mucin-1;Mucin-1 subunit alpha;Mucin-1 subunit beta	MUC1
1826	2	Y	3	110.08	0.999716	SPY(1)AGLQLGAAK	Q14134-2;Q14134	106;106	Tripartite motif-containing protein 29	TRIM29
2264	3	Y	16	79.652	0.99996	VPIVINPNAYDNLAIY(1)K	Q9H792;H0YN99	641;641	Pseudopodium-enriched atypical kinase 1	PEAK1
473	3	Y	10	95.227	0.997863	SPLNSCKDPY(0.998)GGS(0.002)EGTFSSR	A1BQX2;Q8N4S9-2;Q8N4S9;Q8N4S9-3	137;137;137;137	MARVEL domain-containing protein 2	MARVELD2
1359	4	Y	21	115.54	0.999994	VHSPSGALEECYVTEIDQDKY(1)AVR	P21333-2;P21333;Q5HY54;E9PHF0	2380;2388;2348;521	Filamin-A	FLNA
1816	4	Y	7	139.88	0.999869	LIKEDVY(1)LSHDHNIPYK	Q13882	342	Protein-tyrosine kinase 6	PTK6
382	3	T	7	55.724	0.813301	NQET(0.032)Y(0.155)ET(0.813)LKHEKPPQ	P30273	78	High affinity immunoglobulin epsilon receptor subunit gamma	FCER1G
1811	3	Y	6	121.72	1	MMNNNY(1)DCPLPEEETNPK	Q13835-2;Q13835	505;526	Plakophilin-1	PKP1
1909	3	Y	14	80.236	0.935185	HEYALPLAPPEPEY(0.935)AT(0.065)PIVER	Q5H993;Q8N8Z6	401;600	Discoidin, CUB and LCCL domain-containing protein 1	DCBLD1
1061	3	Y	4	98.062	0.999998	VLQY(1)HKPVQASYFETLR	O95989	131	Diphosphoinositol polyphosphate phosphohydrolase 1	NUDT3
2160	3	Y	3	63.682	0.991625	AS(0.008)Y(0.992)FICHDQETIKK	Q96G03;F5H6V2	481;321	Phosphoglucomutase-2	PGM2
1777	3	Y	7	77.899	0.999367	DGVNKDY(0.999)EET(0.001)ELISTTANYR	Q13123	114	Protein Red	IK
2387	3	Y	11	59.709	0.999888	TMQFEPSTMVY(1)DACR	Q9Y490;Q5TCU6	26;26	Talin-1	TLN1
2328	4	Y	7	74.89	0.99046	RHQYS(0.006)DY(0.99)DY(0.003)HSSSEK	Q9UDY2-6;Q9UDY2-3;Q9UDY2;Q9UDY2-7;Q9UDY2-4;Q9UDY2-2;Q9UDY2-5	430;403;426;457;403;426;426	Tight junction protein ZO-2	TJP2
1824	2	Y	2	86.086	1	GY(1)PSLMR	Q14134-2;Q14134;E9PIQ2;E9PJ25;B7Z8U9;E9PRL4	544;544;77;110;277;283	Tripartite motif-containing protein 29	TRIM29
1511	3	Y	3	83.54	0.998815	T(0.001)LY(0.999)DFPGNDAEDLPFKK	P46109	132	Crk-like protein	CRKL
561	2	Y	7	75.819	0.985126	KESY(0.004)S(0.003)VY(0.985)VY(0.007)K	B4DR52;Q93079;Q5QNW6;Q5QNW6-2;U3KQK0;Q99880;Q99879;Q99877;P62807;P58876;O60814;P57053	41;41;41;41;41;41;41;41;41;41;41;41	Histone H2B;Histone H2B type 1-H;Histone H2B type 2-F;Histone H2B type 1-L;Histone H2B type 1-M;Histone H2B type 1-N;Histone H2B type 1-C/E/F/G/I;Histone H2B type 1-D;Histone H2B type 1-K;Histone H2B type F-S	HIST2H2BF
374	4	T	13	98.3	0.999788	VADPDHDHTGFLT(1)EY(1)VATR	P28482;P28482-2	185;185	Mitogen-activated protein kinase 1	MAPK1
1913	3	Y	7	102.52	0.970991	LTVS(0.001)LAY(0.971)S(0.027)ES(0.001)HQIR	Q5NUL3-2;Q5NUL3	247;263	Free fatty acid receptor 4	FFAR4
1268	3	Y	3	145.79	0.998132	QKY(0.998)EES(0.002)QSELESSQK	P12883;P13533	1460;1462	Myosin-7;Myosin-6	MYH7
1751	3	Y	8	43.308	0.96954	SVTAPY(0.03)KY(0.97)PR	Q08AH1;O75203;Q08AH3;F5GWL3;F5H4B8;Q68CK6;H3BTX9	546;197;540;461;312;540;461	Acyl-coenzyme A synthetase ACSM1, mitochondrial;Acyl-coenzyme A synthetase ACSM2A, mitochondrial;Acyl-coenzyme A synthetase ACSM2B, mitochondrial	ACSM1
1478	3	Y	5	59.728	0.997005	GIY(0.003)AY(0.997)GFEKPSAIQQR	P38919;P60842;J3KT12;P60842-2;B4E102;Q14240;Q14240-2;E7EQG2;J3QQP0;E9PBH4;F8WE11	56;50;50;50;34;51;52;51;50;51;52	Eukaryotic initiation factor 4A-III;Eukaryotic initiation factor 4A-III, N-terminally processed;Eukaryotic initiation factor 4A-I;Eukaryotic initiation factor 4A-II	EIF4A3
2303	2	Y	6	73.632	0.990951	AEFAEY(0.991)AS(0.009)VDR	Q9NWQ8	227	Phosphoprotein associated with glycosphingolipid-enriched microdomains 1	PAG1
984	3	Y	9	80.746	0.997222	HRLDLGEDY(0.997)PS(0.003)GK	O43143	13	Putative pre-mRNA-splicing factor ATP-dependent RNA helicase DHX15	DHX15
515	2	Y	3	41.502	0.995152	T(0.005)VY(0.995)GAVR	B0QYV1;B0QYY4;O43251-9;O43251-4;O43251-5;O43251-10;O43251-2;O43251;O43251-7;O43251-6;O43251-8;O43251-3	260;259;280;283;279;283;284;293;289;353;354;261	RNA binding protein fox-1 homolog;RNA binding protein fox-1 homolog 2	RBM9
791	4	Y	22	93.583	0.953274	TSPDHPTSLPEPDYS(0.001)EFQS(0.046)HPY(0.953)HR	F5GYU8;Q6UXY8-2;Q6UXY8	118;118;118	Transmembrane channel-like protein;Transmembrane channel-like protein 5	TMC5
975	3	Y	6	61.657	0.999984	GALADY(1)EGKDVATR	O15231-3;O15231-4;O15231-7;O15231;O15231-8;O15231-6;J3KNL4;O15231-2;O15231-5	409;349;379;408;411;440;176;171;187	Zinc finger protein 185	ZNF185
1662	3	Y	2	94.767	0.85043	Y(0.148)Y(0.85)VT(0.001)IIDAPGHR	P68104;Q5VTE0	86;86	Elongation factor 1-alpha 1;Putative elongation factor 1-alpha-like 3	EEF1A1
1788	4	Y	33	68.161	0.772074	ADSQEPSHFDSQQPAVLEEEEVMIAHAHPQEVY(0.772)NEY(0.228)VPR	Q13433;Q13433-2	528;253	Zinc transporter ZIP6	SLC39A6
176	2	S	4	51.827	0.771062	RS(0.071)DS(0.771)AS(0.071)S(0.088)EPVGIY(1)QGFEK	Q05655;Q05655-2	304;304	Protein kinase C delta type;Protein kinase C delta type regulatory subunit;Protein kinase C delta type catalytic subunit	PRKCD
2298	2	Y	9	99.344	0.997734	NGDVSQFPY(0.998)VEFT(0.002)GR	Q9NUM4;F2Z3N7	50;50	Transmembrane protein 106B	TMEM106B
1386	2	Y	1	103.91	0.999999	Y(1)ALYDATYETK	P23528;G3V1A4;E9PK25;Q9Y281-3;Q9Y281	82;65;120;65;82	Cofilin-1;Cofilin-2	CFL1
1486	2	Y	1	43.083	1	Y(1)VPLADVK	P42167;G5E972;P42167-2	394;354;285	Lamina-associated polypeptide 2, isoforms beta/gamma;Thymopoietin;Thymopentin	TMPO
1706	3	Y	1	83.204	0.999995	Y(1)VDSEGHLYTVPIR	Q03135	6	Caveolin-1	CAV1
1470	3	Y	3	87.388	0.80078	FHY(0.801)DNT(0.199)AGISQYLQNSK	P35968	1214	Vascular endothelial growth factor receptor 2	KDR
859	3	Y	7	67.645	0.986732	S(0.013)RGDNVY(0.987)VVTEVLQTQK	G3V1A6;P57764	206;158	Gasdermin-D	GSDMD
1251	2	Y	7	43.68	0.941598	AAYFGVY(0.942)DT(0.058)AK	P12235;P12236	195;195	ADP/ATP translocase 1;ADP/ATP translocase 3;ADP/ATP translocase 3, N-terminally processed	SLC25A4
993	2	Y	11	98.582	0.99958	SWHDVQVSSAY(1)VK	O43399;O43399-5;O43399-7	106;106;106	Tumor protein D54	TPD52L2
1787	3	Y	7	146.79	0.996322	GITHIGY(0.996)T(0.004)DLPSR	Q13423;E9PCX7	373;242	NAD(P) transhydrogenase, mitochondrial	NNT
633	3	Y	1	81.144	1	Y(1)QEAAPNVANNTGPHAASCFGAK	C9JZR2;O60716-13;O60716-11;O60716-10;O60716-9;O60716-5;O60716-3;O60716-2;O60716;O60716-21;O60716-19;O60716-16;O60716-18;O60716-15;O60716-17;O60716-14;O60716-12;O60716-8;O60716-7;O60716-6;O60716-4;O60716-24;O60716-23;O60716-22;O60716-20;O60716-29;O60716-27;O60716-26;O60716-25;O60716-32;O60716-31;O60716-30;O60716-28	600;546;546;546;546;600;600;600;600;499;499;546;499;546;499;546;546;600;600;600;600;499;499;499;499;277;277;277;277;277;277;277;277	Catenin delta-1	CTNND1
1144	2	Y	3	58.981	0.982445	VFY(0.982)S(0.018)LMR	P07099	291	Epoxide hydrolase 1	EPHX1
2217	3	Y	8	115.34	0.98172	AHYTHS(0.014)DY(0.982)QY(0.003)S(0.001)QR	Q99959-2;Q99959	166;166	Plakophilin-2	PKP2
571	3	Y	8	66.152	0.82622	NLAMEAT(0.173)Y(0.826)INHNFSQQCLR	B4DVY1;O15371	269;318	Eukaryotic translation initiation factor 3 subunit D	EIF3D
933	2	Y	1	70.197	0.99999	Y(1)VLCPSTTPSPAQPADR	M0R0W6;P30530-2;P30530	598;857;866	Tyrosine-protein kinase receptor UFO	AXL
1990	3	Y	5	147.83	0.966338	CPPAY(0.966)T(0.034)MVGLHNLEPR	Q86YV5	159	Tyrosine-protein kinase SgK223	SGK223
2209	3	Y	10	54.023	0.999992	VSDAVQPNNY(1)LIR	Q99569;Q99569-2;E7EST6	114;114;114	Plakophilin-4	PKP4
1439	3	Y	14	59.585	0.961665	NVVHQLSVTLEDLY(0.962)NGAT(0.038)R	P31689;P31689-2	119;119	DnaJ homolog subfamily A member 1	DNAJA1
1993	3	Y	3	109.1	0.9597	T(0.033)IY(0.96)LS(0.007)SPDSAVGVQWPR	Q86YV5	487	Tyrosine-protein kinase SgK223	SGK223
1810	3	Y	13	76.378	0.987946	GSMYDGLADNY(0.009)NY(0.988)GT(0.002)T(0.001)SR	Q13835-2;Q13835	80;80	Plakophilin-1	PKP1
1060	3	Y	13	60.937	0.921858	PYPKPAPS(0.015)S(0.063)GKDY(0.922)V	O95832	210	Claudin-1	CLDN1
1871	3	Y	18	93.583	0.922353	FNVANGGPAPDVVS(0.015)DKIY(0.922)QIS(0.062)K	Q15124;Q15124-2	153;153	Phosphoglucomutase-like protein 5	PGM5
1121	2	Y	3	50.354	0.999827	AAY(1)FGIYDTAK	P05141	191	ADP/ATP translocase 2;ADP/ATP translocase 2, N-terminally processed	SLC25A5
1453	2	Y	3	47.849	1	LVY(1)DGIR	P35221;P35221-2;F8W845;G3XAM7;P35221-3	619;619;516;619;249	Catenin alpha-1	CTNNA1
1641	3	Y	22	140.19	0.97555	TTGIVLDSGDGVT(0.014)HNVPIY(0.01)EGY(0.976)ALPHAIMR	P62736;P63267;P68032;P63267-2;P68133;Q5T8M7	171;170;171;127;171;136	Actin, aortic smooth muscle;Actin, gamma-enteric smooth muscle;Actin, alpha cardiac muscle 1;Actin, alpha skeletal muscle	ACTA2
919	3	Y	6	86.288	0.843599	LESLS(0.156)Y(0.844)QLSGLQK	J9JID7;Q03252	319;299	Lamin-B2	LMNB2
1514	3	Y	2	78.69	1	DY(1)LHLPPEIVPATLR	P46783;F6U211	82;82	40S ribosomal protein S10	RPS10
747	3	Y	3	81.565	1	AVY(1)IGVHVPFSK	E9PFN4;Q9Y6M7-11;Q9Y6M7-14;Q9Y6M7-10;Q9Y6M7-2;Q9Y6M7-9;Q9Y6M7-6;Q9Y6M7-13;Q9Y6M7-12;Q9Y6M7;Q9Y6M7-8;Q9Y6M7-7	53;49;53;49;44;49;49;53;49;44;53;53	Sodium bicarbonate cotransporter 3	SLC4A7
706	3	Y	11	87.99	0.986087	GGNRPNTGPLY(0.986)T(0.014)EADR	E7EME8;Q9HAU0-3;Q9HAU0-5;Q9HAU0-8;Q9HAU0;Q9HAU0-2;Q9HAU0-4;Q9HAU0-6;A0JP02	290;398;398;290;398;398;398;404;156	Pleckstrin homology domain-containing family A member 5	PLEKHA5
1846	4	Y	11	103.88	0.994239	DASRPHVVKVY(0.994)S(0.006)EDGACR	Q14451-4;Q14451;Q14451-3;Q14451-2	73;107;130;107	Growth factor receptor-bound protein 7	GRB7
514	4	Y	9	44.662	0.994526	T(0.001)GQPMIHIY(0.995)LDKET(0.005)GKPK	B0QYK0;Q01844-6;Q01844-3;Q01844;Q01844-5;C9JGE3;Q01844-2	363;345;400;401;406;328;328	RNA-binding protein EWS	EWSR1
2308	2	Y	4	80.455	0.996908	NIT(0.003)Y(0.997)EELR	Q9NX40;D6RBN5	199;172	OCIA domain-containing protein 1	OCIAD1
2368	3	Y	18	136.68	0.999969	QRPYSVAVPAFSQGLDDY(1)GAR	Q9UQB8-3;Q9UQB8-5;Q9UQB8-4;Q9UQB8-6;Q9UQB8-2;Q9UQB8;F8W878;I3L4C2;B4DWA1	505;505;505;506;505;505;427;538;368	Brain-specific angiogenesis inhibitor 1-associated protein 2	BAIAP2
2152	2	Y	4	84.498	0.971334	VMVY(0.971)S(0.029)ALR	Q96BI3-3;Q96BI3	186;256	Gamma-secretase subunit APH-1A	APH1A
1956	3	Y	3	67.11	0.767511	S(0.177)AY(0.768)QT(0.056)IDSAEAPADPFAVPEGR	Q6RW13;Q6RW13-2	133;126	Type-1 angiotensin II receptor-associated protein	AGTRAP
541	3	Y	1	53.751	0.975866	Y(0.976)HS(0.023)LAPMY(0.001)YR	B4DJA5;P20339;P51148;P51148-2;K7ERI8;P61020;P61020-2	68;82;83;116;83;82;82	Ras-related protein Rab-5A;Ras-related protein Rab-5C;Ras-related protein Rab-5B	RAB5A
1295	3	Y	8	40.015	1	KAPDFVFY(1)APR	P15311;E7EQR4;P26038;P35241;P35241-5;P35241-4	270;238;270;270;270;134	Ezrin;Moesin;Radixin	EZR
1346	3	Y	2	118.87	1	LY(1)FLQCETCHSR	P20042	298	Eukaryotic translation initiation factor 2 subunit 2	EIF2S2
2208	2	Y	3	88.819	0.996106	TY(0.002)Y(0.996)S(0.001)PVYR	Q99569;Q99569-2	421;421	Plakophilin-4	PKP4
822	2	Y	9	42.843	0.999192	LALPT(0.001)AALY(0.999)GLR	F8VV64;Q63HR2-5;Q63HR2-2;Q63HR2-6;Q63HR2;Q63HR2-4	705;581;705;705;705;715	Tensin-like C1 domain-containing phosphatase	TENC1
1922	3	Y	9	66.826	0.997339	HKAPGS(0.003)ADY(0.997)GFAPAAGR	Q5T0Z8	1142	Uncharacterized protein C6orf132	C6orf132
1525	3	Y	1	101.05	0.977612	Y(0.978)S(0.022)EFTSTTSGTGHNQTR	P48960-2;P48960-3;P48960	717;761;810	CD97 antigen;CD97 antigen subunit alpha;CD97 antigen subunit beta	CD97
1860	3	Y	6	76.358	0.999567	KHFVGY(1)PTNSDFELK	Q14914-2;Q14914;F6XGT7	16;16;16	Prostaglandin reductase 1	PTGR1
626	3	Y	6	56.205	1	FHPEPY(1)GLEDDQR	C9JZR2;O60716-13;O60716-11;O60716-10;O60716-9;O60716-5;O60716-3;O60716-2;O60716;O60716-21;O60716-19;O60716-16;O60716-18;O60716-15;O60716-17;O60716-14;O60716-12;O60716-8;O60716-7;O60716-6;O60716-4;O60716-24;O60716-23;O60716-22;O60716-20	280;226;226;226;226;280;280;280;280;179;179;226;179;226;179;226;226;280;280;280;280;179;179;179;179	Catenin delta-1	CTNND1
1148	2	Y	7	52.247	0.94816	MVVES(0.052)AY(0.948)EVIK	P07195	240	L-lactate dehydrogenase B chain	LDHB
1000	3	Y	5	55.196	0.998904	AKEIY(0.999)MT(0.001)FLSSK	O43665-2;O43665;O43665-3	80;86;94	Regulator of G-protein signaling 10	RGS10
1850	2	Y	2	61.344	1	LY(1)QVPNPQAAPR	Q14511-3;Q14511;Q14511-2	92;92;92	Enhancer of filamentation 1;Enhancer of filamentation 1 p55	NEDD9
1744	3	Y	3	60.621	0.982288	QVY(0.982)LS(0.018)RPPACPQGLYELMLR	Q08345;Q08345-5;Q08345-2;Q08345-6	869;875;832;850	Epithelial discoidin domain-containing receptor 1	DDR1
758	3	Y	5	87.963	0.787996	SYS(0.003)PY(0.788)DY(0.208)QPCLAGPNQDFHSK	E9PGF5;E9PF55;Q9HBL0	796;796;796	Tensin-1	TNS1
2128	3	Y	7	90.614	1	MQDIPIY(1)ANVHK	Q8WZ64	77	Arf-GAP with Rho-GAP domain, ANK repeat and PH domain-containing protein 2	ARAP2
2051	2	Y	1	59.641	1	Y(1)IPLPQR	Q8WWM7;Q8WWM7-6;Q8WWM7-8;Q8WWM7-5;Q8WWM7-4;Q8WWM7-9;Q8WWM7-2;Q8WWM7-3;H3BUF6	349;349;349;349;349;349;349;349;349	Ataxin-2-like protein	ATXN2L
2342	2	Y	3	97.734	0.999641	TIY(1)TYIMASR	Q9UIB8-7;Q9UIB8-3;Q9UIB8-2;Q9UIB8	148;262;273;279	SLAM family member 5	CD84
1797	3	Y	1	87.352	0.999999	Y(1)VMGGPRPIPYAWCAPESLR	Q13470-2;Q13470	277;277	Non-receptor tyrosine-protein kinase TNK1	TNK1
1588	3	Y	9	90.729	0.979	MTLDTLS(0.001)IY(0.979)ET(0.018)PS(0.002)MGLLDKK	P55884;P55884-2	449;449	Eukaryotic translation initiation factor 3 subunit B	EIF3B
2134	4	Y	10	92.41	0.99705	QQSTT(0.001)LS(0.001)T(0.001)LY(0.997)PSTSSLLTNHQHEGR	Q92783-2;Q92783;B4DZT2	198;198;87	Signal transducing adapter molecule 1	STAM
1738	3	Y	5	49.189	1	EPPPY(1)QEPRPR	Q08345;Q08345-5;Q08345-2;Q08345-6	484;484;484;502	Epithelial discoidin domain-containing receptor 1	DDR1
1592	4	Y	4	172.91	1	FKVY(1)ANGQHLFDFAHR	P56470	288	Galectin-4	LGALS4
873	3	Y	9	67.997	0.795857	LDPHNHVLY(0.796)S(0.204)NR	P31948;G3XAD8;F5H0T1;F5H783;F5GXD8	41;88;41;41;41	Stress-induced-phosphoprotein 1	STIP1
490	2	Y	7	83.862	0.806502	VIEDNEY(0.807)T(0.193)AR	A8K4G3;H0Y3C5;J3KPD6;P08631-3;P08631-2;P08631-4;P08631;P07948;P07948-2	391;410;411;389;390;410;411;397;376	Tyrosine-protein kinase HCK;Tyrosine-protein kinase Lyn	HCK
958	3	Y	2	171.06	0.999984	VY(1)DSVQSSGPMVVTSLTEELKK	O14544	358	Suppressor of cytokine signaling 6	SOCS6
1316	3	Y	15	77.08	1	VQENDGKEPPPVVNY(1)EEDAR	P16591-2;P16591	227;402	Tyrosine-protein kinase Fer	FER
2338	3	Y	2	61.276	0.986412	AY(0.986)T(0.011)S(0.003)PLIDMFNNPATAAPNSQR	Q9UHR4	293	Brain-specific angiogenesis inhibitor 1-associated protein 2-like protein 1	BAIAP2L1
478	2	Y	4	46.88	0.954933	EPIY(0.955)T(0.045)LPAIISK	E9PJK4;A6NI28	342;376	Rho GTPase-activating protein 42	ARHGAP42
2174	2	Y	3	79.652	0.854013	AS(0.146)Y(0.854)VAPLTAQPATYR	Q96PK6	226	RNA-binding protein 14	RBM14
1529	2	Y	4	83.998	0.970064	LHLY(0.97)NS(0.026)LT(0.004)R	P49589;P49589-3;B4DKY1;P49589-2;C9JLN0;E9PRS8;E9PLP0	32;115;45;32;32;32;115	Cysteine--tRNA ligase, cytoplasmic	CARS
2193	3	Y	2	125.45	1	LY(1)LQSPHSYEDPYFDDR	Q99569;Q99569-2	1132;1089	Plakophilin-4	PKP4
1127	2	Y	9	83.862	0.999999	WDTGENPIY(1)K	P05556	783	Integrin beta-1	ITGB1
2284	3	Y	12	58.723	0.953336	SSPEQSYQGDMY(0.953)PT(0.047)R	Q9NQ84;Q9NQ84-2	317;329	G-protein coupled receptor family C group 5 member C	GPRC5C
1654	2	Y	1	49.448	1	Y(1)LAEVAAGDDKK	P63104;B0AZS6;P63104-2;B7Z2E6	128;51;53;8	14-3-3 protein zeta/delta	YWHAZ
995	2	Y	7	76.064	1	VEGDNIY(1)VR	O43491;Q6ZSX4;E9PPC9	623;22;22	Band 4.1-like protein 2	EPB41L2
575	4	Y	15	105.75	0.758928	SSISSVLKDPDS(0.001)NPY(0.759)S(0.24)LLDNTESDQTADTDASESHHSTNR	E7EU85;E9PFF5;B4DXZ6;P51114-3;P51114-2;P51114	392;428;464;392;477;477	Fragile X mental retardation syndrome-related protein 1	FXR1
2201	3	Y	17	65.949	0.995372	SPNHGTVELQGS(0.001)QT(0.004)ALY(0.995)R	Q99569;Q99569-2	443;443	Plakophilin-4	PKP4
524	3	Y	4	84.892	1	RKNY(1)GQLDIFPAR	B1AVQ5;P15941-7;P15941-11;P15941-8;P15941-4;P15941-3;P15941;P15941-2;B1AVQ7;P15941-17;P15941-15;P15941-6;P15941-12;P15941-16;P15941-9;P15941-10	411;191;200;209;1179;1188;1191;1200;165;200;160;166;95;102;104;139	Mucin-1;Mucin-1 subunit alpha;Mucin-1 subunit beta	MUC1
1878	2	Y	2	54.611	1	DY(1)DHLFK	Q15286;Q15286-2;F5H7F8	5;5;5	Ras-related protein Rab-35	RAB35
1353	3	Y	5	63.091	0.976635	MAEAY(0.977)S(0.023)EIGMKGER	P20963-3;P20963	122;123	T-cell surface glycoprotein CD3 zeta chain	CD247
2158	3	Y	11	74.789	0.922624	LKEEEMADT(0.008)S(0.035)Y(0.923)GT(0.035)VK	Q96EP9	419	Sodium/bile acid cotransporter 4	SLC10A4
1621	2	Y	12	55.724	0.808856	LPACVVDCGT(0.037)GY(0.809)T(0.154)K	P61158;F8WEW2;F8WE84	16;16;16	Actin-related protein 3	ACTR3
1038	4	Y	11	84.946	0.997621	SPLAEHRPDAY(0.998)QDVS(0.002)IHGTLPR	O75815	42	Breast cancer anti-estrogen resistance protein 3	BCAR3
1452	3	Y	5	46.462	1	EVKEY(1)AQVFR	P35221;P35221-2;F8W845;G3XAM7;P35221-3;P26232-4;P26232-6;P26232-2;P26232-5;P26232;P26232-3	419;419;316;419;49;49;96;417;451;417;417	Catenin alpha-1;Catenin alpha-2	CTNNA1
1518	2	Y	3	69.998	1	LAY(1)IAHPK	P47914	98	60S ribosomal protein L29	RPL29
1344	2	Y	4	57.434	0.996889	S(0.002)S(0.002)LY(0.997)EGLEKPESR	P20020-6;P20020-3;P20020-4;P20020;E7ERY9;Q01814-6;Q01814-8;Q01814-5;Q01814	1093;1129;1158;1167;872;1107;1121;1138;1152	Plasma membrane calcium-transporting ATPase 1;Calcium-transporting ATPase;Plasma membrane calcium-transporting ATPase 2	ATP2B1
1570	2	Y	1	64.757	0.999998	Y(1)LFTGLK	P54578;A6NJA2;B7Z4N8;P54578-2	285;239;274;250	Ubiquitin carboxyl-terminal hydrolase 14;Ubiquitin carboxyl-terminal hydrolase	USP14
1840	2	Y	5	102.52	0.999976	FDTIY(1)QILLK	Q14258	278	E3 ubiquitin/ISG15 ligase TRIM25	TRIM25
1292	2	Y	3	99.815	0.842966	HPY(0.843)Y(0.135)NS(0.022)ISK	P15259	132	Phosphoglycerate mutase 2	PGAM2
600	2	Y	1	65.179	0.999995	Y(1)GNIIAYDHSR	F5GXI4;Q5TG12;E9PGC5;Q15262;Q15262-2;Q15262-3;B7ZMG0;E7EVX9;E7EPS8;F8WA38;P28827;P28827-2	929;929;943;916;917;917;933;716;867;943;929;942	Receptor-type tyrosine-protein phosphatase kappa;Receptor-type tyrosine-protein phosphatase mu	PTPRK
1558	3	Y	25	71.678	0.827507	VSGDYGHPVYIVQEMPPQS(0.001)PANIY(0.172)Y(0.828)KV	P52799;P98172	331;344	Ephrin-B2;Ephrin-B1	EFNB2
419	3	T	7	119.45	0.999985	HTDDEMT(1)GY(1)VATR	Q16539-3;Q16539-4;Q16539;B4E0K5;Q16539-2	180;180;180;103;180	Mitogen-activated protein kinase 14	MAPK14
1704	4	Y	5	110.17	0.929257	LS(0.071)AEY(0.929)EKVELPSEEQVSGSQGPSEEKPAPLATEVFDEK	Q02952;Q02952-3;Q02952-2	374;269;276	A-kinase anchor protein 12	AKAP12
2012	3	Y	9	77.746	0.972333	DQEVAGRDY(0.972)HFVS(0.028)R	Q8N3R9-2;Q8N3R9	494;528	MAGUK p55 subfamily member 5	MPP5
751	4	Y	16	88.329	0.963557	EGPHPAWPQPVT(0.002)T(0.006)S(0.026)HY(0.964)AHDPS(0.002)GMFR	E9PGF5;E9PF55;Q9HBL0	609;609;609	Tensin-1	TNS1
1832	3	Y	12	52.19	0.953213	GPVSGTEPEPVY(0.953)S(0.044)MEAADY(0.002)R	Q14247;Q14247-3;Q14247-2;B4E358	446;409;409;130	Src substrate cortactin	CTTN
1646	3	Y	3	62.68	0.993344	S(0.007)NY(0.993)NFEKPFLWLAR	P62826;B5MDF5;B4DV51	155;172;67	GTP-binding nuclear protein Ran	RAN
1652	3	Y	5	111.31	0.982714	CCLT(0.017)Y(0.983)CFNKPEDK	P62979	148	Ubiquitin-40S ribosomal protein S27a;Ubiquitin;40S ribosomal protein S27a	RPS27A
809	3	Y	14	90.464	0.996784	VSTHSQEMDSGT(0.002)EY(0.997)GMGS(0.001)STK	F5H5M9;F5H865;Q9UKE5-8;Q9UKE5-5;Q9UKE5-7;Q9UKE5-3;Q9UKE5-6;Q9UKE5-2;Q9UKE5-4;Q9UKE5	915;941;871;879;900;908;926;934;955;963	TRAF2 and NCK-interacting protein kinase	TNIK
1653	3	Y	14	85.469	0.803714	LRPLSYPQTVGET(0.196)Y(0.804)GK	P63000-2	80	Ras-related C3 botulinum toxin substrate 1	RAC1
1229	2	Y	6	92.19	0.998898	GYISPY(0.999)FINTS(0.001)K	P10809	227	60 kDa heat shock protein, mitochondrial	HSPD1
520	2	Y	8	64.224	0.99981	IVGSKPLY(1)VALAQR	B1ANR0;Q13310-2;Q13310;Q13310-3	364;364;364;364	Polyadenylate-binding protein 4	PABPC4
1734	3	Y	10	86.114	1	TFHTIGFCPY(1)GPR	Q07352;P47974	169;208	Zinc finger protein 36, C3H1 type-like 1;Zinc finger protein 36, C3H1 type-like 2	ZFP36L1
1152	2	Y	3	134.13	0.99972	SLY(1)YYIQQDTK	P07355;P07355-2;A6NMY6	316;334;316	Annexin A2;Putative annexin A2-like protein	ANXA2
2336	3	Y	6	64.565	0.820049	AAVHT(0.18)Y(0.82)GIASVPNQPLKK	Q9UHI6;E9PJ60	462;70	Probable ATP-dependent RNA helicase DDX20	DDX20
2171	3	Y	13	124.39	0.964426	EVTTVLQADS(0.036)AEY(0.964)AQPLVGGIVGTLHQR	Q96PD2;Q96PD2-2	621;635	Discoidin, CUB and LCCL domain-containing protein 2	DCBLD2
1280	3	Y	9	112.55	0.992046	VVEVGS(0.008)KIY(0.992)VDDGLISLQVK	P14618;P14618-3;H3BQ34;P14618-2	175;160;175;175	Pyruvate kinase PKM;Pyruvate kinase	PKM
1284	2	Y	6	61.344	0.831661	NPNGPY(0.832)PY(0.163)T(0.006)LK	P14866;P14866-2	574;441	Heterogeneous nuclear ribonucleoprotein L	HNRNPL
1693	3	Y	5	42.242	1	VDKLY(1)AGLKDLAEER	Q01082;Q01082-2;Q01082-3	1680;1680;1667	Spectrin beta chain, non-erythrocytic 1	SPTBN1
1249	3	Y	3	84.41	1	LIY(1)DLKDQGGELLSLR	P12081-4;P12081;B3KWE1;P12081-3;P12081-2	115;115;46;75;75	Histidine--tRNA ligase, cytoplasmic	HARS
713	3	Y	6	71.279	0.999905	STNVVY(1)QAHHVSR	E7ER89;O95340;O95340-2	24;20;20	Bifunctional 3'-phosphoadenosine 5'-phosphosulfate synthase 2;Sulfate adenylyltransferase;Adenylyl-sulfate kinase	PAPSS2
1742	2	Y	7	61.78	0.862744	NLY(0.001)AGDY(0.863)Y(0.136)R	Q08345;Q08345-5;Q08345-2;Q08345-6	796;802;759;777	Epithelial discoidin domain-containing receptor 1	DDR1
570	3	Y	3	62.055	0.989344	S(0.011)LY(0.989)HDISGDTSGDYRK	B4DVE7;P50995	449;482	Annexin A11	ANXA11
2074	2	Y	11	128.54	0.875187	IDQLQEGCS(0.019)Y(0.106)Y(0.875)FR	Q8WZ42-12;Q8WZ42-2;Q8WZ42;Q8WZ42-8;Q8WZ42-13;Q8WZ42-5;Q8WZ42-11;Q8WZ42-4;Q8WZ42-7;Q8WZ42-3;Q8WZ42-10;Q8WZ42-9	25672;23939;24031;24156;24165;22581;23104;23126;23296;16607;16732;16799	Titin	TTN
1357	3	Y	6	40.186	0.950031	SPFEVY(0.95)VDKS(0.041)QGDAS(0.008)K	P21333-2;P21333;Q5HY54	373;373;373	Filamin-A	FLNA
1785	3	Y	20	92.147	0.999997	NSSYVHGGLDSNGKPADAVY(1)GQK	Q13283;E5RJU8;Q5HYE9	56;56;56	Ras GTPase-activating protein-binding protein 1	G3BP1
2078	2	Y	1	91.812	1	Y(1)GVGEPLESEPVVAK	Q8WZ42-12;Q8WZ42-2;Q8WZ42;Q8WZ42-8;Q8WZ42-13;Q8WZ42-5;Q8WZ42-11;Q8WZ42-4;Q8WZ42-7;Q8WZ42-3;Q8WZ42-10;Q8WZ42-9	25285;23552;23644;23769;23778;22194;22717;22739;22909;16220;16345;16412	Titin	TTN
1502	3	Y	2	95.358	0.987749	S(0.012)Y(0.988)SFPKPGHR	P43405	296	Tyrosine-protein kinase SYK	SYK
1895	3	Y	3	116.05	1	HFY(1)VVTAANR	Q32MK0-4;Q32MK0	463;804	Myosin light chain kinase 3	MYLK3
1382	2	Y	7	56.404	0.999995	SKFDNLY(1)GCR	P23526;P23526-2	193;165	Adenosylhomocysteinase	AHCY
2046	2	Y	2	105.39	0.993397	T(0.007)Y(0.993)AYLFK	Q8WUD1;E9PE37	3;3	Ras-related protein Rab-2B	RAB2B
905	5	Y	19	92.93	0.775186	IKEPLLLPEDDT(0.001)RDNVFY(0.224)Y(0.775)GEEGGGEEDQDYDITQLHR	J3KTE9;P22223-2;P22223	646;701;701	Cadherin-3	CDH3
2068	3	Y	4	91.658	1	EKLY(1)PPSPPR	Q8WZ42-12;Q8WZ42-2;Q8WZ42;Q8WZ42-8;Q8WZ42-13;Q8WZ42-5;Q8WZ42-11;Q8WZ42-4;Q8WZ42-7;Q8WZ42-3;Q8WZ42-10;Q8WZ42-9	16650;14917;15009;15134;15143;13559;14082;14104;14274;7585;7710;7777	Titin	TTN
1619	2	Y	2	75.311	0.999948	AY(1)AYLFK	P61019;E9PKL7;P61019-2	3;3;3	Ras-related protein Rab-2A	RAB2A
2168	3	Y	8	77.662	0.999936	GHYFCSVY(1)GAR	Q96LJ7	133	Dehydrogenase/reductase SDR family member 1	DHRS1
1500	4	Y	3	61.942	0.999997	KPY(1)QLIAQDNETEKPIDSETK	P43003-2;P43003	478;523	Excitatory amino acid transporter 1	SLC1A3
1982	3	Y	6	55.755	0.999898	SGDLPY(1)DGRLLEEAVR	Q86X29-3;Q86X29-4;Q86X29;B4DKL4;Q86X29-5;Q86X29-2	566;567;586;430;518;528	Lipolysis-stimulated lipoprotein receptor	LSR
1756	3	Y	5	63.091	0.999968	VKGEY(1)DMTVPK	Q09666	964	Neuroblast differentiation-associated protein AHNAK	AHNAK
1543	3	Y	6	75.224	0.932846	S(0.004)S(0.004)GS(0.012)PY(0.933)GGGY(0.048)GSGGGSGGYGSR	P51991-2;P51991	338;360	Heterogeneous nuclear ribonucleoprotein A3	HNRNPA3
2077	3	Y	3	105.28	0.995665	IGY(0.996)S(0.004)DPSDVPDKHYPK	Q8WZ42-12;Q8WZ42-2;Q8WZ42;Q8WZ42-8;Q8WZ42-13;Q8WZ42-5;Q8WZ42-11;Q8WZ42-4;Q8WZ42-7;Q8WZ42-3;Q8WZ42-10;Q8WZ42-9	22240;20507;20599;20724;20733;19149;19672;19694;19864;13175;13300;13367	Titin	TTN
123	3	S	3	52.862	0.997348	TYS(0.997)LGS(0.001)ALRPSTSR	P08670;B0YJC4	39;39	Vimentin	VIM
1498	4	Y	7	40.493	0.94472	VDNEDIY(0.945)ES(0.055)RHEIKLPVK	P42685;B4DY49	387;245	Tyrosine-protein kinase FRK	FRK
1612	2	Y	2	88.385	0.853302	S(0.147)Y(0.853)ELPDGQVITIGNER	P60709;P62736;P63267;P63261;Q9BYX7;P68032;P63267-2;Q562R1;P68133;Q5T8M7;Q5T8M8;A6NL76;Q6S8J3;A5A3E0	240;242;241;240;240;242;198;241;242;207;152;154;940;940	Actin, cytoplasmic 1;Actin, cytoplasmic 1, N-terminally processed;Actin, aortic smooth muscle;Actin, gamma-enteric smooth muscle;Actin, cytoplasmic 2;Actin, cytoplasmic 2, N-terminally processed;Putative beta-actin-like protein 3;Actin, alpha cardiac muscle 1;Beta-actin-like protein 2;Actin, alpha skeletal muscle;POTE ankyrin domain family member E;POTE ankyrin domain family member F	ACTB
865	4	Y	4	111.66	0.999999	NQIY(1)IQLSEVDKTKEELTEHIK	G3V599;O15320-9;O15320-8;O15320-6;O15320-7;O15320-2;O15320-4;O15320-3;O15320-10;O15320;O15320-5;Q96RT6	872;299;257;262;308;337;337;308;325;337;342;307	cTAGE family member 5;cTAGE family member 2	CTAGE5
1279	3	Y	13	85.805	0.980742	TATESFAS(0.018)DPILY(0.981)RPVAVALDT(0.001)K	P14618;P14618-3;H3BQ34;P14618-2	105;90;105;105	Pyruvate kinase PKM;Pyruvate kinase	PKM
1048	3	Y	10	75.968	0.788084	VHTDFTPS(0.001)PY(0.788)DT(0.168)DS(0.043)LK	O94885;Q9NSI8-3;Q9NSI8;F8WAA1	570;167;179;247	SAM and SH3 domain-containing protein 1;SAM domain-containing protein SAMSN-1	SASH1
2385	3	Y	9	62.287	0.959437	IGITNHDEY(0.959)S(0.04)LVR	Q9Y490;Q5TCU6	127;127	Talin-1	TLN1
2262	3	Y	24	57.238	0.928401	ASTDVAGQAVT(0.001)INLVPT(0.071)EEQAKPY(0.928)R	Q9H792;H0YN99	462;462	Pseudopodium-enriched atypical kinase 1	PEAK1
1634	2	Y	10	119.53	1	KQEGTPEGLY(1)L	P62191;B4DR63	439;366	26S protease regulatory subunit 4	PSMC1
1081	3	Y	12	126.12	0.9999	MHLPSPTDSNFY(1)R	P00533;E9PFD7;Q504U8	998;945;953	Epidermal growth factor receptor	EGFR
1341	3	Y	4	42.785	0.987444	NLPY(0.987)KVT(0.013)QDELK	P19338	402	Nucleolin	NCL
1068	3	Y	5	45.614	0.992682	ELGEY(0.993)GFHEY(0.005)T(0.002)EVK	P00352	481	Retinal dehydrogenase 1	ALDH1A1
1581	2	Y	6	55.37	0.971352	EIDVS(0.029)Y(0.971)VK	Q96L35;P54760	614;614	Ephrin type-B receptor 4	EPHB4
1139	3	Y	12	55.176	0.999997	SRPEFMLPVHFY(1)GK	P06737-2;P06737;E9PK47	170;204;204	Glycogen phosphorylase, liver form;Phosphorylase	PYGL
1187	2	Y	6	71.176	0.999986	SHGQDY(1)LVGNK	P08263;Q16772;Q5JW85;P09210	147;147;97;147	Glutathione S-transferase A1;Glutathione S-transferase A1, N-terminally processed;Glutathione S-transferase A3;Glutathione S-transferase;Glutathione S-transferase A2	GSTA1
1635	3	Y	7	66.989	0.940141	QWYES(0.06)HY(0.94)ALPLGR	P62241;Q5JR95	117;97	40S ribosomal protein S8	RPS8
2362	3	Y	4	52.814	0.999956	RGDY(1)DNLEGLSWVDYGER	Q9UP95-3;Q9UP95-2;Q9UP95;Q9UP95-4;I3L1N8	17;17;17;17;17	Solute carrier family 12 member 4	SLC12A4
1467	2	Y	1	107.53	0.999921	Y(1)KASITALEAK	P35579;P35579-2	1805;1227	Myosin-9	MYH9
2390	4	Y	11	43.349	0.886911	DGGGGGEFY(0.089)GY(0.887)MT(0.023)MDRPLS(0.001)HCGR	Q9Y4H2	542	Insulin receptor substrate 2	IRS2
2109	3	Y	1	96.673	1	Y(1)GVGEGLKSEPIVAR	Q8WZ42-12;Q8WZ42-2;Q8WZ42;Q8WZ42-8;Q8WZ42-13;Q8WZ42-5;Q8WZ42-11;Q8WZ42-4;Q8WZ42-7;Q8WZ42-3;Q8WZ42-10;Q8WZ42-9	22724;20991;21083;21208;21217;19633;20156;20178;20348;13659;13784;13851	Titin	TTN
1872	3	Y	7	89.231	0.99919	ARQEELY(0.999)S(0.001)ELQAR	Q15149;Q15149-4;Q15149-7;Q15149-8;Q15149-9;Q15149-5;Q15149-6;Q15149-3;Q15149-2	3362;3225;3193;3203;3211;3225;3229;3248;3252	Plectin	PLEC
1737	3	Y	11	69.081	0.977607	LFTAHNNMT(0.018)NY(0.978)AT(0.004)VWASK	Q08211	748	ATP-dependent RNA helicase A	DHX9
1116	2	Y	1	113.62	0.999995	Y(1)HTEIVFAR	P05023-4;P05023;P05023-3	684;684;653	Sodium/potassium-transporting ATPase subunit alpha-1	ATP1A1
1536	4	Y	9	127.32	0.999998	THPVLYLFY(1)EDMKENPKR	P50224;P50225;P50225-2;P50226	193;193;115;193	Sulfotransferase 1A4;Sulfotransferase 1A1;Sulfotransferase 1A2	SULT1A3
2014	4	Y	10	58.924	0.943958	NLLHADS(0.02)NGY(0.944)T(0.036)NLPDVVQPSHSPTENSK	Q8N4C8-4;Q8N4C8;Q8N4C8-5;Q8N4C8-2;Q8N4C8-3	886;906;849;869;877	Misshapen-like kinase 1	MINK1
1836	3	Y	7	64.104	0.99775	SAVGFDY(0.998)QGKT(0.002)EK	Q14247;Q14247-3;Q14247-2	178;178;178	Src substrate cortactin	CTTN
1674	3	Y	10	70.089	0.999872	TTENNYCPHY(1)EK	P98172	317	Ephrin-B1	EFNB1
2047	4	Y	12	51.104	0.914222	EPS(0.015)APSIPT(0.002)PAY(0.914)QS(0.034)S(0.034)PAGGHAPT(0.001)PPTPAPR	Q8WUM4;Q8WUM4-2	727;732	Programmed cell death 6-interacting protein	PDCD6IP
2036	2	Y	6	84.946	0.997625	NY(0.002)GGVY(0.998)VGLPSEAVNMVSSQTK	Q8TAD7	42	Overexpressed in colon carcinoma 1 protein	OCC1
1998	3	Y	6	70.908	0.99996	GRPSLY(1)VQR	Q8IVT2	350	Mitotic interactor and substrate of PLK1	MISP
1827	2	Y	4	76.679	0.998603	YS(0.001)MY(0.999)LT(0.001)PK	Q14134-2;Q14134;E9PIQ2;E9PJ25;B7Z8U9;E9PRL4	474;474;7;40;207;213	Tripartite motif-containing protein 29	TRIM29
1885	3	Y	2	131.56	1	HY(1)RGPAGDATVASEK	Q15758;M0QXM4;Q15758-3;Q15758-2	524;348;296;322	Neutral amino acid transporter B(0)	SLC1A5
1546	4	Y	1	110.38	0.998527	Y(0.999)HT(0.001)INGHNCEVKK	P51991-2;P51991	166;188	Heterogeneous nuclear ribonucleoprotein A3	HNRNPA3
2257	3	Y	7	82.885	0.876665	DVLT(0.001)S(0.036)T(0.036)Y(0.877)GAT(0.049)AET(0.001)LSTSTTTHVTK	Q9H4G0-4;Q9H4G0-3;Q9H4G0-2;Q9H4G0	616;687;694;796	Band 4.1-like protein 1	EPB41L1
715	3	Y	11	59.709	0.999431	NNCPFS(0.001)ADENY(0.999)RPLAK	E7EV56;E7ETA6;Q15154-2;Q15154	966;965;965;965	Pericentriolar material 1 protein	PCM1
1436	2	Y	3	76.82	0.848701	S(0.151)AY(0.849)ALGGLGSGICPNR	P31327;P31327-3;P31327-2	590;596;139	Carbamoyl-phosphate synthase [ammonia], mitochondrial	CPS1
1626	4	Y	22	56.681	0.997697	NIDDGTSDRPY(0.001)S(0.001)HALVAGIDRY(0.998)PR	P61353	49	60S ribosomal protein L27	RPL27
74	4	S	16	43.04	0.751213	RYEPIQAT(0.001)PPPPPLPS(0.751)QY(0.215)AQPS(0.011)QPVT(0.006)S(0.006)AS(0.007)LHIHS(0.003)K	G3V1L9;Q07157;G5E9E7;Q07157-2	1433;1433;1357;1353	Tight junction protein ZO-1	TJP1
1553	2	Y	3	88.495	1	AAY(1)QVAALPK	P52758	110	Ribonuclease UK114	HRSP12
890	4	Y	6	93.753	0.976164	SHRDPY(0.976)AT(0.019)S(0.005)VGHLIEK	I3L0N2;I3L3M3;Q8N749;J3KQU4;I3L4I4;O75674	11;11;11;11;11;11	TOM1-like protein 1	TOM1L1
254	3	S	11	115.01	1	KVVDYSQFQES(1)DDADEDYGR	Q9H1E3	19	Nuclear ubiquitous casein and cyclin-dependent kinase substrate 1	NUCKS1
1433	3	Y	6	79.886	0.80993	KHT(0.016)LS(0.174)Y(0.81)VDVGTGK	P31040;E9PBJ5;D6RFM5	629;581;548	Succinate dehydrogenase [ubiquinone] flavoprotein subunit, mitochondrial	SDHA
2215	2	Y	9	96.143	1	KTAGLSDLY(1)	Q99816;Q99816-2	390;285	Tumor susceptibility gene 101 protein	TSG101
1456	2	Y	9	50.116	0.996067	SGSNT(0.004)GLDY(0.996)IK	P35367	386	Histamine H1 receptor	HRH1
1681	3	Y	3	44.543	1	MDY(1)VEINIDHK	Q00341;Q00341-2	437;404	Vigilin	HDLBP
876	2	Y	4	95.094	1	NRVY(1)EVPVETKF	G5E9U3;P40879	643;756	Chloride anion exchanger	SLC26A3
636	3	Y	7	70.197	0.989845	AS(0.01)ENGHY(0.99)ELEHLSTPK	C9K0X5;O95149	376;334	Snurportin-1	SNUPN
2131	3	Y	1	57.532	0.999837	Y(1)HELPTLEER	Q92692	454	Nectin-2	PVRL2
1089	2	Y	1	82.645	1	Y(1)LLGTSLAR	P00966	87	Argininosuccinate synthase	ASS1
1857	3	Y	5	86.488	0.94496	GDKGY(0.945)VPS(0.055)VFIPISTIR	Q14765	693	Signal transducer and activator of transcription 4	STAT4
1664	2	Y	10	77.062	0.999999	EFTPPVQAAY(1)QK	P68871	131	Hemoglobin subunit beta;LVV-hemorphin-7;Spinorphin	HBB
1186	2	Y	1	71.342	1	Y(1)FPAFEK	P08263;Q16772;Q5JW85;Q7RTV2;P09210	132;132;82;132;132	Glutathione S-transferase A1;Glutathione S-transferase A1, N-terminally processed;Glutathione S-transferase A3;Glutathione S-transferase;Glutathione S-transferase A5;Glutathione S-transferase A2	GSTA1
882	2	Y	3	87.258	0.973333	KIY(0.973)S(0.027)GDYYR	H0YNK6;Q06418;E9PHX8;Q12866	636;681;573;749	Tyrosine-protein kinase receptor TYRO3;Tyrosine-protein kinase Mer	TYRO3
819	3	Y	17	40.177	0.987906	VLPPEVADGGVVDS(0.012)GVY(0.988)AVPPPAER	F5H855;P56945-5;P56945-8;P56945;P56945-7;P56945-2;P56945-6;P56945-4;P56945-3	381;408;410;410;428;428;456;262;428	Breast cancer anti-estrogen resistance protein 1	BCAR1
1221	3	Y	7	51.726	0.982633	KLDMGGY(0.983)Y(0.017)ITTR	P09769;F5H3M4	208;142	Tyrosine-protein kinase Fgr	FGR
1733	3	Y	4	62.357	0.986589	HT(0.013)LY(0.987)AKPALQEQLR	Q07283	890	Trichohyalin	TCHH
2315	3	Y	8	98.281	0.937037	NLTEQNS(0.031)Y(0.937)S(0.031)NIPHEGK	Q9NZB2;Q9NZB2-6;Q9NZB2-4;Q9NZB2-5;Q9NZB2-2;Q5T035	418;418;418;418;418;67	Constitutive coactivator of PPAR-gamma-like protein 1;Putative uncharacterized protein C9orf129	FAM120A
839	3	Y	7	63.401	0.918139	DVHNLDY(0.918)Y(0.082)KK	F8W9L4;P22607-3;P22607-4;P22607;P22607-2	648;535;647;647;649	Fibroblast growth factor receptor;Fibroblast growth factor receptor 3	FGFR3
1128	2	Y	7	75.738	0.996837	STFST(0.003)NY(0.997)R	P05783;F8VZY9	13;13	Keratin, type I cytoskeletal 18	KRT18
1928	3	Y	5	56.548	0.999957	TYKEY(1)IDNRR	Q5T5U3-3;Q5T5U3	384;394	Rho GTPase-activating protein 21	ARHGAP21
742	2	Y	8	71.879	0.886697	YNVST(0.007)T(0.032)PY(0.887)LQS(0.074)VK	E9PD90;Q8WWK9-5;Q8WWK9	550;598;599	Cytoskeleton-associated protein 2	CKAP2
2100	2	Y	11	136.24	0.877092	VDQLQEGCS(0.018)Y(0.105)Y(0.877)FR	Q8WZ42-12;Q8WZ42-2;Q8WZ42;Q8WZ42-8;Q8WZ42-13;Q8WZ42-5;Q8WZ42-11;Q8WZ42-4;Q8WZ42-7;Q8WZ42-3;Q8WZ42-10;Q8WZ42-9	24590;22857;22949;23074;23083;21499;22022;22044;22214;15525;15650;15717	Titin	TTN
789	3	Y	14	67.646	0.998933	TRPDYPGS(0.001)LAEPNY(0.999)PR	F5GYU8;Q6UXY8-2;Q6UXY8	74;74;74	Transmembrane channel-like protein;Transmembrane channel-like protein 5	TMC5
827	2	Y	2	140.16	0.867278	Y(0.133)Y(0.867)SQPILVK	F8VZE0;F8VZY0;G3XAI7;Q00872-5;Q00872-3;Q00872-9;Q00872-8;Q00872-7;Q00872;Q00872-10;Q00872-2;Q00872-4;Q00872-6;G3V1V7	792;837;824;780;806;787;794;793;824;806;831;831;824;707	Myosin-binding protein C, slow-type	MYBPC1
2266	2	Y	1	85.554	1	Y(1)QEVWTSSTSPR	Q9H792;H0YN99	531;531	Pseudopodium-enriched atypical kinase 1	PEAK1
2177	3	Y	5	46.069	0.782069	S(0.002)PFIY(0.782)S(0.216)PIIAHNR	Q96Q05-3;Q96Q05;Q96Q05-2	564;573;671	Trafficking protein particle complex subunit 9	TRAPPC9
2067	3	Y	2	103.58	1	CY(1)LAWNPPLQDGGANISHYIIEK	Q8WZ42-12;Q8WZ42-2;Q8WZ42;Q8WZ42-8;Q8WZ42-13;Q8WZ42-5;Q8WZ42-11;Q8WZ42-4;Q8WZ42-7;Q8WZ42-3;Q8WZ42-10;Q8WZ42-9	27388;25655;25747;25872;25881;24297;24820;24842;25012;18323;18448;18515	Titin	TTN
860	4	Y	1	44.955	0.993107	Y(0.993)EPIQAT(0.007)PPPPPLPSQYAQPSQPVTSASLHIHSK	G3V1L9;Q07157;G5E9E7;Q07157-2	1419;1419;1343;1339	Tight junction protein ZO-1	TJP1
872	2	Y	3	116.51	1	LAY(1)INPDLALEEK	P31948;G3XAD8;F5H0T1	354;401;330	Stress-induced-phosphoprotein 1	STIP1
1244	2	Y	9	91.549	0.983603	VGFQY(0.001)EGT(0.015)Y(0.984)K	P11413;P11413-3;P11413-2	507;537;553	Glucose-6-phosphate 1-dehydrogenase	G6PD
1477	3	Y	3	71.98	0.998921	GIY(0.999)AY(0.001)GFEKPSAIQQR	P38919;P60842;J3KT12;P60842-2;B4E102;Q14240;Q14240-2;E7EQG2;J3QQP0;E9PBH4;F8WE11	54;48;48;48;32;49;50;49;48;49;50	Eukaryotic initiation factor 4A-III;Eukaryotic initiation factor 4A-III, N-terminally processed;Eukaryotic initiation factor 4A-I;Eukaryotic initiation factor 4A-II	EIF4A3
1016	3	Y	9	56.569	0.990704	DHVVEGEPY(0.991)AGY(0.009)DR	O75063	138	Glycosaminoglycan xylosylkinase	FAM20B
1965	3	Y	4	42.336	1	QRQY(1)LELECR	Q7L7X3	610	Serine/threonine-protein kinase TAO1	TAOK1
1888	3	Y	11	50.783	0.999643	SNILWDKEHIY(1)DEQPPNVEEWVK	Q16625-4;Q16625-3;Q16625	36;287;287	Occludin	OCLN
2363	3	Y	12	81.157	0.995471	TFNSELYS(0.004)LNDY(0.995)KPPIS(0.001)K	Q9UPN6	17	Protein SCAF8	SCAF8
2076	2	Y	11	155.08	0.883776	IENLQEGCS(0.017)Y(0.1)Y(0.884)FR	Q8WZ42-12;Q8WZ42-2;Q8WZ42;Q8WZ42-8;Q8WZ42-13;Q8WZ42-5;Q8WZ42-11;Q8WZ42-4;Q8WZ42-7;Q8WZ42-3;Q8WZ42-10;Q8WZ42-9	27837;26104;26196;26321;26330;24746;25269;25291;25461;18772;18897;18964	Titin	TTN
427	3	T	3	45.489	0.817412	AT(0.182)T(0.817)PPNQGRPDS(0.063)PVY(0.937)ANLQELK	Q8IWW6-2;Q8IWW6-4;Q8IWW6;Q8IWW6-3	231;231;231;231	Rho GTPase-activating protein 12	ARHGAP12
1779	3	Y	6	75.911	1	GFGFVY(1)FQNHDAADK	Q13151	145	Heterogeneous nuclear ribonucleoprotein A0	HNRNPA0
2092	2	Y	2	110.08	1	VY(1)DTPGPCPSVK	Q8WZ42-12;Q8WZ42-2;Q8WZ42;Q8WZ42-8;Q8WZ42-13;Q8WZ42-5;Q8WZ42-11;Q8WZ42-4;Q8WZ42-7;Q8WZ42-3;Q8WZ42-10;Q8WZ42-9	32103;30370;30462;30587;30596;29012;29535;29557;29727;23038;23163;23230	Titin	TTN
1533	4	Y	14	82.406	0.93867	MVVNEGSDGGQS(0.061)VY(0.939)HVHLHVLGGR	P49773	109	Histidine triad nucleotide-binding protein 1	HINT1
2038	3	Y	6	44.639	0.998033	LRLES(0.001)Y(0.998)IS(0.001)QQK	Q8TD43-2;Q8TD43;Q8TD43-3	82;256;256	Transient receptor potential cation channel subfamily M member 4	TRPM4
1042	2	Y	5	60.55	0.984364	VS(0.001)AQY(0.984)LS(0.015)EIEMAK	O75955;B4DVY7	203;155	Flotillin-1	FLOT1
1745	3	Y	5	48.568	0.999735	DSGLY(1)KDLLHK	Q08357	354	Sodium-dependent phosphate transporter 2	SLC20A2
790	4	Y	14	107.21	0.783974	TSPDHPTSLPEPDY(0.784)S(0.215)EFQS(0.001)HPYHR	F5GYU8;Q6UXY8-2;Q6UXY8	110;110;110	Transmembrane channel-like protein;Transmembrane channel-like protein 5	TMC5
2274	3	Y	15	64.454	0.999996	ATTGLKPVDSGCVAY(1)VLR	Q9HD20-2;Q9HD20	295;413	Manganese-transporting ATPase 13A1	ATP13A1
1712	3	Y	4	76.586	0.999992	AAAY(1)LDPNLNHTPNSSTK	Q8IYN9;Q05397;E7ESA6;J3QT16;Q05397-5;E5RFW9;E5RG54	5;5;49;5;5;5;5	Focal adhesion kinase 1	PTK2
1953	3	Y	5	75.102	0.999847	TNHIY(1)VSSDDIK	Q6P2Q9	2091	Pre-mRNA-processing-splicing factor 8	PRPF8
1678	3	Y	13	59.709	0.837741	YYDSRPGGY(0.002)GY(0.16)GY(0.838)GR	P98179	129	Putative RNA-binding protein 3	RBM3
1384	3	Y	15	57.798	0.931036	EILVGDVGQT(0.001)VDDPY(0.931)AT(0.068)FVK	P23528;G3V1A4;E9PK25	68;51;106	Cofilin-1	CFL1
2265	3	Y	6	59.227	0.790445	STS(0.038)S(0.171)PY(0.79)HAGNLLQR	Q9H792;H0YN99	880;880	Pseudopodium-enriched atypical kinase 1	PEAK1
548	3	Y	7	43.761	0.947294	AVLY(0.053)ADY(0.947)RAPGPAR	Q5W0G0;Q5W0F9;B4DN67;Q96J84-3;Q96J84;Q96J84-2	439;461;525;522;625;641	Kin of IRRE-like protein 1	KIRREL
726	2	Y	1	57.175	1	Y(1)APLHLVPLIER	E7EVJ5;E7EVF4;E7EWA4;Q96F07-2;Q96F07;E7EW33;F5H583;H7C229;Q7L576;Q7L576-2;Q7L576-3	1027;1053;1078;1053;1078;857;978;752;1054;623;248	Cytoplasmic FMR1-interacting protein 2;Cytoplasmic FMR1-interacting protein 1	CYFIP2
964	2	Y	3	94.692	0.999999	LAY(1)VAPTIPR	O14974-5;O14974-4;O14974-2;O14974;O14974-3	409;496;496;496;496	Protein phosphatase 1 regulatory subunit 12A	PPP1R12A
533	4	Y	14	47.774	1	AFQGPGHQAPHVHY(1)AR	B3KWG5;F8VW56;P21860-5;P21860-4;P21860	427;548;664;1248;1307	Receptor tyrosine-protein kinase erbB-3	ERBB3
1160	3	Y	16	74.732	0.804495	RGFFICDQPYEPVS(0.038)PY(0.804)S(0.157)CK	P07814	690	Bifunctional glutamate/proline--tRNA ligase;Glutamate--tRNA ligase;Proline--tRNA ligase	EPRS
482	2	Y	3	74.841	0.997216	NVY(0.997)Y(0.003)ELNDVR	Q5T5P2-2;Q5T5P2-7;A6NLF3;Q5T5P2;F5H1Q3	244;244;244;244;165	Sickle tail protein homolog	KIAA1217
1228	3	Y	7	122.63	1	CEFQDAY(1)VLLSEKK	P10809	243	60 kDa heat shock protein, mitochondrial	HSPD1
1724	3	Y	8	55.261	0.999974	STFDAHIY(1)EGR	Q05655;Q05655-2	64;64	Protein kinase C delta type;Protein kinase C delta type regulatory subunit;Protein kinase C delta type catalytic subunit	PRKCD
955	2	Y	1	85.522	1	Y(1)FDAATTEYVQK	O00757	219	Fructose-1,6-bisphosphatase isozyme 2	FBP2
2349	3	Y	9	46.069	1	REAIFCIQY(1)NIR	Q9UKX2	822	Myosin-2	MYH2
939	3	Y	7	81.904	0.998598	VT(0.001)PPEGY(0.999)EVVTVFPK	O00151	321	PDZ and LIM domain protein 1	PDLIM1
1167	2	Y	2	79.469	1	LY(1)AVVTR	P07948;P07948-2	306;285	Tyrosine-protein kinase Lyn	LYN
1404	3	Y	9	56.205	0.969087	ISPFEHQT(0.031)Y(0.969)CQR	P27361;E9PBK7;E9PJF0;E9PQW4;P27361-2;P27361-3;P28482;P28482-2	81;52;81;81;81;81;64;64	Mitogen-activated protein kinase 3;Mitogen-activated protein kinase;Mitogen-activated protein kinase 1	MAPK3
1242	2	Y	3	54.157	1	LNY(1)LDPR	P11387;Q969P6-2;Q969P6	723;461;559	DNA topoisomerase 1;DNA topoisomerase I, mitochondrial	TOP1
1090	2	Y	4	60.255	0.997706	VGFY(0.998)ES(0.002)DVMGR	P01023	708	Alpha-2-macroglobulin	A2M
529	2	Y	5	119.29	0.992958	VIQS(0.007)Y(0.993)NIR	B2RCS5;P35609;B7Z4P8	589;589;83	Alpha-actinin-2	ACTN2
1692	3	Y	8	72.29	0.970129	TQILAAS(0.03)Y(0.97)ELHK	Q01082;Q01082-2;Q01082-3	1805;1805;1792	Spectrin beta chain, non-erythrocytic 1	SPTBN1
2137	3	Y	1	71.614	1	Y(1)RCNVENLPR	Q92896;Q92896-3;Q92896-2;H3BM42	383;372;383;383	Golgi apparatus protein 1	GLG1
2016	3	Y	3	118.76	1	HAY(1)GLGEHYNSVTR	Q8N6M0	272	OTU domain-containing protein 6B	OTUD6B
481	3	Y	9	62.055	0.945585	NEGFY(0.001)ADPY(0.946)LY(0.054)HEGR	Q5T5P2-2;Q5T5P2-7;A6NLF3;Q5T5P2;F5H1Q3;Q5T5P2-4;Q5T5P2-8;Q5T5P2-6;Q5T5P2-3	397;397;397;397;318;115;115;115;115	Sickle tail protein homolog	KIAA1217
1694	3	Y	20	58.373	0.997509	MNHTVQTFFSPVNS(0.002)GQPPNY(0.998)EMLK	Q01628;C9JQL5	20;20	Interferon-induced transmembrane protein 3;Putative dispanin subfamily A member 2d	IFITM3
1671	3	Y	1	111.22	0.999891	Y(1)NSPPTQLSLKPNSQSLR	P78524;B4DDL8;P78524-3;P78524-2;E9PJC3	537;50;9;117;147	Suppression of tumorigenicity 5 protein	ST5
223	3	S	3	72.687	0.992649	WDS(0.993)Y(0.007)ENLSADGEVLHT(0.003)QGPVDGS(0.011)LY(0.986)AK	Q68CZ2;Q68CZ2-3	332;332	Tensin-3	TNS3
1946	3	Y	25	72.687	0.986331	WDS(0.993)Y(0.007)ENLSADGEVLHT(0.003)QGPVDGS(0.011)LY(0.986)AK	Q68CZ2;Q68CZ2-3	354;354	Tensin-3	TNS3
1559	3	Y	12	60.363	0.830155	GVNIGGAGS(0.045)Y(0.125)IY(0.83)EKPLAEGPQVTGPIEVPAAR	P52943;P52943-2	77;151	Cysteine-rich protein 2	CRIP2
1603	2	Y	6	76.221	0.999993	YGTCIY(1)QGR	P59666;P59665	85;85	Neutrophil defensin 3;HP 3-56;Neutrophil defensin 2;Neutrophil defensin 1;HP 1-56;Neutrophil defensin 2	DEFA3
1272	3	Y	4	82.069	1	WANY(1)HLENAGCNK	P13796	276	Plastin-2	LCP1
1572	3	Y	11	41.422	0.786043	FLEDDPS(0.001)DPT(0.073)Y(0.786)T(0.073)S(0.033)S(0.033)LGGK	P54753	792	Ephrin type-B receptor 3	EPHB3
1211	3	Y	6	64.454	0.769624	YISLIY(0.77)T(0.218)NY(0.012)EAGKDDYVK	P09211	109	Glutathione S-transferase P	GSTP1
942	4	Y	7	59.728	0.999892	RGSGELY(1)EHEKDLVWK	Q5SR50;O00329;F5H807	548;524;191	Phosphatidylinositol 4,5-bisphosphate 3-kinase catalytic subunit delta isoform	PIK3CD
1007	3	Y	4	58.723	1	LKDY(1)AFIHFDER	O60506-2;O60506;O60506-4;O60506-3;O60506-5	338;373;338;373;221	Heterogeneous nuclear ribonucleoprotein Q	SYNCRIP
2097	2	Y	2	140.91	0.996759	T(0.003)Y(0.997)ALNAAGVSK	Q8WZ42-12;Q8WZ42-2;Q8WZ42;Q8WZ42-8;Q8WZ42-13;Q8WZ42-5;Q8WZ42-11;Q8WZ42-4;Q8WZ42-7;Q8WZ42-3;Q8WZ42-10;Q8WZ42-9	31484;29751;29843;29968;29977;28393;28916;28938;29108;22419;22544;22611	Titin	TTN
1691	3	Y	8	55.755	0.985004	TAASGIPY(0.985)HS(0.014)EVPVS(0.001)LK	Q01082	2249	Spectrin beta chain, non-erythrocytic 1	SPTBN1
831	2	Y	5	73.928	0.999998	QALDY(1)VELSPLTQASPQR	Q9H2D6-5;F8W6V6;Q9H2D6-3;Q9H2D6-2;Q9H2D6;Q9H2D6-6	173;232;1773;1847;1945;232	TRIO and F-actin-binding protein	TRIOBP
962	2	Y	6	91.549	1	VCEPCY(1)EQLNR	O14964-2;O14964	216;216	Hepatocyte growth factor-regulated tyrosine kinase substrate	HGS
1114	3	Y	3	85.909	1	DKY(1)EPAAVSEQGDKK	P05023-4;P05023;P05023-2	10;10;10	Sodium/potassium-transporting ATPase subunit alpha-1	ATP1A1
1655	2	Y	2	97.431	0.987323	T(0.013)Y(0.987)AICGAIR	Q8WVC2;P63220;Q9BYK1	53;53;53	40S ribosomal protein S21	RPS21
1823	3	Y	13	53.444	0.985354	VYAPAS(0.002)T(0.002)LVDQPY(0.985)ANEGT(0.01)VVVTER	Q14126	979	Desmoglein-2	DSG2
1925	2	Y	4	47.187	1	ALEY(1)ACGIK	Q5T1Z0;Q9H008-2;Q9H008	178;178;178	Phospholysine phosphohistidine inorganic pyrophosphate phosphatase	LHPP
1999	3	Y	8	70.41	0.946033	IAEENLT(0.054)Y(0.946)AELELIKPHR	Q8IW00	289	V-set and transmembrane domain-containing protein 4	VSTM4
761	4	Y	6	69.361	0.948389	HAT(0.052)GNY(0.948)IIIMDADLSHHPK	E9PHH5;Q5QPK2;O60762	113;113;113	Dolichol-phosphate mannosyltransferase subunit 1	DPM1
1955	3	Y	4	109.1	0.994831	TS(0.001)HY(0.995)LT(0.004)PQSNHLSLSK	Q6R327;Q6R327-3	1269;1269	Rapamycin-insensitive companion of mTOR	RICTOR
1527	2	Y	4	54.611	1	AGLY(1)GLPR	P49327	45	Fatty acid synthase;[Acyl-carrier-protein] S-acetyltransferase;[Acyl-carrier-protein] S-malonyltransferase;3-oxoacyl-[acyl-carrier-protein] synthase;3-oxoacyl-[acyl-carrier-protein] reductase;3-hydroxyacyl-[acyl-carrier-protein] dehydratase;Enoyl-[acyl-carrier-protein] reductase;Oleoyl-[acyl-carrier-protein] hydrolase	FASN
1383	3	Y	7	56.404	0.973427	KESY(0.001)SIY(0.973)VY(0.025)K	P23527;Q16778;P33778;P06899;Q8N257;Q6DRA6;Q6DN03	41;41;41;41;41;41;41	Histone H2B type 1-O;Histone H2B type 2-E;Histone H2B type 1-B;Histone H2B type 1-J;Histone H2B type 3-B;Putative histone H2B type 2-D;Putative histone H2B type 2-C	HIST1H2BO
943	3	Y	2	74.987	1	FY(1)GPQVNNISHTK	O00401	175	Neural Wiskott-Aldrich syndrome protein	WASL
496	4	Y	19	87.676	1	QLFHPEQLITGKEDAANNY(1)AR	A8MUB1;P68366;P68363;F8VS66;Q71U36;Q71U36-2;Q13748;Q13748-2;Q9BQE3;F5H5D3	88;103;103;103;103;68;103;103;103;173	Tubulin alpha-4A chain;Tubulin alpha-1B chain;Tubulin alpha-1A chain;Tubulin alpha-3C/D chain;Tubulin alpha-1C chain	TUBA4A
2091	3	Y	20	62.582	0.98073	SAILEIPSSTVEDAGQY(0.007)NCY(0.981)IENAS(0.011)GK	Q8WZ42-12;Q8WZ42-2;Q8WZ42;Q8WZ42-8;Q8WZ42-13;Q8WZ42-5;Q8WZ42-11;Q8WZ42-4;Q8WZ42-7	9185;8776;8868;8993;8868;8868;7941;7941;8133	Titin	TTN
999	2	Y	7	70.399	0.999344	AIT(0.001)NNQY(0.999)EIV	O43657	242	Tetraspanin-6	TSPAN6
1934	2	Y	7	85.813	0.995394	FSPDS(0.005)QY(0.995)IDNR	Q5VWV2;Q8TEW0-5;Q8TEW0-3;Q8TEW0-7;Q8TEW0-6;Q8TEW0-4;Q8TEW0-11;Q8TEW0-2;Q8TEW0;F5GZI3;Q5VWU8;Q8TEW0-9;Q8TEW0-10;Q8TEW0-8	344;344;344;388;388;388;388;388;388;118;388;388;388;388	Partitioning defective 3 homolog	PARD3
492	2	Y	4	78.324	0.999846	YSLY(1)EVHVSGER	A8MQ02;J3KN01;P55196-1;P55196;P55196-5;Q5TIG5;C9JX92;P55196-2;P55196-6;P55196-3	94;94;94;94;94;94;94;94;94;94	Afadin	MLLT4
816	3	Y	11	77.554	0.998709	GLPPSNHHAVY(0.999)DVPPS(0.001)VSK	F5H855;P56945-5;P56945-8;P56945;P56945-7;P56945-2;P56945-6;P56945-4	277;304;306;306;324;324;352;158	Breast cancer anti-estrogen resistance protein 1	BCAR1
1168	2	Y	7	74.987	0.832282	SLDNGGY(0.832)Y(0.166)IS(0.001)PR	P07948;P07948-2	193;172	Tyrosine-protein kinase Lyn	LYN
1174	2	Y	5	55.724	0.782262	TT(0.001)PS(0.214)Y(0.782)VAFT(0.003)DTER	P08107;P08107-2;P11142;E9PKE3;P11142-2;E9PNE6;P17066;P48741;P54652	41;41;41;41;41;41;43;43;42	Heat shock 70 kDa protein 1A/1B;Heat shock cognate 71 kDa protein;Heat shock 70 kDa protein 6;Putative heat shock 70 kDa protein 7;Heat shock-related 70 kDa protein 2	HSPA1A
840	3	Y	8	83.045	0.874577	DVHNLDY(0.125)Y(0.875)KK	F8W9L4;P22607-3;P22607-4;P22607;P22607-2	649;536;648;648;650	Fibroblast growth factor receptor;Fibroblast growth factor receptor 3	FGFR3
1444	2	Y	3	51.276	0.997924	DGY(0.998)NY(0.002)TLSK	P31949	30	Protein S100-A11;Protein S100-A11, N-terminally processed	S100A11
2043	2	Y	2	157.96	1	VY(1)SQVTVQR	Q8TE68;B4DKV7;Q8TE68-4;Q8TE68-2;K7ELW3	684;620;463;557;370	Epidermal growth factor receptor kinase substrate 8-like protein 1	EPS8L1
2386	3	Y	9	48.188	0.999925	KSTVLQQQY(1)NR	Q9Y490;Q5TCU6	436;436	Talin-1	TLN1
986	3	Y	6	53.3	0.780729	ATNVT(0.219)Y(0.781)QAHHVSR	O43252	30	Bifunctional 3'-phosphoadenosine 5'-phosphosulfate synthase 1;Sulfate adenylyltransferase;Adenylyl-sulfate kinase	PAPSS1
895	2	Y	4	47.187	1	AGEY(1)IFER	J3KNU8;Q02252	255;268	Methylmalonate-semialdehyde dehydrogenase [acylating], mitochondrial	ALDH6A1
1355	3	Y	2	74.029	0.998043	GY(0.998)GY(0.002)GQGAGTLSTDKGESLGIK	P21291;E9PS42;E9PP21	71;71;38	Cysteine and glycine-rich protein 1	CSRP1
590	3	Y	10	57.288	0.986532	NYILDQT(0.001)NVY(0.987)GS(0.013)AQR	B7Z4B8;Q9BUJ2-4;Q9BUJ2-2;Q9BUJ2;Q9BUJ2-3	421;410;510;510;396	Heterogeneous nuclear ribonucleoprotein U-like protein 1	HNRNPUL1
477	3	Y	2	62.861	0.998578	VY(0.999)GT(0.001)IKPAFNQNSAAK	E7EUA2;A6NHU9;Q9UPX8-4;Q9UPX8;Q9UPX8-3	321;918;322;538;917	SH3 and multiple ankyrin repeat domains protein 2	SHANK2
1035	3	Y	7	97.463	0.995388	AHQSES(0.004)Y(0.995)LPIGCK	O75815;O75815-3;O75815-2	341;250;17	Breast cancer anti-estrogen resistance protein 3	BCAR3
1138	3	Y	6	46.844	1	HLEIIY(1)EINQK	P06737-2;P06737;E9PK47	371;405;405	Glycogen phosphorylase, liver form;Phosphorylase	PYGL
2330	2	Y	7	76.073	0.959503	VSLEEIY(0.96)S(0.031)GCT(0.01)K	Q9UDY4	172	DnaJ homolog subfamily B member 4	DNAJB4
2359	5	Y	20	46.63	0.998074	NSSYVHGGVDAS(0.001)GKPQEAVY(0.998)GQNDIHHK	Q9UN86-2;Q9UN86	56;56	Ras GTPase-activating protein-binding protein 2	G3BP2
2234	3	Y	11	44.299	0.946725	NHSPS(0.001)FNS(0.007)T(0.045)IY(0.947)EVIGK	Q9BZW8-4;Q9BZW8-2;Q9BZW8	245;337;342	Natural killer cell receptor 2B4	CD244
1622	2	Y	1	80.102	0.959703	Y(0.96)S(0.039)Y(0.001)VCPDLVK	P61158;B4DXW1;F5H3P5	231;180;169	Actin-related protein 3	ACTR3
1030	2	Y	6	44.973	1	HWPVPY(1)K	O75503	57	Ceroid-lipofuscinosis neuronal protein 5	CLN5
1865	3	Y	11	59.116	0.999994	WFSIQNNQLVY(1)QKK	Q15057	298	Arf-GAP with coiled-coil, ANK repeat and PH domain-containing protein 2	ACAP2
1497	3	Y	11	69.979	0.922161	LEDY(0.003)FET(0.011)DS(0.011)S(0.045)Y(0.922)S(0.008)DANNFIR	P42685;B4DY49	497;355	Tyrosine-protein kinase FRK	FRK
767	3	Y	6	65.374	0.981805	LKET(0.008)GY(0.982)VVERPS(0.004)T(0.004)T(0.004)K	E9PQN2;E9PKI6;E9PK91;Q9NYF8-3;Q9NYF8-2;Q9NYF8	464;466;466;464;464;466	Bcl-2-associated transcription factor 1	BCLAF1
1328	3	Y	1	48.568	0.942548	Y(0.943)RDVS(0.057)PFDHSR	P18031	46	Tyrosine-protein phosphatase non-receptor type 1	PTPN1
1545	3	Y	19	69.779	0.893747	SSGSPYGGGYGSGGGS(0.015)GGY(0.894)GS(0.091)R	P51991-2;P51991	351;373	Heterogeneous nuclear ribonucleoprotein A3	HNRNPA3
974	3	Y	2	57.525	0.999952	EY(1)VNASEVSSGKPVSAR	O15231-3;O15231-4;O15231-7;O15231;O15231-8;O15231-6;J3KNL4;O15231-2;O15231-5	582;522;552;581;584;613;349;344;360	Zinc finger protein 185	ZNF185
784	3	Y	7	43.594	0.9888	T(0.001)KES(0.007)GEY(0.989)AIS(0.003)IK	F5GXH7;Q9UKW4-3;Q9UKW4-2;Q9UKW4;Q9UKW4-4	110;146;612;706;706	Guanine nucleotide exchange factor VAV3	VAV3
132	3	S	14	114.9	0.999875	KLEKEEEEGISQES(1)S(1)EEEQ	P17096;P17096-2	102;91	High mobility group protein HMG-I/HMG-Y	HMGA1
133	3	S	15	114.9	0.999875	KLEKEEEEGISQES(1)S(1)EEEQ	P17096;P17096-2	103;92	High mobility group protein HMG-I/HMG-Y	HMGA1
1179	2	Y	7	50.354	0.949893	DNS(0.013)T(0.037)MGY(0.95)MMAK	P08238;Q58FF7	619;492	Heat shock protein HSP 90-beta;Putative heat shock protein HSP 90-beta-3	HSP90AB1
1317	3	Y	5	110.92	0.999126	SMSVY(0.999)CT(0.001)PNKPSR	P16615;P16615-5;P16615-3;P16615-4;P16615-2	497;497;497;470;497	Sarcoplasmic/endoplasmic reticulum calcium ATPase 2	ATP2A2
1143	4	Y	5	54.559	0.999994	ADKDY(1)HFKVDNDENEHQLSLR	P06748-3;P06748-2;P06748	29;29;29	Nucleophosmin	NPM1
67	3	S	21	115.85	0.770879	LCDFGSASHVADNDITPY(0.229)LVS(0.771)R	F5H2U2;Q13523	838;852	Serine/threonine-protein kinase PRP4 homolog	PRPF4B
485	4	Y	10	62.082	0.909184	QS(0.001)S(0.002)VT(0.006)VVS(0.081)QY(0.909)DNLEDY(0.001)HSLPQHQR	A7KAX9;A7KAX9-2	2023;1674	Rho GTPase-activating protein 32	ARHGAP32
1760	3	Y	7	72.29	0.99862	RTEELIY(0.999)LS(0.001)QK	Q12774;Q12774-2	1370;292	Rho guanine nucleotide exchange factor 5	ARHGEF5
2230	3	Y	4	56.569	0.947635	RT(0.042)DY(0.948)VS(0.01)PTASALR	Q9BY89	979	Uncharacterized protein KIAA1671	KIAA1671
1667	2	Y	3	80.746	0.996388	T(0.004)QY(0.996)NQVPSEDFER	P78310-7;P78310-2;P78310-6;P78310	277;318;318;318	Coxsackievirus and adenovirus receptor	CXADR
1466	3	Y	7	59.227	0.993822	VIQYLAY(0.994)VAS(0.003)S(0.003)HK	P35579;P35579-2;Q5BKV1	193;57;193	Myosin-9	MYH9
2401	2	Y	3	57.859	0.994819	VIY(0.995)S(0.004)QPS(0.001)AR	Q9Y624;B7Z941	280;231	Junctional adhesion molecule A	F11R
56	4	S	19	142.72	1	KPATPAEDDEDDDIDLFGS(1)DNEEEDKEAAQLR	E9PRY8;P29692-2;P29692;P29692-4;E9PQZ1;P29692-3	578;528;162;143;119;138	Elongation factor 1-delta	EEF1D
1313	2	Y	9	72.2	0.999999	LYDLNMPAY(1)VK	P16333-2;P16333	48;112	Cytoplasmic protein NCK1	NCK1
1315	2	Y	2	58.917	1	VY(1)VQHLLK	P16435;E7EVY7;E7EMD0;F5H468	604;506;345;415	NADPH--cytochrome P450 reductase	POR
580	2	Y	4	45.368	0.968312	QGT(0.027)Y(0.968)GGY(0.005)FR	H3BRV0;Q99613;B5ME19	871;881;882	Eukaryotic translation initiation factor 3 subunit C;Eukaryotic translation initiation factor 3 subunit C-like protein	EIF3C
2310	2	Y	8	76.341	0.995862	SGPLEACY(0.996)GELGQS(0.004)R	Q9NXD2	708	Myotubularin-related protein 10	MTMR10
874	3	Y	2	78.505	0.970785	T(0.029)Y(0.971)EEGLKHEANNPQLK	P31948;G3XAD8;F5H783;F5GXD8	95;142;95;95	Stress-induced-phosphoprotein 1	STIP1
567	3	Y	4	68.355	0.998898	INNY(0.999)LT(0.001)VPAHK	B4DTZ6;P19634	344;683	Sodium/hydrogen exchanger;Sodium/hydrogen exchanger 1	SLC9A1
535	2	Y	4	48.568	0.752996	GPS(0.244)Y(0.753)GLS(0.003)AEVK	B4DDF4;B4DUT8;Q99439;Q99439-2;K7ES69;F8WA86;Q15417	12;12;12;12;12;10;10	Calponin-2;Calponin-3	CNN2
1992	2	Y	8	74.475	0.930906	QEDAPVVY(0.931)LGS(0.069)FR	Q86YV5	132	Tyrosine-protein kinase SgK223	SGK223
1342	2	Y	5	54.259	0.803728	SIS(0.002)LY(0.804)Y(0.186)T(0.009)GEK	P19338	462	Nucleolin	NCL
996	2	Y	2	91.549	1	GY(1)ADLISSGR	O43520	1217	Phospholipid-transporting ATPase IC	ATP8B1
1227	4	Y	5	112.58	0.843075	GKDS(0.149)Y(0.843)ET(0.008)SQLDDQSAETHSHK	P10451-5;P10451-3;P10451-4;P10451-2;P10451	211;198;203;211;225	Osteopontin	SPP1
1014	3	Y	18	47.155	0.921466	VASMPLISSTCDMVS(0.012)AAY(0.921)AS(0.033)T(0.033)K	O60664-4;O60664-3;O60664	46;46;46	Perilipin-3	PLIN3
1067	2	Y	6	62.055	0.936643	ANNT(0.001)FY(0.937)GLS(0.063)AGVFTK	P00352	426	Retinal dehydrogenase 1	ALDH1A1
2394	3	Y	11	60.621	0.953685	DTCY(0.002)S(0.002)PKPS(0.017)VY(0.954)LS(0.017)T(0.005)PS(0.002)S(0.002)AS(0.001)K	Q9Y5K6	548	CD2-associated protein	CD2AP
1083	2	Y	1	53.756	1	Y(1)LVIQGDER	P00533;E9PFD7;Q504U8	978;925;933	Epidermal growth factor receptor	EGFR
1672	3	Y	3	46.704	1	LEY(1)HQVIQQMEQK	P80303-2;P80303;J3KQU0	389;389;359	Nucleobindin-2;Nesfatin-1	NUCB2
560	2	Y	2	86.898	0.975221	S(0.025)Y(0.975)STLTTVR	B4DQW3;Q96NY8	154;445	Nectin-4;Processed poliovirus receptor-related protein 4	PVRL4
191	2	S	3	80.871	0.810416	LS(0.124)S(0.81)FT(0.007)S(0.011)Y(0.047)ENPT	Q13882	443	Protein-tyrosine kinase 6	PTK6
1507	3	Y	1	95.57	0.999999	Y(1)FDGSGGNNHAVEHYR	P45974-2;P45974	223;223	Ubiquitin carboxyl-terminal hydrolase 5	USP5
502	3	Y	4	44.662	0.905052	VT(0.095)WY(0.905)KNQVPINVHANPGK	A8MX12;P52179-2;P52179	311;311;311	Myomesin-1	MYOM1
953	3	Y	7	91.657	1	VRPCVVY(1)GGADIGQQIR	O00571-2;O00571;B4DXX7;O15523	285;301;296;299	ATP-dependent RNA helicase DDX3X;ATP-dependent RNA helicase DDX3Y	DDX3X
472	3	Y	4	48.288	0.999948	HREY(1)MEQQEINEPSLSSK	A1BQX2;Q8N4S9-2;Q8N4S9	261;377;377	MARVEL domain-containing protein 2	MARVELD2
2041	3	Y	1	50.088	1	Y(1)LEPGIPPEQPHQR	Q8TE67-2;Q8TE67;Q8TE67-3	183;183;184	Epidermal growth factor receptor kinase substrate 8-like protein 3	EPS8L3
1981	2	Y	8	85.813	1	CCCPEALY(1)AAGK	Q86X29-3;Q86X29-4;Q86X29;Q86X29-2	290;290;309;272	Lipolysis-stimulated lipoprotein receptor	LSR
2116	3	Y	1	71.408	0.99997	Y(1)GIGEPLESGPVTACNPYKPPGPPSTPEVSAITK	Q8WZ42-12;Q8WZ42-2;Q8WZ42;Q8WZ42-8;Q8WZ42-13;Q8WZ42-5;Q8WZ42-11;Q8WZ42-4;Q8WZ42-7;Q8WZ42-3;Q8WZ42-10;Q8WZ42-9	27450;25717;25809;25934;25943;24359;24882;24904;25074;18385;18510;18577	Titin	TTN
576	3	Y	1	154.34	1	Y(1)QLYTGAEPTTSEFTVLMHGPK	B4DYT9;Q86TD4-2;Q86TD4	79;121;580	Sarcalumenin	SRL
1776	2	Y	1	68.657	0.975822	Y(0.976)S(0.024)SMAASFR	Q13113	83	PDZK1-interacting protein 1	PDZK1IP1
979	3	Y	6	63.682	0.985855	GLPS(0.011)DY(0.986)GRPLS(0.003)FPPPR	O15357-2;O15357	920;1162	Phosphatidylinositol 3,4,5-trisphosphate 5-phosphatase 2	INPPL1
1105	2	Y	4	124.12	0.999779	PYQY(1)PALTPEQK	P04075;J3KPS3;P04075-2;H3BQN4	5;5;59;5	Fructose-bisphosphate aldolase A	ALDOA
1287	3	Y	10	78.814	0.796361	HVAAGTQQPY(0.796)T(0.204)DGVR	P14923	550	Junction plakoglobin	JUP
1843	3	Y	8	65.043	0.814147	YIEDEDY(0.173)Y(0.814)KAS(0.01)VT(0.002)R	Q14289-2;Q14289;E9PBI4	580;580;326	Protein-tyrosine kinase 2-beta	PTK2B
1762	4	Y	5	86.987	0.962515	HS(0.005)S(0.021)VY(0.963)PT(0.012)QEELEAVQNMVSHTER	Q12906;Q12906-7;Q12906-5;Q12906-4;Q12906-2;Q12906-6;Q12906-3;K7ENK6	22;22;22;22;22;22;22;22	Interleukin enhancer-binding factor 3	ILF3
1966	3	Y	10	73.927	0.999187	KNIPEGS(0.001)HQY(0.999)ELLK	Q9H8S9;Q7L9L4;Q7L9L4-2;H7BZ12;Q9H8S9-2	26;26;31;26;26	MOB kinase activator 1A;MOB kinase activator 1B	MOB1A
1220	3	Y	1	44.612	0.989148	Y(0.989)HT(0.011)VNGHNCEVR	P09651;F8W6I7;P09651-3;P09651-2	167;167;167;167	Heterogeneous nuclear ribonucleoprotein A1;Heterogeneous nuclear ribonucleoprotein A1, N-terminally processed	HNRNPA1
712	2	Y	1	107.06	0.999997	Y(1)ATLSLFNTYK	E7EPN9;Q9Y520-3;Q9Y520-6;Q9Y520-4;Q9Y520-5;Q9Y520;Q9Y520-7	17;17;17;17;17;17;17	Protein PRRC2C	PRRC2C
727	2	Y	7	78.342	0.879219	DINNIDY(0.879)Y(0.121)KK	S4R381;E7EVR7;P21802-22;P21802-4;P21802-20;P21802-15;P21802-21;P21802-23;P21802-8;P21802-2;P21802-13;P21802-17;P21802-12;P21802-6;P21802-7;P21802-9;P21802-5;P21802-10;P21802-18;P21802;P21802-3;P21802-16;P21802-11	428;542;568;566;539;540;567;544;654;656;657;657;657;654;657;657;654;657;655;656;657;657;657	Fibroblast growth factor receptor;Fibroblast growth factor receptor 2	FGFR2
2196	3	Y	13	59.68	0.995268	VHFPASTDYST(0.004)QY(0.995)GLK	Q99569;Q99569-2	1160;1117	Plakophilin-4	PKP4
2397	3	Y	6	60.255	0.998844	AFEQQY(0.999)S(0.001)PIPR	Q9Y5S8-3;Q9Y5S8;A6NGA6	373;373;336	NADPH oxidase 1	NOX1
1959	2	Y	2	55.676	0.999836	IY(1)AVSIR	Q6ZMW3-2;Q6ZMW3	1311;1311	Echinoderm microtubule-associated protein-like 6	EML6
2231	3	Y	1	45.653	1	Y(1)DIVHAVGER	Q9BY89	733	Uncharacterized protein KIAA1671	KIAA1671
792	3	Y	6	60.489	0.779216	VPEPGY(0.779)T(0.221)KVPEPGSIK	F5GZ12;Q9UBC9	98;106	Small proline-rich protein 3	SPRR3
1666	3	Y	21	77.576	0.941288	SYIGSNHSSLGSMSPS(0.004)NMEGY(0.941)S(0.055)K	P78310-7;P78310-2;P78310-6;P78310	272;313;313;313	Coxsackievirus and adenovirus receptor	CXADR
1156	2	Y	4	45.28	0.805336	IS(0.001)VY(0.805)Y(0.19)NEAT(0.004)GGK	Q5JP53;P07437;E9PBJ4	32;50;50	Tubulin beta chain	TUBB
618	2	Y	4	58.981	0.873147	AFS(0.015)Y(0.873)Y(0.111)GPLR	C9JAB2;Q16629-3;Q16629-2;Q16629-4;Q16629	33;33;33;33;33	Serine/arginine-rich splicing factor 7	SRSF7
1778	3	Y	8	70.783	0.991369	AVPKEDIY(0.991)S(0.009)GGGGGGSR	Q13151	180	Heterogeneous nuclear ribonucleoprotein A0	HNRNPA0
1124	3	Y	8	44.925	0.918054	AQAVHPGY(0.918)GFLS(0.082)ENK	P05165-3;P05165-2;P05165	143;117;143	Propionyl-CoA carboxylase alpha chain, mitochondrial	PCCA
1113	3	Y	3	63.185	0.960067	EIY(0.96)T(0.039)HFT(0.001)CATDTK	P04899;P04899-4;B4E2X5;P04899-3;P04899-2;B3KTZ0;F5GZL8;P08754;P63096;P63096-2	321;321;269;284;305;305;240;320;320;268	Guanine nucleotide-binding protein G(i) subunit alpha-2;Guanine nucleotide-binding protein G(k) subunit alpha;Guanine nucleotide-binding protein G(i) subunit alpha-1	GNAI2
1071	4	Y	19	69.765	0.76984	FALPSPQHILGLPVGQHIY(0.77)LS(0.23)AR	P00387-2;P00387;P00387-3	57;80;113	NADH-cytochrome b5 reductase 3;NADH-cytochrome b5 reductase 3 membrane-bound form;NADH-cytochrome b5 reductase 3 soluble form	CYB5R3
1289	2	Y	7	124.07	0.850693	NEGTAT(0.149)Y(0.851)AAAVLFR	P14923	644	Junction plakoglobin	JUP
752	4	Y	7	44.511	0.986161	EKQGAMY(0.986)HT(0.014)QHLR	E9PGF5;E9PF55;Q9HBL0	458;458;458	Tensin-1	TNS1
508	2	Y	2	81.448	0.999994	QY(1)EQQTYQVIPEVIK	B0QY89;Q9Y262-2;Q9Y262	83;40;40	Eukaryotic translation initiation factor 3 subunit L	EIF3L
1459	2	Y	6	130.2	0.98577	KGS(0.014)GDY(0.986)MPMSPK	P35568	632	Insulin receptor substrate 1	IRS1
1224	3	Y	6	48.568	0.843801	T(0.156)PHGDY(0.844)IEFPCYR	P09917-2;P09917	95;95	Arachidonate 5-lipoxygenase	ALOX5
2347	3	Y	6	67.928	0.984952	KPES(0.015)PY(0.985)GNLCDAPDSPRPVK	Q9UKA4	424	A-kinase anchor protein 11	AKAP11
833	3	Y	14	77.42	0.991874	PGSSIPGSPGHT(0.008)IY(0.992)AK	F8W8M4;Q5T6N4;O14639-2;O14639;H0Y3K7;Q5T6N2;Q5JVV3;J3QSX6;O14639-3;O14639-5	313;401;313;373;313;341;85;85;57;85	Actin-binding LIM protein 1	ABLIM1
250	4	S	13	46.416	0.922534	S(0.002)HPS(0.004)LS(0.004)T(0.009)T(0.009)NQQMS(0.923)PIIQS(0.038)GS(0.028)S(0.115)KPS(0.313)PIY(0.287)IS(0.134)S(0.05)Y(0.046)S(0.019)S(0.019)PAR	Q99569-2	1037	Plakophilin-4	PKP4
2321	4	Y	10	52.451	0.999009	KQENVS(0.001)QEIY(0.999)EDVEDLKNNSK	Q9P2B7-2;Q9P2B7	292;292	UPF0501 protein KIAA1430	KIAA1430
1719	2	Y	8	46.462	0.860186	YMEDS(0.004)T(0.004)Y(0.131)Y(0.86)K	Q8IYN9;Q05397;E7ESA6;J3QT16;Q05397-5;E9PEI4;Q8N9D7;Q05397-3;Q05397-4;Q05397-2	577;577;621;577;577;205;245;425;425;425	Focal adhesion kinase 1	PTK2
1636	3	Y	9	45.829	1	GGGHVAQIY(1)AIR	P62249;M0R210;M0R3H0	82;65;82	40S ribosomal protein S16	RPS16
1868	3	Y	4	46.069	1	GKCY(1)GLHAFIVPIR	Q15067;Q15067-3;Q15067-2	200;162;200	Peroxisomal acyl-coenzyme A oxidase 1	ACOX1
391	3	T	8	114.55	0.79326	VPCAY(0.207)DKT(0.793)ALALEVGDIVK	P46109	254	Crk-like protein	CRKL
1319	2	Y	2	66.246	0.999996	MY(1)VDPSEINPSMPQR	P16885	759	1-phosphatidylinositol 4,5-bisphosphate phosphodiesterase gamma-2	PLCG2
1443	3	Y	1	78.324	1	Y(1)LAEVATGDDKKR	P31947-2;P31947	98;130	14-3-3 protein sigma	SFN
1223	3	Y	8	48.527	0.97924	S(0.001)Y(0.002)GAADHY(0.979)GPDPT(0.018)K	P09769;F5H3M4	34;34	Tyrosine-protein kinase Fgr	FGR
277	2	S	1	56.681	0.999972	S(1)GEDEQQEQTIAEDLVVTK	Q9UQ80;F8VR77	2;2	Proliferation-associated protein 2G4	PA2G4
756	3	Y	10	66.809	0.96123	SFSAPAT(0.039)QAY(0.961)GHEIPLR	E9PGF5;E9PF55;Q9HBL0	1034;1042;1055	Tensin-1	TNS1
930	3	Y	8	66.606	0.78739	S(0.038)VVGT(0.175)PAY(0.787)LAPEVLLNQGYNR	M0R2R2;M0QZW1;Q9BZL6	560;717;717	Serine/threonine-protein kinase D;Serine/threonine-protein kinase D2	PRKD2
76	4	S	3	51.566	1	RNS(1)LKELWLVIHGR	H3BUX2;J3KNF8;O43169;D6RFH4	33;37;33;33	Cytochrome b5 type B	CYB5B
2175	3	Y	9	68.107	0.998722	RLPDAHS(0.001)DY(0.999)AR	Q96PK6	645	RNA-binding protein 14	RBM14
883	3	Y	7	44.318	0.975167	KIY(0.001)SGDY(0.975)Y(0.024)R	H0YNK6;Q06418;E9PHX8;Q12866	640;685;577;753	Tyrosine-protein kinase receptor TYRO3;Tyrosine-protein kinase Mer	TYRO3
1954	3	Y	5	60.398	0.998921	T(0.001)HFDY(0.999)QFGYR	Q6PKG0-3;Q6PKG0	284;361	La-related protein 1	LARP1
1299	3	Y	8	57.973	1	AFVAIGDY(1)NGHVGLGVK	P15880;E9PM36;E9PPT0	133;103;133	40S ribosomal protein S2	RPS2
530	3	Y	4	51.193	1	HRDY(1)VCFR	Q96RV3-2;B2RTR6;Q96RV3-3;Q96RV3	580;580;580;580	Pecanex-like protein 1	PCNX
559	3	Y	9	127.17	1	AKPTGNGIY(1)INGR	B4DQW3;Q96NY8	211;502	Nectin-4;Processed poliovirus receptor-related protein 4	PVRL4
2192	3	Y	8	41.695	0.918393	LQHQQLY(0.063)Y(0.918)S(0.017)QDDS(0.001)NRK	Q99569;Q99569-2	1116;1073	Plakophilin-4	PKP4
1300	3	Y	3	98.368	0.998351	S(0.002)PY(0.998)QEFTDHLVK	P15880;E9PQD7	266;208	40S ribosomal protein S2	RPS2
534	3	Y	14	55.437	0.978644	SLEATDSAFDNPDY(0.979)WHS(0.021)R	B3KWG5;F8VW56;P21860-5;P21860-4;P21860	448;569;685;1269;1328	Receptor tyrosine-protein kinase erbB-3	ERBB3
1649	2	Y	4	78.77	0.999992	DTLY(1)EAVR	P62906	11	60S ribosomal protein L10a	RPL10A
853	2	Y	6	74.92	0.876744	DIIS(0.004)DY(0.877)KY(0.12)K	F8WCP0;F8WCL5	3035;3035	Nebulin	NEB
972	3	Y	4	64.121	0.999613	RLDY(1)ITAEIKR	O15212	82	Prefoldin subunit 6	PFDN6
2085	2	Y	4	52.725	0.952726	LS(0.001)WY(0.953)KGT(0.047)EK	Q8WZ42-12;Q8WZ42-2;Q8WZ42;Q8WZ42-8;Q8WZ42-13;Q8WZ42-5;Q8WZ42-11;Q8WZ42-4;Q8WZ42-7	9935;9526;9618;9743;9618;9618;8691;8691;8883	Titin	TTN
703	3	Y	8	90.614	1	KALEAEKY(1)GFQK	E7EME8;Q9HAU0-3;Q9HAU0-5;Q9HAU0-8;Q9HAU0;Q9HAU0-2;Q9HAU0-4;Q9HAU0-6;A0JP02	219;327;327;219;327;327;327;333;85	Pleckstrin homology domain-containing family A member 5	PLEKHA5
499	3	Y	12	69.331	0.771772	SPHDEDPQAVT(0.228)Y(0.772)AEVK	A8MVE2;Q8NHL6;Q8NHL6-2;F6TER3;Q8NHL6-4;Q8NHL6-3	546;562;563;613;563;564	Leukocyte immunoglobulin-like receptor subfamily B member 1	LILRB1
531	2	Y	3	70.783	0.999988	ALY(1)LIATNGTPELQNPEK	E9PM17;B3KNX7;Q13153;Q13153-2;Q13177	376;474;474;474;453	Serine/threonine-protein kinase PAK 1;Serine/threonine-protein kinase PAK 2;PAK-2p27;PAK-2p34	PAK1
1374	3	Y	22	85.387	0.983803	NMGGPYGGGNY(0.002)GPGGS(0.001)GGS(0.013)GGY(0.984)GGR	P22626;P22626-2	347;335	Heterogeneous nuclear ribonucleoproteins A2/B1	HNRNPA2B1
1949	2	Y	4	100.22	0.999508	IAAY(1)AYSALSQIR	Q6IAA8	138	Ragulator complex protein LAMTOR1	LAMTOR1
2037	3	Y	16	88.176	0.936017	NTDYTELHQQNT(0.003)DLIY(0.936)QT(0.061)GPK	Q8TBA6-2;Q8TBA6	54;54	Golgin subfamily A member 5	GOLGA5
2376	3	Y	13	97.256	0.964458	ASESSKPWPDAT(0.013)Y(0.964)GT(0.02)GS(0.002)AS(0.001)R	Q9Y2W1	228	Thyroid hormone receptor-associated protein 3	THRAP3
1586	2	Y	2	72.325	1	HY(1)PVFENPK	P55265;E7ENU4;P55265-5;P55265-3;P55265-2;P55265-4	989;1032;694;944;963;1032	Double-stranded RNA-specific adenosine deaminase	ADAR
1431	2	Y	6	70.41	0.999328	SPAAPY(0.999)FLGSSFSPVR	P30291	132	Wee1-like protein kinase	WEE1
2125	2	Y	2	50.353	0.835076	Y(0.165)Y(0.835)GAVGSTLR	Q8WZ42-12;Q8WZ42-2;Q8WZ42;Q8WZ42-8;Q8WZ42-13;Q8WZ42-5;Q8WZ42-11;Q8WZ42-4;Q8WZ42-7;Q8WZ42-3;Q8WZ42-10;Q8WZ42-9	33207;31474;31566;31691;31700;30116;30639;30661;30831;24142;24267;24334	Titin	TTN
1978	2	Y	3	63.185	0.989869	DIY(0.99)S(0.008)T(0.002)VIDIHTLR	Q86VY9	164	Transmembrane protein 200A	TMEM200A
1472	3	Y	6	60.157	0.792283	LYIDS(0.208)Y(0.792)EKDVAK	P36871;P36871-2;P36871-3	521;539;324	Phosphoglucomutase-1	PGM1
1043	4	Y	8	90.412	1	LRQHHDEY(1)EDEIR	O75976;O75976-2	1344;1097	Carboxypeptidase D	CPD
1607	3	Y	7	43.592	0.939763	NKDQGT(0.06)Y(0.94)EDY(0.001)VEGLR	P60660;F8W1R7;J3KND3;G3V1V0;G3V1Y7;B7Z6Z4;P60660-2;G8JLA2;F8VZU9;F8W180	86;86;87;86;50;179;86;87;38;131	Myosin light polypeptide 6	MYL6
786	4	Y	18	64.522	0.873719	SLSTTNVFACSDRPT(0.001)VIY(0.874)S(0.054)S(0.071)NHK	F5GY55;Q16531	660;660	DNA damage-binding protein 1	DDB1
1296	3	Y	12	69.331	0.957951	SQEQLAAELAEY(0.958)T(0.042)AK	P15311;E7EQR4	424;392	Ezrin	EZR
2399	3	Y	6	70.26	0.998997	GPNGVY(0.999)DFS(0.001)QAHNAK	Q9Y5V3;Q9Y5V3-2	92;148	Melanoma-associated antigen D1	MAGED1
1673	3	Y	6	42.843	0.985693	TTENNY(0.986)CPHY(0.014)EK	P98172	313	Ephrin-B1	EFNB1
2241	3	Y	13	79.614	0.998667	FLSLEYS(0.001)PAGKEY(0.999)VR	Q9C0H5;Q9C0H5-2	394;394	Rho GTPase-activating protein 39	ARHGAP39
1844	3	Y	16	52.862	0.820932	HTSCTVSDLIVGNEY(0.179)Y(0.821)FR	Q14324	1003	Myosin-binding protein C, fast-type	MYBPC2
1420	3	Y	1	73.928	0.999851	Y(1)KPMMIITEYMENGALDK	P29317	685	Ephrin type-A receptor 2	EPHA2
1275	4	Y	6	68.168	0.977427	VVT(0.005)T(0.016)NY(0.977)KPVANHQY(0.002)NIEYER	P13984	153	General transcription factor IIF subunit 2	GTF2F2
2186	2	Y	9	48.568	0.778542	TMS(0.001)VS(0.012)DFNY(0.779)S(0.208)R	Q96RT1-6;Q96RT1-4;Q96RT1-9;Q96RT1-2;Q96RT1;Q96RT1-8;Q96RT1-7;Q96RT1-5;Q96RT1-3	1164;1164;1160;1164;1164;1164;1164;1164;1164	Protein LAP2	ERBB2IP
2176	2	Y	1	61.958	0.991695	Y(0.992)S(0.008)GSYNDYLR	Q96PK6	648	RNA-binding protein 14	RBM14
1994	3	Y	10	88.781	0.920873	VLVCS(0.002)KPVT(0.073)Y(0.921)AT(0.004)VIFPGGNK	Q86YW5-3;Q86YW5	170;281	Trem-like transcript 1 protein	TREML1
2039	4	Y	6	50.358	0.99994	KKQDLY(1)MWLSNSPHGPSAK	Q8TDN6	127	Ribosome biogenesis protein BRX1 homolog	BRIX1
1854	3	Y	3	62.528	0.947242	LKY(0.947)S(0.047)QS(0.006)DLEQTK	Q14683;G8JLG1	714;480	Structural maintenance of chromosomes protein 1A	SMC1A
718	3	Y	13	60.246	0.874481	TTGFGMIY(0.003)DS(0.123)LDY(0.874)AKK	E7ETK0;P62847-2;P62847-3;P62847;P62847-4	81;81;81;81;81	40S ribosomal protein S24	RPS24
488	4	Y	24	40.456	0.754148	YSPYSSSSSSYYSPDGALCDVDAY(0.754)GT(0.245)VQLRPLHR	A7KAX9;A7KAX9-2	1673;1324	Rho GTPase-activating protein 32	ARHGAP32
1677	3	Y	11	90.759	0.795926	YYDSRPGGY(0.18)GY(0.796)GY(0.024)GR	P98179	127	Putative RNA-binding protein 3	RBM3
2167	4	Y	2	50.493	0.964059	MY(0.964)QS(0.036)RPGPVPVPVQPSRPPK	Q96JP2	1095	Unconventional myosin-XVB	MYO15B
732	3	Y	12	79.283	0.99995	HTPPTIGGSLPY(1)R	E7EW77;J3KNB2;Q9NYB9-3;Q9NYB9-2;Q9NYB9-4;Q9NYB9;F8WAL6;E9PEZ7	338;371;259;304;365;371;157;316	Abl interactor 2	ABI2
484	3	Y	2	44.426	0.998649	FY(0.999)KNEGGT(0.001)WSVEK	Q13228;A6PVW9;Q13228-2;Q13228-3	278;320;214;216	Selenium-binding protein 1	SELENBP1
1916	3	Y	7	56.205	0.98433	HHT(0.001)S(0.001)S(0.001)VY(0.984)S(0.01)IS(0.001)ER	Q5SVK8;Q6XZF7	515;515	Dynamin-binding protein	DNMBP
72	4	S	7	65.428	0.83859	VHY(0.161)ARPS(0.839)HPPPDPPILEGAVGGNEAR	F8W9S7;Q14C86-3;Q14C86-4;Q14C86-5;Q14C86-2;Q14C86;Q14C86-6	830;851;830;825;851;851;878	GTPase-activating protein and VPS9 domain-containing protein 1	GAPVD1
2252	2	Y	9	144.65	1	HSSMPRPDY(1)	Q9H3R2	511	Mucin-13	MUC13
2323	3	Y	2	110.39	0.999373	VY(0.999)Y(0.001)SYSQISHK	Q9UBB9	279	Tuftelin-interacting protein 11	TFIP11
501	3	Y	12	59.227	0.999985	NVMPTLVIPAHY(1)VR	A8MVW0	546	Protein FAM171A2	FAM171A2
199	2	S	15	211.43	1	GGSISVQVNSIKFDS(1)E	Q14978-2;Q14978;Q14978-3;Q96J17	708;698;699;417	Nucleolar and coiled-body phosphoprotein 1	NOLC1
2226	3	Y	2	56.569	0.996525	IY(0.997)ERPS(0.002)T(0.002)TCSKPQR	Q9BVA0	337	Katanin p80 WD40 repeat-containing subunit B1	KATNB1
1685	3	Y	1	85.536	0.999966	Y(1)ESLELCRPVLQQGR	Q00610-2;Q00610	430;430	Clathrin heavy chain 1	CLTC
997	2	Y	2	85.813	1	IY(1)DLNIPAFVK	O43639	110	Cytoplasmic protein NCK2	NCK2
1380	4	Y	11	114.46	1	DKLESEMEDAY(1)HEHQANLLR	P23246;P23246-2	527;527	Splicing factor, proline- and glutamine-rich	SFPQ
2372	4	Y	14	41.695	1	NPIERPGGHKDVLY(1)QCK	Q9Y219-2;Q9Y219	1111;1149	Protein jagged-2	JAG2
2059	3	Y	3	91.932	0.999999	AAY(1)ARDPQYPPGPPAFPK	Q8WZ42-12;Q8WZ42-2;Q8WZ42;Q8WZ42-8;Q8WZ42-13;Q8WZ42-5;Q8WZ42-11;Q8WZ42-4;Q8WZ42-7;Q8WZ42-3;Q8WZ42-10;Q8WZ42-9	22149;20416;20508;20633;20642;19058;19581;19603;19773;13084;13209;13276	Titin	TTN
1615	3	Y	7	62.694	1	GFKDQIY(1)DIFQK	P60842;J3KT12;P60842-2	197;197;197	Eukaryotic initiation factor 4A-I	EIF4A1
1409	3	Y	13	50.87	0.990337	VNNS(0.001)T(0.001)MLGAS(0.005)GDY(0.99)ADFQY(0.003)LK	P28070	102	Proteasome subunit beta type-4	PSMB4
1532	3	Y	6	61.167	0.99739	LS(0.002)DRWY(0.997)PS(0.001)DVDR	P49750-3;P49750;P49750-4	1211;1211;1406	YLP motif-containing protein 1	YLPM1
558	3	Y	21	68.639	0.897058	PGQFIHT(0.001)NWT(0.001)GHGGT(0.001)VS(0.007)S(0.027)S(0.027)S(0.037)Y(0.897)NA	B4DQJ8;P52209;F5H7U0	468;481;459	6-phosphogluconate dehydrogenase, decarboxylating	PGD
2305	2	Y	4	83.692	0.999728	ENDY(1)ESISDLQQGR	Q9NWQ8	417	Phosphoprotein associated with glycosphingolipid-enriched microdomains 1	PAG1
1530	2	Y	1	100.02	0.983445	Y(0.983)Y(0.017)TPTISR	P49721	146	Proteasome subunit beta type-2	PSMB2
2126	3	Y	25	101.2	0.905763	HSYPLSSTSGNADSSAVSSQAIS(0.075)PY(0.906)ACFY(0.018)GAS(0.002)AK	Q8WZ64	473	Arf-GAP with Rho-GAP domain, ANK repeat and PH domain-containing protein 2	ARAP2
774	3	Y	10	65.842	0.999976	NHQLYCNDCY(1)LR	E9PMS6;Q8WWI1-3;Q8WWI1;E9PMT2	1264;1338;1672;1387	LIM domain only protein 7	LMO7
1807	3	Y	13	72.359	0.932612	FQAGNGSWGY(0.003)PIY(0.933)NGT(0.065)LKR	Q13835-2;Q13835	104;104	Plakophilin-1	PKP1
2166	2	Y	3	76.82	0.999999	FIY(1)GNQDLFATSQSK	Q96J02-3;Q96J02-2;Q96J02	269;379;420	E3 ubiquitin-protein ligase Itchy homolog	ITCH
850	2	Y	6	63.816	0.860404	DIAS(0.027)DY(0.86)KY(0.113)K	F8WCP0;F8WCL5;J3QK84;P20929	1818;1818;1818;1818	Nebulin	NEB
2279	3	Y	11	53.504	0.980703	ASLPTLPS(0.013)QVY(0.981)DVPT(0.006)QHR	Q9NQ75-2;Q9NQ75;Q9NQ75-3	174;174;174	Cas scaffolding protein family member 4	CASS4
2189	2	Y	6	65.231	0.764538	AQS(0.003)PS(0.215)Y(0.765)VIS(0.013)T(0.003)GVSPSR	Q99569;Q99569-2	224;224	Plakophilin-4	PKP4
2042	3	Y	10	49.125	0.976232	VRDPAGQEGY(0.976)VPY(0.024)NILTPYPGPR	Q8TE68;B4DKV7;Q8TE68-4;Q8TE68-2;K7ELW3	526;462;305;399;212	Epidermal growth factor receptor kinase substrate 8-like protein 1	EPS8L1
1920	2	Y	6	60.398	0.960132	SFT(0.001)S(0.039)LY(0.96)KDR	Q5SW79-2;Q5SW79-3;Q5SW79	865;865;963	Centrosomal protein of 170 kDa	CEP170
623	3	Y	7	53.237	0.960116	TFHNPT(0.029)Y(0.96)FS(0.011)R	Q9H857-4;Q9H857-3;Q9H857-2;Q9H857;C9JTZ6;E9PAL9	327;398;423;457;469;494	5'-nucleotidase domain-containing protein 2	NT5DC2
1939	3	Y	1	71.085	1	Y(1)RIKDDLTTIR	Q5VY60;Q7Z4H7-2;Q7Z4H7	220;356;356	HAUS augmin-like complex subunit 6	HAUS6
746	3	Y	4	42.083	0.985775	NKIY(0.986)ES(0.014)IEEAK	E9PF63;O75116	479;722	Rho-associated protein kinase 2	ROCK2
1269	2	Y	3	55.724	0.999944	GAY(1)CLSVSDFDNAK	P12931;P12931-2	187;193	Proto-oncogene tyrosine-protein kinase Src	SRC
542	2	Y	5	51.445	0.999533	GTGLY(1)ELWK	B4DKA4;Q9H9T3-2;Q9H9T3;B4DXV1;B4DE19;B4DIG1	257;315;329;200;210;237	Elongator complex protein 3	ELP3
1526	2	Y	5	54.259	0.797843	VTIEY(0.798)Y(0.161)S(0.041)QLK	P49189;B4DXY7	476;406	4-trimethylaminobutyraldehyde dehydrogenase	ALDH9A1
1474	2	Y	7	54.259	0.999727	ANRGPAY(1)GLSR	P37802	8	Transgelin-2	TAGLN2
257	4	S	10	48.655	0.871913	LAT(0.001)EEPPPRS(0.872)PPES(0.113)ES(0.12)EPY(0.266)T(0.292)FS(0.292)HPNNGDVS(0.02)S(0.024)K	Q9H5V8;Q9H5V8-2	797;610	CUB domain-containing protein 1	CDCP1
1350	3	Y	3	86.288	0.999713	DTY(1)DALHMQALPPR	P20963-3;P20963	152;153	T-cell surface glycoprotein CD3 zeta chain	CD247
2291	3	Y	12	47.904	0.999233	ALSNLES(0.001)IPGGY(0.999)NALRR	Q9NRR5;Q9UMX0-2;Q9UMX0	279;269;269	Ubiquilin-4;Ubiquilin-1	UBQLN4
2163	4	Y	12	48.244	0.779057	EKWDCESICS(0.034)T(0.091)Y(0.779)S(0.071)NLY(0.025)NHPQLIK	Q96GA3	357	Protein LTV1 homolog	LTV1
1033	2	Y	4	71.379	0.999569	LKLY(1)ALYK	O75521-2;O75521;F1LLU7;F8WAW4;F8W6J1	31;66;66;36;66	Enoyl-CoA delta isomerase 2, mitochondrial	ECI2
1896	3	Y	4	49.537	0.93501	ELT(0.061)Y(0.935)QNT(0.004)DLSEIKEEEQVK	Q32MZ4-3;Q32MZ4-2;Q32MZ4	541;573;597	Leucine-rich repeat flightless-interacting protein 1	LRRFIP1
2058	3	Y	7	54.668	0.997475	TTSS(0.001)AIY(0.997)MNLAS(0.001)HIQPGTVNR	Q8WXI9	317	Transcriptional repressor p66-beta	GATAD2B
528	3	Y	4	100.88	0.969502	HT(0.027)NY(0.97)T(0.003)MEHIR	B2RCS5;P35609;B7Z4P8;O43707;O43707-2;F5GXS2;O43707-3;P12814-2;P12814-3;P12814;P12814-4;H9KV75	715;715;209;727;508;337;337;708;708;708;708;643	Alpha-actinin-2;Alpha-actinin-4;Alpha-actinin-1	ACTN2
1490	2	Y	2	51.346	1	LY(1)FGERNVK	P42345;B1AKP8	2038;243	Serine/threonine-protein kinase mTOR	MTOR
1465	3	Y	4	41.227	0.997213	VIQY(0.997)LAY(0.003)VASSHK	P35579;P35579-2;Q5BKV1	190;54;190	Myosin-9	MYH9
1899	3	Y	7	107.82	0.999735	HATNTVY(1)ETTCTPISK	Q4KWH8-2;Q4KWH8	1237;1275	1-phosphatidylinositol 4,5-bisphosphate phosphodiesterase eta-1	PLCH1
1162	2	Y	2	110.81	1	FY(1)EQFSK	P07900;P07900-2;Q86U12	438;560;259	Heat shock protein HSP 90-alpha	HSP90AA1
1606	2	Y	5	46.129	1	GQFDY(1)ALV	P60606	79	Cortexin-1	CTXN1
556	2	Y	6	45.28	0.968633	AS(0.001)T(0.015)S(0.014)DY(0.969)QVIS(0.001)DR	B4DP57;B4DYB4;Q8NFH5	165;283;300	Nucleoporin NUP53	NUP35
1471	2	Y	4	79.659	0.999175	IALY(0.999)ET(0.001)PTGWK	P36871;P36871-2;P36871-3	353;371;156	Phosphoglucomutase-1	PGM1
2153	3	Y	12	80.318	0.999616	ILGIPVIVTEQY(1)PK	Q96CN7	160	Isochorismatase domain-containing protein 1	ISOC1
2075	4	Y	6	66.004	0.99972	IEAHVY(1)GKPHPTCK	Q8WZ42-12;Q8WZ42-2;Q8WZ42;Q8WZ42-8;Q8WZ42-13;Q8WZ42-5;Q8WZ42-11;Q8WZ42-4;Q8WZ42-7;Q8WZ42-3;Q8WZ42-10;Q8WZ42-9	21491;19758;19850;19975;19984;18400;18923;18945;19115;12426;12551;12618	Titin	TTN
1952	3	Y	13	119.38	0.984614	HGDEIITSTTS(0.007)NY(0.985)ET(0.007)QTFSSK	Q6P2Q9	2062	Pre-mRNA-processing-splicing factor 8	PRPF8
4	3	S	10	69.92	1	AEEDEILNRS(1)PR	P27824;B4DGP8;B4E2T8	583;618;475	Calnexin	CANX
1451	3	Y	6	109.04	1	NKEDQY(1)DHLDAADMTK	P34932	723	Heat shock 70 kDa protein 4	HSPA4
1624	4	Y	4	51.771	0.804972	GAT(0.195)Y(0.805)GKPVHHGVNQLK	P61313;P61313-2	81;81	60S ribosomal protein L15	RPL15
1834	3	Y	10	43.897	0.990584	LQLHES(0.009)QKDY(0.991)K	Q14247	265	Src substrate cortactin	CTTN
509	3	Y	11	78.95	0.985947	TVSDLIDQKVY(0.986)ELQAS(0.014)R	B0QY89;Q9Y262-2;Q9Y262	115;72;72	Eukaryotic translation initiation factor 3 subunit L	EIF3L
1713	3	Y	15	71.678	0.981116	CIGEGQFGDVHQGIY(0.981)MS(0.019)PENPALAVAIK	Q8IYN9;Q05397;E7ESA6;J3QT16;Q05397-5;E9PEI4;Q8N9D7;Q05397-3;Q05397-4;E5RI29;Q05397-2	441;441;485;441;441;69;109;260;260;69;260	Focal adhesion kinase 1	PTK2
708	4	Y	5	50.783	0.83691	T(0.082)S(0.082)QDY(0.837)DQLPSCSDGSQAPARPPKPR	E9PHA9;E7ENW2;Q13191	104;867;889	E3 ubiquitin-protein ligase CBL-B	CBLB
794	3	Y	6	71.696	0.793216	VPVPGY(0.793)T(0.207)KLPEPCPSTVTPGPAQQK	F5GZ12;Q9UBC9	138;146	Small proline-rich protein 3	SPRR3
738	3	Y	8	44.925	0.926443	QALS(0.001)S(0.002)HMY(0.926)S(0.056)AS(0.016)LLR	E9PC26;F5GXI5;O43683	671;651;671	Mitotic checkpoint serine/threonine-protein kinase BUB1	BUB1
592	3	Y	10	52.576	0.904481	VLEDDPEAAY(0.904)T(0.04)T(0.056)R	E9PG71;B7Z6Q8;P54764;F8W9W0;C9JXA2;F8VP57;P54756-3;P29320;P54756-2;P54756	779;728;779;670;779;834;765;779;811;833	Ephrin type-A receptor 4;Ephrin type-A receptor 5;Ephrin type-A receptor 3	EPHA4
2099	4	Y	12	96.123	0.995004	VDKGDSGQYT(0.005)CY(0.995)AVNEVGKDSCTAQLNIK	Q8WZ42-12;Q8WZ42-2;Q8WZ42;Q8WZ42-8;Q8WZ42-13;Q8WZ42-5;Q8WZ42-11;Q8WZ42-4;Q8WZ42-7	9470;9061;9153;9278;9153;9153;8226;8226;8418	Titin	TTN
1670	3	Y	5	44.511	0.934988	RT(0.065)FEY(0.935)EADKNPK	P78524	396	Suppression of tumorigenicity 5 protein	ST5
2132	3	Y	2	50.088	0.788013	S(0.155)Y(0.788)S(0.028)RPS(0.028)PLVLPSSR	Q92738;Q92738-2	685;702	USP6 N-terminal-like protein	USP6NL
1173	3	Y	14	135.34	0.987861	ELEQVCNPIIS(0.012)GLY(0.988)QGAGGPGPGGFGAQGPK	P08107;P08107-2;E7EP94	611;556;520	Heat shock 70 kDa protein 1A/1B	HSPA1A
2164	2	Y	3	47.302	0.999495	NGY(0.999)VTVSEIK	Q96H20;Q96H20-2	192;191	Vacuolar-sorting protein SNF8	SNF8
1489	4	Y	1	51.771	0.999992	Y(1)KPVCNQVECHPYFNR	P42330;S4R3Z2;B4DL37	184;161;65	Aldo-keto reductase family 1 member C3	AKR1C3
902	3	Y	1	74.464	0.999998	Y(1)LPSTPRPGR	J3KSM2;Q96A59;Q96A59-2	163;163;163	MARVEL domain-containing protein 3	MARVELD3
141	2	S	5	41.399	1	LLVDS(1)NNPKIK	P24928;Q6NX41	121;121	DNA-directed RNA polymerase II subunit RPB1	POLR2A
2395	3	Y	4	73.688	0.921217	IS(0.007)T(0.072)Y(0.921)GLPAGGIQPHPQTK	Q9Y5K6	88	CD2-associated protein	CD2AP
1085	4	Y	20	80.943	0.915917	SVVLMSHLGRPDGVPMPDKY(0.916)S(0.084)LEPVAVELK	P00558;B7Z7A9	76;48	Phosphoglycerate kinase 1	PGK1
711	2	Y	16	100.97	0.958783	TFNLTAGSLES(0.002)T(0.009)EPIY(0.959)VY(0.03)K	J3KNK7;H3BND4;E7EPL4;H3BNZ1;Q6P996;E7EMH5	662;695;649;650;677;586	Pyridoxal-dependent decarboxylase domain-containing protein 1	PDXDC1
1447	2	Y	11	40.475	0.999898	CSILAAANPAY(1)GR	P33993;P33993-3	492;316	DNA replication licensing factor MCM7	MCM7
1647	2	Y	3	50.473	0.999615	NLY(1)IISVK	P62829;J3KT29;B9ZVP7	38;38;38	60S ribosomal protein L23	RPL23
1679	2	Y	6	58.433	1	ADLIAY(1)LKK	P99999	98	Cytochrome c	CYCS
2378	3	Y	8	44.511	0.774299	NCTAGAVY(0.774)T(0.04)Y(0.185)HEK	Q9Y314;M0R1T7	14;14	Nitric oxide synthase-interacting protein	NOSIP
1360	3	Y	10	64.224	0.953161	VKETADFKVY(0.953)T(0.047)K	P21333-2;P21333;Q5HY54	506;506;506	Filamin-A	FLNA
549	3	Y	3	59.227	0.958249	FS(0.008)Y(0.958)T(0.027)S(0.007)QHSDYGQR	Q5W0G0;Q5W0F9;B4DN67;Q96J84-3;Q96J84;Q96J84-2	552;574;638;635;738;754	Kin of IRRE-like protein 1	KIRREL
2009	2	Y	5	45.368	0.998652	NLT(0.001)QY(0.999)EQLK	Q8IZD4;B4DRD1;F5GZK9	133;31;7	mRNA-decapping enzyme 1B	DCP1B
1856	3	Y	8	83.602	0.913687	AHMVT(0.043)LDY(0.914)T(0.043)VQVPGAGQDGSPGLSK	Q14749	223	Glycine N-methyltransferase	GNMT
503	4	Y	14	52.359	0.832289	CRDDSFFGET(0.018)S(0.067)HNY(0.832)HKFDS(0.022)EY(0.061)ER	A8MXP9;P43243;D6REM6	243;243;243	Matrin-3	MATR3
564	3	Y	6	48.288	0.933773	HFT(0.064)NPY(0.934)CNIY(0.002)LNSVQVAK	B4DTL2;E9PGC0;P20936-2;P20936	448;449;438;615	Ras GTPase-activating protein 1	RASA1
2072	3	Y	4	52.814	0.929197	GVNY(0.929)T(0.069)QLS(0.002)IDNCDRNDAGK	Q8WZ42-12;Q8WZ42-2;Q8WZ42;Q8WZ42-8;Q8WZ42-13;Q8WZ42-5;Q8WZ42-11;Q8WZ42-4;Q8WZ42-7;Q8WZ42-3;Q8WZ42-10;Q8WZ42-9	26645;24912;25004;25129;25138;23554;24077;24099;24269;17580;17705;17772	Titin	TTN
828	3	Y	9	49.3	1	VAAILQGVY(1)KR	F8W1I9;Q6JQN1-2;Q6JQN1;Q6JQN1-5;Q6JQN1-3	566;566;566;597;168	Acyl-CoA dehydrogenase family member 10	ACAD10
824	3	Y	11	73.927	0.999931	SMEWFTVIEHY(1)HR	F8VZE0;F8VZY0;G3XAI7;Q00872-5;Q00872-3;Q00872-9;Q00872-8;Q00872-7;Q00872;Q00872-10;Q00872-2;Q00872-4;Q00872-6;G3V1V7	953;998;985;941;967;948;955;954;985;967;992;992;985;868	Myosin-binding protein C, slow-type	MYBPC1
1567	2	Y	1	66.056	0.999995	Y(1)PVTGLFEGR	P54296	442	Myomesin-2	MYOM2
1006	3	Y	1	73.881	0.99999	Y(1)IQQTKPLTLER	O43809	24	Cleavage and polyadenylation specificity factor subunit 5	NUDT21
2094	3	Y	1	72.898	0.961732	Y(0.962)T(0.038)VTDLQAGEEYKFR	Q8WZ42-12;Q8WZ42-2;Q8WZ42;Q8WZ42-8;Q8WZ42-13;Q8WZ42-5;Q8WZ42-11;Q8WZ42-4;Q8WZ42-7;Q8WZ42-3;Q8WZ42-10;Q8WZ42-9	30881;29148;29240;29365;29374;27790;28313;28335;28505;21816;21941;22008	Titin	TTN
1123	2	Y	1	70.942	0.999995	Y(1)FPTQALNFAFK	P05141;P12235;P12236;Q9H0C2	81;81;81;93	ADP/ATP translocase 2;ADP/ATP translocase 2, N-terminally processed;ADP/ATP translocase 1;ADP/ATP translocase 3;ADP/ATP translocase 3, N-terminally processed;ADP/ATP translocase 4	SLC25A5
2313	2	Y	6	49.448	0.999593	FYIDPY(1)KLLPLQR	Q9NY12-2;Q9NY12	149;149	H/ACA ribonucleoprotein complex subunit 1	GAR1
2005	3	Y	7	50.353	0.986482	QGDT(0.014)IEY(0.986)LKR	Q8IY95-2;Q8IY95	240;244	Transmembrane protein 192	TMEM192
171	3	S	17	74.905	0.929553	GLAEVQQDGEAEEGAT(0.07)S(0.93)DGEK	Q02952;Q02952-3;Q02952-2	598;493;500	A-kinase anchor protein 12	AKAP12
1197	3	Y	6	44.511	0.999862	HHNQPY(1)CGIAPYIR	P08621;P08621-3;P08621-2	38;38;38	U1 small nuclear ribonucleoprotein 70 kDa	SNRNP70
1884	3	Y	5	66.606	0.935845	VDRPY(0.936)DS(0.064)LPTSQTCFFQLR	Q15751	4802	Probable E3 ubiquitin-protein ligase HERC1	HERC1
12	2	S	1	100.77	1	S(1)DAAVDTSSEITTK	B8ZZQ6;P06454-2;P06454	2;2;2	Prothymosin alpha;Prothymosin alpha, N-terminally processed;Thymosin alpha-1	PTMA
471	3	Y	7	67.326	1	EQAIGEY(1)EDLRAENQK	A0MZ66-2;A0MZ66-4;A0MZ66;A0MZ66-3	24;24;24;24	Shootin-1	KIAA1598
2115	3	Y	1	93.243	1	Y(1)DKPGRPDPPEVTK	Q8WZ42-12;Q8WZ42-2;Q8WZ42;Q8WZ42-8;Q8WZ42-13;Q8WZ42-5;Q8WZ42-11;Q8WZ42-4;Q8WZ42-7;Q8WZ42-3;Q8WZ42-10;Q8WZ42-9	20961;19228;19320;19445;19454;17870;18393;18415;18585;11896;12021;12088	Titin	TTN
1616	2	Y	2	79.885	1	GY(1)DVIAQAQSGTGK	P60842;J3KT12;P60842-2;B4E102;Q14240;Q14240-2;E7EQG2	70;70;70;54;71;72;71	Eukaryotic initiation factor 4A-I;Eukaryotic initiation factor 4A-II	EIF4A1
1298	3	Y	13	43.37	0.988431	FMQAS(0.012)EDLLKEHY(0.988)VDLK	P15531;P15531-2;Q32Q12;P22392-2;J3KPD9;E7ERL0;E5RHP0	52;77;77;52;52;77;52	Nucleoside diphosphate kinase A;Nucleoside diphosphate kinase;Nucleoside diphosphate kinase B	NME1
780	2	Y	3	76.064	0.999732	DLY(1)SGLNQR	E9PSH8;P07766	193;199	T-cell surface glycoprotein CD3 epsilon chain	CD3E
2329	3	Y	13	54.103	0.982373	TFLRPSPEDEAIY(0.982)GPNT(0.018)K	Q9UDY2-6;Q9UDY2-3;Q9UDY2;Q9UDY2-7;Q9UDY2-4;Q9UDY2-2;Q9UDY2-5	510;483;506;537;483;506;506	Tight junction protein ZO-2	TJP2
1004	4	Y	19	42.123	0.861531	ISIEMNGTLEDQLS(0.138)HLKQY(0.862)ER	O43707;O43707-2;F5GXS2;O43707-3	693;474;303;303	Alpha-actinin-4	ACTN4
2280	3	Y	11	52.527	0.996251	VEQQNT(0.004)KPNIY(0.996)DIPK	Q9NQ75-2;Q9NQ75	350;350	Cas scaffolding protein family member 4	CASS4
1111	2	Y	4	66.215	0.798057	NS(0.042)S(0.16)Y(0.798)FVEWIPNNVK	P04350;Q5JP53;P07437;Q5ST81;E9PBJ4;P68371;Q13509;A8K854;Q13885;Q9BUF5	340;322;340;268;139;340;340;268;340;340	Tubulin beta-4A chain;Tubulin beta chain;Tubulin beta-4B chain;Tubulin beta-3 chain;Tubulin beta-2A chain;Tubulin beta-6 chain	TUBB4A
918	3	Y	19	41.53	0.868234	SGFEPPGDFPFEDY(0.032)S(0.099)QHIY(0.868)R	S4R347;Q5T0N5-3;Q5T0N5-4;Q5T0N5-2;Q5T0N5-5;Q5T0N5;J3QSS4	291;291;291;291;291;291;291	Formin-binding protein 1-like	FNBP1L
1254	2	Y	7	45.433	0.997007	VLT(0.003)PELY(0.997)AELR	P12277	39	Creatine kinase B-type	CKB
2202	3	Y	13	74.287	0.777465	SSTQMNS(0.001)Y(0.003)S(0.012)DS(0.186)GY(0.777)QEAGS(0.019)FHNS(0.001)QNVSK	Q99569;Q99569-2;E7EST6	157;157;157	Plakophilin-4	PKP4
2086	2	Y	9	143.25	0.943035	LTVLEGDPY(0.943)FT(0.057)GK	Q8WZ42-12;Q8WZ42-2;Q8WZ42;Q8WZ42-8;Q8WZ42-13;Q8WZ42-5;Q8WZ42-11;Q8WZ42-4;Q8WZ42-7;Q8WZ42-3;Q8WZ42-10;Q8WZ42-9	14587;12854;12946;13071;13080;11496;12019;12041;12211;5522;5647;5714	Titin	TTN
729	2	Y	6	40.994	1	GFGGQY(1)GIQK	E7EVW7;P14317	161;198	Hematopoietic lineage cell-specific protein	HCLS1
1969	3	Y	14	47.548	0.751608	GKYPDPSEDADS(0.053)S(0.195)Y(0.752)VR	Q7Z698-2;Q7Z698	248;251	Sprouty-related, EVH1 domain-containing protein 2	SPRED2
2269	2	Y	3	68.625	0.999974	GFY(1)ESLAK	Q9HB21	345	Pleckstrin homology domain-containing family A member 1	PLEKHA1
2318	2	Y	5	56.258	0.97495	FSGFY(0.975)S(0.025)MQK	Q9NZV1	1019	Cysteine-rich motor neuron 1 protein;Processed cysteine-rich motor neuron 1 protein	CRIM1
1524	3	Y	8	46.249	0.921195	T(0.006)LNHQY(0.068)DY(0.921)T(0.005)FDWTMLK	Q71TU5;P48729;P48729-2;D6REM4;Q8N752;E7ETM0;U3KPX3;U3KQ83	294;294;322;205;294;233;91;54	Casein kinase I isoform alpha;Casein kinase I isoform alpha-like	CSNK1A1
1784	3	Y	2	85.67	1	FY(1)VHNDIFR	Q13283	125	Ras GTPase-activating protein-binding protein 1	G3BP1
1347	3	Y	4	70.089	1	LREY(1)EAALNSK	P20700;E9PBF6	138;138	Lamin-B1	LMNB1
1924	3	Y	1	54.09	0.999351	Y(0.999)GS(0.001)PINTFTVRPGTR	Q5T0Z8	1158	Uncharacterized protein C6orf132	C6orf132
2151	4	Y	2	84.753	0.832454	Y(0.167)Y(0.832)S(0.001)DGQHRPPPAQHR	Q96B33	224	Claudin-23	CLDN23
1842	3	Y	7	69.92	0.822594	YIEDEDY(0.823)Y(0.174)KAS(0.002)VT(0.001)R	Q14289-2;Q14289;E9PBI4	579;579;325	Protein-tyrosine kinase 2-beta	PTK2B
2140	2	Y	7	65.105	0.940202	MVS(0.001)IS(0.048)NY(0.94)PLS(0.011)AALTCAK	Q92979	222	Ribosomal RNA small subunit methyltransferase NEP1	EMG1
2245	3	Y	10	46.704	1	EELEALFLPY(1)DLKR	Q9H0A0;E7ESU4	820;748	N-acetyltransferase 10	NAT10
581	2	Y	7	49.16	0.982511	QGTY(0.017)GGY(0.983)FR	H3BRV0;Q99613;B5ME19	874;884;885	Eukaryotic translation initiation factor 3 subunit C;Eukaryotic translation initiation factor 3 subunit C-like protein	EIF3C
1791	2	Y	3	72.891	0.997854	NVY(0.998)AT(0.002)TVGTPYK	Q13439-3;Q13439-4;Q13439;Q13439-5	2141;2148;2148;2163	Golgin subfamily A member 4	GOLGA4
2141	2	Y	2	77.662	0.974844	T(0.025)Y(0.975)ELLNCDK	Q92979	61	Ribosomal RNA small subunit methyltransferase NEP1	EMG1
1008	3	Y	3	50.088	0.997167	LHY(0.997)GDLT(0.003)DSTCLVK	O60547-2;O60547	54;84	GDP-mannose 4,6 dehydratase	GMDS
1961	2	Y	3	86.898	0.999334	FS(0.001)Y(0.999)VNSFTK	Q6ZU80	1058	Centrosomal protein of 128 kDa	CEP128
1226	2	Y	6	68.016	0.999991	GDSVVY(1)GLR	P10451-5;P10451-3;P10451-4;P10451-2;P10451	151;138;143;151;165	Osteopontin	SPP1
704	4	Y	13	73.361	0.786023	ERPISMINEAS(0.014)NY(0.786)NVT(0.074)S(0.094)DY(0.031)AVHPMSPVGR	E7EME8;Q9HAU0-3;Q9HAU0-5;Q9HAU0-8;Q9HAU0;Q9HAU0-2;Q9HAU0-4;Q9HAU0-6	20;128;128;20;128;128;128;128	Pleckstrin homology domain-containing family A member 5	PLEKHA5
99	3	S	11	73.574	0.998893	ENVEY(0.001)IEREES(0.999)DGEYDEFGR	O95218-2;O95218	120;120	Zinc finger Ran-binding domain-containing protein 2	ZRANB2
776	2	Y	8	40.352	1	VLPVGVLY(1)K	E9PNN3;Q03393	60;128	6-pyruvoyl tetrahydrobiopterin synthase	PTS
572	2	Y	7	68.536	1	AQLLNEY(1)VAVK	B4DWQ2;P27037	107;215	Activin receptor type-2A	ACVR2A
1551	3	Y	11	40.278	0.75785	ANANHHS(0.015)FQMY(0.758)T(0.227)FDK	P52735-3;P52735-2;P52735	519;519;529	Guanine nucleotide exchange factor VAV2	VAV2
991	3	Y	8	65.895	0.791412	STAY(0.004)EDY(0.173)Y(0.791)Y(0.032)HPPPR	O43390;O43390-3;O43390-2;E7ETM7;B4DT28;S4R3J4	435;397;438;275;296;337	Heterogeneous nuclear ribonucleoprotein R	HNRNPR
793	3	Y	6	131.82	0.988006	VPEQGY(0.988)T(0.012)KVPVPGYTK	F5GZ12;Q9UBC9	130;138	Small proline-rich protein 3	SPRR3
538	4	Y	11	62.858	0.940404	AAVSHWQQQS(0.023)Y(0.94)LDS(0.028)GIHS(0.003)GAT(0.002)T(0.002)T(0.001)APSLSGK	B4DGU4;P35222	23;30	Catenin beta-1	CTNNB1
963	2	Y	6	43.308	0.970045	VVQDT(0.03)Y(0.97)QIMK	O14964-2;O14964	132;132	Hepatocyte growth factor-regulated tyrosine kinase substrate	HGS
1874	2	Y	3	57.288	0.997607	GIY(0.998)QS(0.002)LEGAVQAGQLK	Q15149;Q15149-4;Q15149-7;Q15149-8;Q15149-9;Q15149-5;Q15149-6;Q15149-3;Q15149-2	480;343;311;321;329;343;347;366;370	Plectin	PLEC
1589	2	Y	5	73.616	0.998264	WTET(0.002)Y(0.998)VR	P55884;P55884-2	339;339	Eukaryotic translation initiation factor 3 subunit B	EIF3B
495	3	Y	8	71.98	0.998549	IHFPLAT(0.001)Y(0.999)APVISAEK	A8MUB1;P68366;P68363;Q71U36;Q71U36-2;Q13748;Q13748-2;Q6PEY2;Q9BQE3;F5H5D3	257;272;272;272;237;272;272;272;272;342	Tubulin alpha-4A chain;Tubulin alpha-1B chain;Tubulin alpha-1A chain;Tubulin alpha-3C/D chain;Tubulin alpha-3E chain;Tubulin alpha-1C chain	TUBA4A
1657	3	Y	8	46.069	0.982655	LT(0.003)RDET(0.014)NY(0.983)GIPQR	P63244;D6RAC2;D6RHH4;D6RAU2;E9PD14;D6R909;D6RGK8	52;52;52;52;52;52;52	Guanine nucleotide-binding protein subunit beta-2-like 1;Guanine nucleotide-binding protein subunit beta-2-like 1, N-terminally processed	GNB2L1
2320	4	Y	6	40.278	0.977318	HIDRVY(0.977)RDDT(0.023)FVGR	Q9P206;Q9P206-3;Q9P206-2	241;252;300	Uncharacterized protein KIAA1522	KIAA1522
2346	3	Y	9	65.231	0.926519	IHENHDS(0.001)VY(0.927)Y(0.061)T(0.005)Y(0.006)EDYAK	Q9UKA4	485	A-kinase anchor protein 11	AKAP11
921	3	Y	8	95.477	0.999995	GGHSDDLY(1)AVPHR	K7EJF0;Q96ST8-3;Q96ST8	157;157;157	Centrosomal protein of 89 kDa	CEP89
1866	3	Y	8	60	1	QHLEQEIY(1)VNKK	Q15058	1023	Kinesin-like protein KIF14	KIF14
709	4	Y	20	60.288	0.766514	EIQISPS(0.001)PKPHAS(0.001)LPPLPLY(0.767)DQPPS(0.088)S(0.108)PY(0.032)PS(0.004)PDKR	E7ENZ2;E9PG19;O94868-2;O94868	523;683;603;659	FCH and double SH3 domains protein 2	FCHSD2
1870	3	Y	1	42.947	0.999494	Y(0.999)AQVKPDGTYVKPLSNK	Q15067;Q15067-3;Q15067-2	256;218;256	Peroxisomal acyl-coenzyme A oxidase 1	ACOX1
875	3	Y	14	40.941	0.941747	IDS(0.001)PGFKPAS(0.058)QQVY(0.942)R	G5E9E7;Q07157-2	927;923	Tight junction protein ZO-1	TJP1
856	3	Y	6	58.32	0.780566	EIAS(0.046)EY(0.781)KY(0.171)KEGY(0.002)R	F8WCP0;F8WCL5	4250;4250	Nebulin	NEB
2391	3	Y	15	66.152	0.770502	QRPVPQPSS(0.001)AS(0.005)LDEY(0.771)T(0.223)LMR	Q9Y4H2	598	Insulin receptor substrate 2	IRS2
945	3	Y	4	56.286	0.910518	S(0.089)REY(0.911)DQLYEEYTR	O00459;E9PFP1	460;460	Phosphatidylinositol 3-kinase regulatory subunit beta	PIK3R2
602	3	Y	15	130.56	0.796404	VQLNVFDEQGEEDS(0.204)Y(0.796)DLKGR	E7ERW8;B9ZVX0;E9PHQ0;E7ET75;E9PEZ3;H9KV28;O60610-2;O60610-3;O60610;E7EMV0	320;365;365;365;374;374;365;365;374;365	Protein diaphanous homolog 1	DIAPH1
563	2	Y	3	97.071	0.999994	EIY(1)NTIR	B4DTL2;E9PGC0;P20936-2;P20936;Q68CU6	293;294;283;460;460	Ras GTPase-activating protein 1	RASA1
1548	3	Y	4	62.162	0.832419	DLS(0.167)Y(0.832)CLSGMYDHR	P52597	266	Heterogeneous nuclear ribonucleoprotein F;Heterogeneous nuclear ribonucleoprotein F, N-terminally processed	HNRNPF
881	4	Y	12	48.623	0.987962	LKEES(0.001)RDEES(0.002)PY(0.988)AT(0.007)S(0.002)LY(0.001)HS	H0YK98;Q8IV50-2;Q8IV50	101;117;208	LysM and putative peptidoglycan-binding domain-containing protein 2	LYSMD2
886	3	Y	8	72.2	0.976348	HIDLQFS(0.024)Y(0.976)APR	H3BQQ2;Q86UK7-2;Q86UK7-3;Q86UK7	234;289;289;289	Zinc finger protein 598	ZNF598
1867	3	Y	3	40.622	0.929932	RVY(0.93)ELHGS(0.035)S(0.035)PAVSSEECTPSR	Q15058	1626	Kinesin-like protein KIF14	KIF14
735	3	Y	11	85.909	1	ARPATDSFDDY(1)PPR	F8VSC7;E7EX17;P23588;B4DS13	211;211;211;172	Eukaryotic translation initiation factor 4B	EIF4B
1137	2	Y	6	88.056	1	IGAEVY(1)HNLK	P06733;P06733-2	189;96	Alpha-enolase	ENO1
1393	2	Y	4	63.091	0.999912	TLIY(1)QMAPAVSK	P25054-2;P25054	2544;2645	Adenomatous polyposis coli protein	APC
2233	3	Y	6	67.415	0.93302	KEEADY(0.933)S(0.067)AFGTDTLIK	Q9BYG5	101	Partitioning defective 6 homolog beta	PARD6B
1248	2	Y	1	57.177	0.999997	Y(1)LNFFTK	P12004	211	Proliferating cell nuclear antigen	PCNA
1544	2	Y	10	100.85	0.917074	SSGSPYGGGY(0.917)GS(0.081)GGGS(0.002)GGYGSR	P51991-2;P51991	342;364	Heterogeneous nuclear ribonucleoprotein A3	HNRNPA3
2111	2	Y	1	70.089	1	Y(1)GVGEPLESVAIK	Q8WZ42-12;Q8WZ42-2;Q8WZ42;Q8WZ42-8;Q8WZ42-13;Q8WZ42-5;Q8WZ42-11;Q8WZ42-4;Q8WZ42-7;Q8WZ42-3;Q8WZ42-10;Q8WZ42-9	28531;26798;26890;27015;27024;25440;25963;25985;26155;19466;19591;19658	Titin	TTN
807	2	Y	8	97.797	0.764569	YVSLIT(0.038)S(0.193)Y(0.765)QPFS(0.005)LEK	F5H5M7;P15260	283;311	Interferon gamma receptor 1	IFNGR1
2355	3	Y	7	94.122	0.980158	KTEIIS(0.02)Y(0.98)PRPNFK	Q9ULD2-5;Q9ULD2-2;Q9ULD2	502;502;502	Microtubule-associated tumor suppressor 1	MTUS1
1642	3	Y	1	49.223	0.999834	Y(1)PIEHGIITNWDDMEK	P62736;P63267;P68032;F8WB63;B8ZZJ2;P68133;Q5T8M8;A6NL76	71;70;71;70;70;71;71;71	Actin, aortic smooth muscle;Actin, gamma-enteric smooth muscle;Actin, alpha cardiac muscle 1;Actin, alpha skeletal muscle	ACTA2
2003	3	Y	4	42.976	1	ENIY(1)ENNKLAFR	Q8IY33-4;Q8IY33;Q8IY33-2	59;59;17	MICAL-like protein 2	MICALL2
901	3	Y	9	46.249	0.983001	GEGLY(0.017)ADPY(0.983)GLLHEGR	J3KRM1;Q9C0H9-2;Q9C0H9;Q9C0H9-5	434;272;272;400	SRC kinase signaling inhibitor 1	SRCIN1
2015	2	Y	8	87.184	1	SNSAWQIY(1)LQR	Q8N4C8-4;Q8N4C8	686;706	Misshapen-like kinase 1	MINK1
1881	3	Y	5	113.13	0.930342	GIQLY(0.93)DT(0.069)PYEPEGQSVDSDSESTVSPR	Q15464	297	SH2 domain-containing adapter protein B	SHB
1583	4	Y	19	76.799	0.982185	GTHMENVYDFYKPNLAS(0.018)EY(0.982)PIVDGK	P54868;P54868-2	250;208	Hydroxymethylglutaryl-CoA synthase, mitochondrial	HMGCS2
1883	3	Y	12	58.693	1	LPQDDDRPADEY(1)DQPWEWNR	Q15464	336	SH2 domain-containing adapter protein B	SHB
1566	3	Y	6	48.899	1	KEIADY(1)LAAGKDER	P53990-2;P53990-3;P53990;P53990-4;P53990-5	43;43;43;43;56	IST1 homolog	IST1
723	3	Y	14	55.546	0.950552	IHNAENIQPGEQKY(0.951)EY(0.049)K	E7EX73;E9PGM1;E7EUU4;Q04637-6;Q04637-7;Q04637-5;Q04637-4;Q04637-3;Q04637;Q04637-8;Q04637-9	430;507;554;398;398;430;507;554;594;594;601	Eukaryotic translation initiation factor 4 gamma 1	EIF4G1
2021	2	Y	5	49.59	0.999574	ITNDY(1)IF	Q8NC54	263	Keratinocyte-associated transmembrane protein 2	KCT2
142	2	S	1	76.282	1	S(1)DFDEFER	P26368-2;P26368	2;2	Splicing factor U2AF 65 kDa subunit	U2AF2
2112	2	Y	5	59.35	0.829195	VTGY(0.171)Y(0.829)IER	Q8WZ42-12;Q8WZ42-2;Q8WZ42;Q8WZ42-8;Q8WZ42-13;Q8WZ42-5;Q8WZ42-11;Q8WZ42-4;Q8WZ42-7;Q8WZ42-3;Q8WZ42-10;Q8WZ42-9	32933;31200;31292;31417;31426;29842;30365;30387;30557;23868;23993;24060	Titin	TTN
1898	2	Y	4	45.433	0.915049	GS(0.003)S(0.044)Y(0.915)S(0.038)GLLER	Q4G0N4;Q4G0N4-2	108;108	NAD kinase 2, mitochondrial	NADK2
2232	2	Y	6	60.55	0.984803	SGENPY(0.985)AS(0.015)IDISK	Q9BYF1	781	Angiotensin-converting enzyme 2;Processed angiotensin-converting enzyme 2	ACE2
1900	2	Y	10	60.08	0.999809	HSTGSYIAGY(1)LK	Q4KWH8-2;Q4KWH8	1600;1638	1-phosphatidylinositol 4,5-bisphosphate phosphodiesterase eta-1	PLCH1
968	2	Y	6	69.03	0.942548	NEPADY(0.943)AT(0.049)LY(0.007)Y(0.001)R	O15049	83	NEDD4-binding protein 3	N4BP3
1024	2	Y	4	43.308	0.963154	PGT(0.035)Y(0.963)VIY(0.001)VR	O75369-2;O75369-9;O75369;O75369-8;O75369-6;O75369-3;E7EN95;O75369-7;O75369-5;O75369-4	1684;1684;1684;1715;1684;1684;1515;1515;1684;1684	Filamin-B	FLNB
1492	2	Y	10	44.193	0.964016	AAS(0.002)S(0.006)S(0.015)S(0.013)VVPY(0.964)LPR	P42684-2;P42684-6;P42684-3;P42684;P42684-4;P42684-7;P42684-10;P42684-5	532;547;553;568;532;547;553;568	Abelson tyrosine-protein kinase 2	ABL2
2354	3	Y	4	60.398	1	QRQY(1)FELQCR	Q9UL54-2;Q9UL54-4;Q9UL54;Q9UL54-3	638;638;638;465	Serine/threonine-protein kinase TAO2	TAOK2
1140	3	Y	6	42.843	0.95997	T(0.001)QQHY(0.039)Y(0.96)DKCPK	P06737-2;P06737;E9PK47	76;76;76	Glycogen phosphorylase, liver form;Phosphorylase	PYGL
973	2	Y	3	49.3	0.997976	S(0.001)QY(0.998)ILSVSR	O15229-3;O15229-2;O15229	105;105;105	Kynurenine 3-monooxygenase	KMO
2369	3	Y	1	69.331	0.842168	Y(0.842)S(0.158)DKELQYIDAISNK	Q9UQB8-3;Q9UQB8-5;Q9UQB8-4;Q9UQB8-6;Q9UQB8-2;Q9UQB8;F8W878;I3L4C2	157;157;157;157;157;157;79;190	Brain-specific angiogenesis inhibitor 1-associated protein 2	BAIAP2
1141	2	Y	1	98.629	1	Y(1)GNPWEK	P06737-2;P06737;E9PK47;P11216;P11217;P11217-2	152;186;186;186;186;98	Glycogen phosphorylase, liver form;Phosphorylase;Glycogen phosphorylase, brain form;Glycogen phosphorylase, muscle form	PYGL
1516	3	Y	7	61.612	0.999157	SPDVGLY(0.999)GVIPECGETYHSDLAEAK	P46940;H0YLE8	654;82	Ras GTPase-activating-like protein IQGAP1	IQGAP1
1798	3	Y	1	63.998	0.945924	Y(0.946)KCS(0.054)VCPDYDLCSVCEGK	Q13501;E7EMC7;Q13501-2	140;140;56	Sequestosome-1	SQSTM1
1974	3	Y	7	53.3	0.948359	SSQVS(0.011)S(0.041)Y(0.948)PMHPLLQR	Q86SU0-5;Q86SU0;Q86SU0-4;Q86SU0-3	162;251;133;251	Immunoglobulin-like domain-containing receptor 1	ILDR1
2080	3	Y	4	67.704	0.999585	ISWY(1)KEHTK	Q8WZ42-12;Q8WZ42-2;Q8WZ42;Q8WZ42-8;Q8WZ42-13;Q8WZ42-5;Q8WZ42-11;Q8WZ42-4;Q8WZ42-7	8298;7889;7981;8106;7981;7981;7054;7054;7246	Titin	TTN
500	2	Y	13	107.82	1	SSPAADAQEENLY(1)AAVK	A8MVE2;Q8NHL6;Q8NHL6-2;F6TER3;C9JF29;Q8N423-2;Q8N423;Q8NHL6-4;Q8NHL6-3	517;533;534;583;417;532;533;533;534	Leukocyte immunoglobulin-like receptor subfamily B member 1;Leukocyte immunoglobulin-like receptor subfamily B member 2	LILRB1
1056	3	Y	5	44.612	1	PQNEY(1)IELHR	O95478	6	Ribosome biogenesis protein NSA2 homolog	NSA2
1585	3	Y	12	70.897	1	ERPALNAQGGIY(1)VINPEMGR	P55082-2;P55082	138;284	Microfibril-associated glycoprotein 3	MFAP3
2172	2	Y	5	61.11	0.954116	TEGT(0.036)Y(0.954)DLPY(0.01)WDR	Q96PD2;Q96PD2-2	565;565	Discoidin, CUB and LCCL domain-containing protein 2	DCBLD2
2035	3	Y	2	69.765	0.948166	NY(0.948)GGVY(0.052)VGLPSEAVNMVSSQTK	Q8TAD7	38	Overexpressed in colon carcinoma 1 protein	OCC1
1343	2	Y	9	58.885	0.984509	IQESY(0.004)GDVY(0.985)GICT(0.012)K	P20020-6;P20020-3;P20020-4;P20020;P20020-5;P20020-2	57;57;57;57;57;57	Plasma membrane calcium-transporting ATPase 1	ATP2B1
100	3	S	7	84.327	1	EVEDKES(1)EGEEEDEDEDLSK	O95218-2;O95218	153;153	Zinc finger Ran-binding domain-containing protein 2	ZRANB2
1568	3	Y	5	47.621	0.94346	IES(0.052)NY(0.943)GVHT(0.005)LEINR	P54296	209	Myomesin-2	MYOM2
2188	3	Y	3	65.833	0.93849	S(0.062)AY(0.938)EAGIQALKPPDAPGPDEAPK	Q96SB3	23	Neurabin-2	PPP1R9B
1702	2	Y	2	56.916	1	LY(1)ANMFER	Q02790	411	Peptidyl-prolyl cis-trans isomerase FKBP4;Peptidyl-prolyl cis-trans isomerase FKBP4, N-terminally processed	FKBP4
804	4	Y	6	46.89	0.999943	RPWHEY(1)EHNFQIMYK	J3KNB8;F5H538;Q9Y6R4-2;Q9Y6R4	1494;1544;1498;1548	Mitogen-activated protein kinase kinase kinase 4	MAP3K4
1947	2	Y	4	50.108	0.999168	LGEY(0.999)EDVS(0.001)R	Q6FGY5;Q99426;K7EK42	47;98;98	Tubulin-folding cofactor B	CKAP1
2155	4	Y	6	51.03	1	ELEDAY(1)WKDDDKHVMR	Q96CT7	38	Coiled-coil domain-containing protein 124	CCDC124
929	2	Y	3	76.728	0.99851	EGY(0.999)S(0.001)ALPQLDIER	M0QWZ7;Q9NP81;Q9NP81-2;M0R1C0;M0R2H5;B4DJM9	52;52;52;52;52;52	Serine--tRNA ligase, mitochondrial	SARS2
925	3	Y	13	61.963	0.995278	FACNGT(0.005)VIEHPEY(0.995)GEVIQLQGDQR	K7EM18;P41567;O60739	79;79;79	Eukaryotic translation initiation factor 1;Eukaryotic translation initiation factor 1b	EIF1
1074	3	Y	10	41.088	0.992189	LGGGQY(0.008)GEVY(0.992)EGVWKK	P00519;P00519-2	257;276	Tyrosine-protein kinase ABL1	ABL1
2358	3	Y	6	43.592	0.778085	T(0.204)HHGKY(0.778)EIPAQS(0.018)PTCV	Q9ULW2	571	Frizzled-10	FZD10
849	3	Y	4	48.568	0.999736	RCQY(1)ILSDLEYR	F8WCP0;F8WCL5;J3QK84;P20929	6262;6262;4561;4561	Nebulin	NEB
1781	3	Y	4	51.193	1	KLIY(1)FQLHR	Q13263;Q13263-2	369;287	Transcription intermediary factor 1-beta	TRIM28
2356	3	Y	8	72.891	0.999902	IAEYSQLY(1)DQIVFR	Q9ULL1	1042	Pleckstrin homology domain-containing family G member 1	PLEKHG1
998	2	Y	3	45.433	0.960194	T(0.04)GY(0.96)VPSNYVER	O43639;E7ERP6	50;50	Cytoplasmic protein NCK2	NCK2
987	2	Y	4	60.91	0.970883	LKEY(0.971)T(0.029)IK	O43293-2;O43293	305;305	Death-associated protein kinase 3	DAPK3
1475	2	Y	10	55.724	0.956332	GASQAGMT(0.044)GY(0.956)GMPR	P37802;C9J5W6;Q9UI15	192;108;192	Transgelin-2;Transgelin-3	TAGLN2
1188	2	Y	5	44.318	1	VIPLY(1)APLCR	P08319;P08319-2	95;114	Alcohol dehydrogenase 4	ADH4
1441	2	Y	7	57.532	1	VVACNLY(1)PFVK	P31939;P31939-2;F5GWY2	104;103;45	Bifunctional purine biosynthesis protein PURH;Phosphoribosylaminoimidazolecarboxamide formyltransferase;IMP cyclohydrolase	ATIC
927	3	Y	8	47.774	0.984823	IT(0.001)ET(0.003)ES(0.011)PY(0.985)QELQGQR	K7ES93;O43914-3;O43914-2;O43914	122;80;90;91	TYRO protein tyrosine kinase-binding protein	TYROBP
2339	3	Y	5	41.996	0.998799	DGWLY(0.999)GEHDVS(0.001)K	Q9UHR4	380	Brain-specific angiogenesis inhibitor 1-associated protein 2-like protein 1	BAIAP2L1
2127	3	Y	12	44.252	0.999934	KAGQSLQMEFLY(1)HNK	Q8WZ64	867	Arf-GAP with Rho-GAP domain, ANK repeat and PH domain-containing protein 2	ARAP2
1181	2	Y	2	61.962	0.999998	FY(1)EAFSK	P08238	430	Heat shock protein HSP 90-beta	HSP90AB1
1210	2	Y	7	66.267	0.99974	PPYTVVY(1)FPVR	P09211;A8MX94	8;8	Glutathione S-transferase P	GSTP1
835	3	Y	1	55.815	0.999343	Y(0.999)DS(0.001)PINSASHIPSSK	F8W8M4;Q5T6N4;O14639-2;O14639;H0Y3K7;Q5T6N2;Q5JVV3;J3QSX6;O14639-3;O14639-5;O14639-4	578;706;578;638;578;608;390;315;287;315;261	Actin-binding LIM protein 1	ABLIM1
764	3	Y	4	70.889	0.956641	EQLY(0.957)S(0.035)T(0.008)ILSHQCQR	E9PIP3;Q9Y4H4	105;108	G-protein-signaling modulator 3	GPSM3
1608	2	Y	5	51.346	0.999302	DLT(0.001)DY(0.999)LMK	P60709;P62736;P63267;P63261;P68032;P63267-2;Q562R1;P68133;Q5T8M7	188;190;189;188;190;146;189;190;155	Actin, cytoplasmic 1;Actin, cytoplasmic 1, N-terminally processed;Actin, aortic smooth muscle;Actin, gamma-enteric smooth muscle;Actin, cytoplasmic 2;Actin, cytoplasmic 2, N-terminally processed;Actin, alpha cardiac muscle 1;Beta-actin-like protein 2;Actin, alpha skeletal muscle	ACTB
1903	3	Y	12	74.029	0.756279	AEDPSQPDS(0.002)AGY(0.756)T(0.219)ALHY(0.016)AS(0.007)R	Q53RE8	65	Ankyrin repeat domain-containing protein 39	ANKRD39
1859	4	Y	18	40.8	0.796608	RPLEQQQPHHIPT(0.102)S(0.102)APVY(0.797)QQPQQQPVAQSYGGYK	Q14847;Q14847-2;B4DGQ0	171;171;115	LIM and SH3 domain protein 1	LASP1
1398	3	Y	6	57.537	0.758398	LAQQY(0.234)Y(0.758)LVY(0.008)QEPIPTAQLVQR	P25787;Q6MZI6;C9JCK5	98;20;28	Proteasome subunit alpha type-2	PSMA2
2089	3	Y	3	60.062	0.999994	NPY(1)DPPGRCDPPVISNITK	Q8WZ42-12;Q8WZ42-2;Q8WZ42;Q8WZ42-8;Q8WZ42-13;Q8WZ42-5;Q8WZ42-11;Q8WZ42-4;Q8WZ42-7;Q8WZ42-3;Q8WZ42-10;Q8WZ42-9	22053;20320;20412;20537;20546;18962;19485;19507;19677;12988;13113;13180	Titin	TTN
980	2	Y	7	56.569	0.999821	TLSEVDY(1)APAGPAR	O15357-2;O15357	893;1135	Phosphatidylinositol 3,4,5-trisphosphate 5-phosphatase 2	INPPL1
1435	3	Y	3	40.496	0.991431	LT(0.006)Y(0.991)IDKWFLY(0.002)K	P31327;P31327-3;P31327-2	872;878;421	Carbamoyl-phosphate synthase [ammonia], mitochondrial	CPS1
1285	4	Y	1	83.36	0.795369	Y(0.795)GPQY(0.205)GHPPPPPPPPEYGPHADSPVLMVYGLDQSK	P14866;P14866-2	359;226	Heterogeneous nuclear ribonucleoprotein L	HNRNPL
990	3	Y	7	73.927	0.840335	STAY(0.001)EDY(0.84)Y(0.136)Y(0.023)HPPPR	O43390;O43390-3;O43390-2;E7ETM7;B4DT28;S4R3J4	434;396;437;274;295;336	Heterogeneous nuclear ribonucleoprotein R	HNRNPR
2024	3	Y	17	53.033	0.999733	AKAPAPAPAESGESLAY(1)WPDR	Q8NEG4	107	Protein FAM83F	FAM83F
2249	3	Y	4	57.174	0.999605	VHAY(1)IISYLKK	Q9H223;Q9NZN4;B4DNU6	312;309;173	EH domain-containing protein 4;EH domain-containing protein 2	EHD4
1921	2	Y	5	62.659	0.974014	LDS(0.005)S(0.021)Y(0.974)FK	Q5T0W9	336	Protein FAM83B	FAM83B
1911	3	Y	6	76.357	0.999347	GRPDPY(0.999)AY(0.001)IPLNR	Q5JTH9;Q5JTH9-2;Q5JTH9-3;F5H456	1251;1151;1190;969	RRP12-like protein	RRP12
1808	2	Y	4	70.089	0.909492	FSS(0.061)Y(0.909)S(0.03)QMENWSR	Q13835-2;Q13835	120;120	Plakophilin-1	PKP1
1902	3	Y	7	52.527	0.949314	T(0.001)KPPEGY(0.949)DT(0.049)VT(0.001)LYPK	Q53GG5;Q53GG5-2	355;307	PDZ and LIM domain protein 3	PDLIM3
1937	3	Y	2	78.342	0.877323	T(0.121)Y(0.877)S(0.002)FEQPWPNAR	Q5VWV2;Q8TEW0-5;Q8TEW0-3;Q8TEW0-7;Q8TEW0-6;Q8TEW0-4;Q8TEW0-11;Q8TEW0-2;Q8TEW0	1117;1065;1087;1094;1131;1140;1161;1174;1177	Partitioning defective 3 homolog	PARD3
887	3	Y	4	42.317	0.770053	DY(0.01)T(0.166)Y(0.77)RDY(0.051)GHS(0.001)S(0.001)S(0.001)R	H3BT71;P38159;P38159-2;Q96E39;B3KRG5;H3BUY5	243;243;230;243;108;115	RNA-binding motif protein, X chromosome;RNA-binding motif protein, X chromosome, N-terminally processed;RNA binding motif protein, X-linked-like-1	RBMX
1552	3	Y	8	61.958	0.96222	QLDTTLKY(0.962)PY(0.037)K	P52735-3;P52735-2;P52735	755;755;765	Guanine nucleotide exchange factor VAV2	VAV2
1643	2	Y	6	79.659	0.995138	ISGLIY(0.995)EET(0.005)R	P62805	52	Histone H4	HIST1H4A
1750	3	Y	6	41.399	0.957944	S(0.001)VT(0.008)APY(0.958)KY(0.033)PR	Q08AH1;O75203;Q08AH3;F5GWL3;F5H4B8;Q68CK6;H3BTX9	544;195;538;459;310;538;459	Acyl-coenzyme A synthetase ACSM1, mitochondrial;Acyl-coenzyme A synthetase ACSM2A, mitochondrial;Acyl-coenzyme A synthetase ACSM2B, mitochondrial	ACSM1
1031	3	Y	2	105.46	1	AY(1)AALQHWTIR	O75509	460	Tumor necrosis factor receptor superfamily member 21	TNFRSF21
586	3	Y	7	78.95	1	GDKQVEY(1)LDLDLDSGK	B7Z3B9;Q13480;Q13480-2	524;627;657	GRB2-associated-binding protein 1	GAB1
1675	3	Y	1	42.317	0.841144	Y(0.841)Y(0.157)DS(0.001)RPGGYGYGYGR	P98179	117	Putative RNA-binding protein 3	RBM3
504	3	Y	10	45.28	0.957769	RTEEGPTLS(0.042)Y(0.958)GR	A8MXP9;P43243;D6REM6	158;158;158	Matrin-3	MATR3
1396	2	Y	2	76.759	0.999096	GY(0.999)S(0.001)FSLTTFSPSGK	P25787;H3BT36	6;6	Proteasome subunit alpha type-2	PSMA2
532	3	Y	8	48.907	0.987735	GS(0.006)S(0.006)HQVEY(0.988)EILFPGCVLR	B3KRD8;O76054;O76054-5;O76054-4;B5MC44;Q9UDX4-3;Q9UDX4-2;Q9UDX4	220;294;211;294;235;217;235;294	SEC14-like protein 2;SEC14-like protein 3	SEC14L2
1577	2	Y	1	78.556	0.999936	Y(1)LSEMNYVHR	P54753	748	Ephrin type-B receptor 3	EPHB3
2314	2	Y	7	74.789	1	NAEDCLY(1)ELPENIR	Q9NZ63	147	Uncharacterized protein C9orf78	C9orf78
1684	2	Y	4	50.966	1	IAAY(1)LFK	Q00610-2;Q00610;J3KS13	1513;1513;450	Clathrin heavy chain 1	CLTC
2222	3	Y	14	41.323	0.999915	VKEGYVPQEEVPVY(1)ENK	Q9BRP8-2;Q9BRP8	44;45	Partner of Y14 and mago	WIBG
1046	2	Y	6	50.353	0.968034	KGDT(0.032)VY(0.968)ILR	O94875-9;O94875-3;O94875-8;O94875-2;O94875-4;O94875-12;O94875-10;O94875-7;O94875;O94875-11;O94875-5	435;436;452;457;482;522;615;795;891;991;482	Sorbin and SH3 domain-containing protein 2	SORBS2
2403	2	Y	7	50.354	0.789855	NGLT(0.002)S(0.038)T(0.17)Y(0.79)AGIR	Q9Y6N7-6;Q9Y6N7-5;Q9Y6N7-4;Q9Y6N7-3;Q9Y6N7;Q9Y6N7-2	896;896;893;896;932;936	Roundabout homolog 1	ROBO1
1339	2	Y	8	44.925	0.979892	IGT(0.001)AEPDY(0.98)GALY(0.019)EGR	P19174;P19174-2	771;771	1-phosphatidylinositol 4,5-bisphosphate phosphodiesterase gamma-1	PLCG1
1322	2	Y	5	41.876	1	NFGLY(1)NER	P17174;B7Z7E9	264;243	Aspartate aminotransferase, cytoplasmic	GOT1
1873	3	Y	7	102.4	1	VIDRELY(1)QQLQR	Q15149;Q15149-4;Q15149-7;Q15149-8;Q15149-9;Q15149-5;Q15149-6;Q15149-3;Q15149-2	3134;2997;2965;2975;2983;2997;3001;3020;3024	Plectin	PLEC
799	4	Y	8	58.172	0.993514	LDDLHT(0.006)LY(0.994)HKK	F5H1Y4;Q9HD26-2;Q9HD26	457;449;457	Golgi-associated PDZ and coiled-coil motif-containing protein	GOPC
2311	3	Y	3	44.318	0.999814	VQY(1)VIQGYHK	Q9NXR7;Q9NXR7-4;Q9NXR7-3;Q9NXR7-1	263;263;263;263	BRCA1-A complex subunit BRE	BRE
2370	3	Y	8	88.768	0.999987	YSDKELQY(1)IDAISNK	Q9UQB8-3;Q9UQB8-5;Q9UQB8-4;Q9UQB8-6;Q9UQB8-2;Q9UQB8;F8W878;I3L4C2	164;164;164;164;164;164;86;197	Brain-specific angiogenesis inhibitor 1-associated protein 2	BAIAP2
2237	2	Y	10	74.987	0.993995	KVSGVGGT(0.001)T(0.005)Y(0.994)EISV	Q9C0B5-2;Q9C0B5;Q9ULC8-2;Q9ULC8	658;711;669;761	Palmitoyltransferase ZDHHC5;Probable palmitoyltransferase ZDHHC8	ZDHHC5
863	2	Y	6	64.565	1	GQEGEY(1)AVPFDAVAR	G3V1Q1;O60496	145;299	Docking protein 2	DOK2
1656	3	Y	1	88.385	1	Y(1)EDICPSTHNMDVPNIK	P63241;P63241-2;I3L504;Q6IS14;F8WCJ1;C9J7B5;Q9GZV4	69;99;69;69;69;69;69	Eukaryotic translation initiation factor 5A-1;Eukaryotic translation initiation factor 5A-1-like;Eukaryotic translation initiation factor 5A-2	EIF5A
1576	3	Y	8	51.771	0.949261	VY(0.001)IDPFT(0.05)Y(0.949)EDPNEAVR	P54753;Q96L35;P54760	614;596;596	Ephrin type-B receptor 3;Ephrin type-B receptor 4	EPHB3
1247	2	Y	7	60.019	0.999998	YQGVNLY(1)VK	P11940-2;P11940;E7EQV3;E7ERJ7;Q4VXU2;Q4VY17	297;297;252;265;297;297	Polyadenylate-binding protein 1;Polyadenylate-binding protein 1-like	PABPC1
1747	2	Y	1	83.204	0.984863	Y(0.985)AY(0.015)TDWQSFTQPR	Q08554-2;Q08554	814;814	Desmocollin-1	DSC1
1802	3	Y	11	40.723	0.870585	KPQT(0.025)VAAS(0.021)S(0.021)IY(0.871)S(0.059)MY(0.003)TQQQAPGK	Q13625-2;Q13625;Q13625-3	487;610;616	Apoptosis-stimulating of p53 protein 2	TP53BP2
1021	2	Y	5	63.966	0.99663	TSS(0.001)QY(0.997)VAS(0.002)AIAK	O75128-6;O75128-3;O75128;O75128-7;O75128-2	409;867;867;924;949	Protein cordon-bleu	COBL
1291	4	Y	1	78.078	1	Y(1)KPAVNQIECHPYLTQEK	P15121;E9PCX2	178;178	Aldose reductase	AKR1B1
1892	3	Y	7	41.242	0.994818	GGTLT(0.005)QY(0.995)EGKLR	Q16851;E7EUC7;Q16851-2	298;307;287	UTP--glucose-1-phosphate uridylyltransferase	UGP2
1938	3	Y	6	41.227	0.939391	VQDPS(0.061)Y(0.939)APPKGPFR	Q5VWV2;Q8TEW0-5;Q8TEW0-3;Q8TEW0-7;Q8TEW0-6;Q8TEW0-4;Q8TEW0-11;Q8TEW0-2;Q8TEW0	1261;1209;1231;1238;1275;1284;1305;1318;1321	Partitioning defective 3 homolog	PARD3
1469	3	Y	11	45.28	0.952116	VVVFIKPT(0.048)CPY(0.952)CR	P35754	25	Glutaredoxin-1	GLRX
836	2	Y	6	56.02	0.789667	VNALT(0.21)Y(0.79)GEVLR	F8W9E7;Q96BJ8-2;Q96BJ8;Q96BJ8-3	534;385;498;551	Engulfment and cell motility protein 3	ELMO3
1303	2	Y	5	42.068	0.978441	GGGGY(0.978)T(0.02)CQS(0.001)GSGWDEFTK	P15924;P15924-2	172;172	Desmoplakin	DSP
2165	4	Y	4	43.03	0.793628	HS(0.195)QY(0.794)HVDGS(0.011)LEKDR	Q96HS1;Q96HS1-2	108;108	Serine/threonine-protein phosphatase PGAM5, mitochondrial	PGAM5
2122	2	Y	1	54.157	0.999962	Y(1)MEYSFR	Q8WZ42-12;Q8WZ42-2;Q8WZ42;Q8WZ42-8;Q8WZ42-13;Q8WZ42-5;Q8WZ42-11;Q8WZ42-4;Q8WZ42-7;Q8WZ42-3;Q8WZ42-10;Q8WZ42-9	31376;29643;29735;29860;29869;28285;28808;28830;29000;22311;22436;22503	Titin	TTN
1225	2	Y	3	63.185	0.960609	S(0.039)AY(0.961)EFSETESMLK	P09960;P09960-2;P09960-4;P09960-3	233;233;209;209	Leukotriene A-4 hydrolase	LTA4H
634	3	Y	1	65.224	0.997972	Y(0.998)RPS(0.002)MEGYR	C9JZR2;O60716-13;O60716-11;O60716-10;O60716-9;O60716-5;O60716-3;O60716-2;O60716;O60716-21;O60716-19;O60716-16;O60716-18;O60716-15;O60716-17;O60716-14;O60716-12;O60716-8;O60716-7;O60716-6;O60716-4;O60716-24;O60716-23;O60716-22;O60716-20	241;187;187;187;187;241;241;241;241;140;140;187;140;187;140;187;187;241;241;241;241;140;140;140;140	Catenin delta-1	CTNND1
1309	4	Y	12	56.424	0.964484	GGSPHSPAWNGY(0.964)T(0.035)PLHIAAK	P16157-2;P16157-11;P16157-9;P16157-6;P16157-7;P16157-4;P16157-13;P16157-10;P16157-15;P16157-8;P16157-5;P16157-16;P16157-3;P16157;P16157-21;P16157-12;P16157-14	603;603;603;603;603;603;603;603;603;603;603;603;603;603;636;603;603	Ankyrin-1	ANK1
2119	2	Y	1	88.561	0.999255	Y(0.999)GVS(0.001)QPLVSSIIVAK	Q8WZ42-12;Q8WZ42-2;Q8WZ42;Q8WZ42-8;Q8WZ42-13;Q8WZ42-5;Q8WZ42-11;Q8WZ42-4;Q8WZ42-7;Q8WZ42-3;Q8WZ42-10;Q8WZ42-9	30305;28572;28664;28789;28798;27214;27737;27759;27929;21240;21365;21432	Titin	TTN
2325	3	Y	8	58.885	0.783426	ASADLMS(0.217)Y(0.783)CEEHAR	Q9UBI6	42	Guanine nucleotide-binding protein G(I)/G(S)/G(O) subunit gamma-12	GNG12
1748	2	Y	3	90.412	0.993513	Y(0.003)AY(0.994)T(0.004)DWQSFTQPR	Q08554-2;Q08554	816;816	Desmocollin-1	DSC1
2256	3	Y	2	67.334	0.899765	Y(0.1)Y(0.9)EYNHDLFQR	Q9H4B6	159	Protein salvador homolog 1	SAV1
2002	3	Y	5	71.558	0.986811	GHT(0.007)LY(0.987)T(0.006)SDYTNEK	Q8IWW6-2;Q8IWW6-4;Q8IWW6	355;355;355	Rho GTPase-activating protein 12	ARHGAP12
2018	2	Y	2	61.56	0.999821	LY(1)GSVCDLR	Q8N9U0-2;Q8N9U0	154;154	Tandem C2 domains nuclear protein	TC2N
1595	2	Y	9	66.056	0.973804	GLAPEET(0.026)NY(0.974)K	P56856-2;P56856	206;206	Claudin-18	CLDN18
1995	2	Y	3	45.081	1	LMY(1)QELK	Q8IV08	7	Phospholipase D3	PLD3
1512	2	Y	5	48.561	0.999947	YHPGY(1)FGK	P46776;E9PLL6	52;52	60S ribosomal protein L27a	RPL27A
2380	3	Y	6	43.604	1	IEEFVY(1)EKLDR	Q9Y371;Q9Y371-2	80;80	Endophilin-B1	SH3GLB1
2260	4	Y	15	40.968	0.930679	QWTTIT(0.001)AHS(0.068)LEEGHY(0.931)VIGPK	Q9H706-2;Q9H706-3;Q9H706	74;74;74	GRB2-associated and regulator of MAPK protein	GAREM
1482	2	Y	5	40.994	1	FVDLY(1)GAQK	P40939	724	Trifunctional enzyme subunit alpha, mitochondrial;Long-chain enoyl-CoA hydratase;Long chain 3-hydroxyacyl-CoA dehydrogenase	HADHA
851	3	Y	6	50.088	0.767646	DIAS(0.051)DY(0.768)KY(0.179)KEGY(0.003)R	F8WCP0;F8WCL5;J3QK84;P20929	3764;3764;3521;3521	Nebulin	NEB
2300	2	Y	6	50.354	0.792153	SLEDPY(0.792)S(0.208)QQIR	Q9NVH2-4;Q9NVH2-3;Q9NVH2-2;Q9NVH2	886;915;921;935	Integrator complex subunit 7	INTS7
2288	2	Y	6	50.088	0.997814	TAEIVY(0.998)AAT(0.001)T(0.001)SLR	Q9NR09	4489	Baculoviral IAP repeat-containing protein 6	BIRC6
540	3	Y	7	49.298	0.958553	NEGVAT(0.041)Y(0.959)AAAVLFR	B4DGU4;P35222	647;654	Catenin beta-1	CTNNB1
898	3	Y	7	56.569	0.985321	FDFLCQY(0.985)HKPAS(0.015)K	J3KQ32;Q9NTK5;Q9NTK5-3	97;77;77	Obg-like ATPase 1	OLA1
1379	6	Y	7	52.451	0.755649	DHYDAT(0.242)Y(0.756)HKAEIHAQPS(0.002)DKER	P23229-4;P23229-2;P23229-9;P23229-6;P23229-7	1049;1054;1078;1093;935	Integrin alpha-6;Integrin alpha-6 heavy chain;Integrin alpha-6 light chain;Processed integrin alpha-6	ITGA6
2324	2	Y	3	60.788	0.967309	ELY(0.967)S(0.016)Y(0.016)LR	Q9UBG3	487	Cornulin	CRNN
1730	3	Y	6	40.767	0.904942	MQNHGY(0.905)ENPT(0.08)Y(0.016)K	Q06481-5;Q06481-4;Q06481-2;Q06481-3;Q06481-6;Q06481;F5H845;F5GZY0	509;682;694;738;748;750;538;645	Amyloid-like protein 2	APLP2
1732	2	Y	6	43.77	0.999937	TIAQDY(1)GVLK	Q06830	116	Peroxiredoxin-1	PRDX1
2182	3	Y	5	59.908	0.994278	ANT(0.006)AY(0.994)HLHQR	Q96RT1-6;Q96RT1-4;Q96RT1-9;Q96RT1-2;Q96RT1;Q96RT1-8;Q96RT1-7;Q96RT1-5;Q96RT1-3	1042;1042;1038;1042;1042;1042;1042;1042;1042	Protein LAP2	ERBB2IP
1584	3	Y	5	56.205	0.956145	LEDT(0.007)Y(0.956)T(0.037)NKDLDK	P54868;P54868-3;P54868-2	347;292;305	Hydroxymethylglutaryl-CoA synthase, mitochondrial	HMGCS2
2070	2	Y	7	52.725	1	GLPDLCY(1)LAK	Q8WZ42-12;Q8WZ42-2;Q8WZ42;Q8WZ42-8;Q8WZ42-13;Q8WZ42-5;Q8WZ42-11;Q8WZ42-4;Q8WZ42-7;Q8WZ42-3;Q8WZ42-10;Q8WZ42-9	22560;20827;20919;21044;21053;19469;19992;20014;20184;13495;13620;13687	Titin	TTN
1241	4	Y	6	45.28	0.807184	T(0.002)QQHY(0.191)Y(0.807)EKDPKR	P11217	76	Glycogen phosphorylase, muscle form	PYGM
516	4	Y	23	43.501	0.757534	RPLHPALNQPGGLQPLS(0.242)FQNPVY(0.758)HLNNPIPAMPK	B1AKC7;Q9UJF2;Q9UJF2-2	916;786;927	Ras GTPase-activating protein nGAP	RASAL2
2287	3	Y	3	42.475	0.946421	IS(0.054)Y(0.946)VQDENRDPIR	Q9NQS7-2;Q9NQS7	73;73	Inner centromere protein	INCENP
1571	3	Y	12	97.271	0.918137	GPAIGIDLGT(0.006)T(0.038)Y(0.918)S(0.038)CVGVFQHGK	P54652	16	Heat shock-related 70 kDa protein 2	HSPA2
619	2	Y	3	40.727	1	QGY(1)ENLCCLR	C9JNV2;P41223;C9JCD9	68;97;56	Protein BUD31 homolog	BUD31
2110	2	Y	4	64.104	0.992119	VSVY(0.992)S(0.008)VDVITPLK	Q8WZ42-12;Q8WZ42-2;Q8WZ42;Q8WZ42-8;Q8WZ42-13;Q8WZ42-5;Q8WZ42-11;Q8WZ42-4;Q8WZ42-7;Q8WZ42-3;Q8WZ42-10;Q8WZ42-9;Q8WZ42-6	2443;2351;2443;2443;2443;2443;2443;2443;2443;2397;2397;2397;2443	Titin	TTN
1377	3	Y	10	46.069	0.999975	TDNLPENLGY(1)HLK	P23109-2;P23109	235;239	AMP deaminase 1	AMPD1
894	3	Y	11	65.855	0.983575	ANHSSHQEDT(0.016)Y(0.984)GALDFTLSR	J3KNL6;O15027-2;O15027-4;O15027-3;O15027;O15027-5	991;813;813;813;813;813	Protein transport protein Sec16A	SEC16A
1204	2	Y	9	57.859	1	NNLKECGLY(1)	P08754	354	Guanine nucleotide-binding protein G(k) subunit alpha	GNAI3
719	3	Y	7	71.001	0.958688	DQQNLPY(0.959)GVT(0.036)PAS(0.005)PSGHSQGR	E7ETY4;E9PC69;Q7KZI7-10;Q7KZI7-13;Q7KZI7-7;Q7KZI7-2;Q7KZI7-15;Q7KZI7-5;Q7KZI7-16;Q7KZI7-4;Q7KZI7-9;Q7KZI7-12;Q7KZI7-14;Q7KZI7-3;Q7KZI7-6;Q7KZI7-11;Q7KZI7-8;Q7KZI7	533;612;526;525;526;526;558;559;558;559;559;580;579;580;580;613;613;613	Serine/threonine-protein kinase MARK2	MARK2
1332	3	Y	1	65.467	0.995182	Y(0.995)VRPGGGY(0.005)QPTFTLVQK	P18283	88	Glutathione peroxidase 2	GPX2
970	2	Y	8	60.157	0.792297	TTAVEIDY(0.792)DS(0.208)LK	O15117;O15117-2;O15117-3	571;571;581	FYN-binding protein	FYB
1391	3	Y	8	139.95	0.965629	QLIIEDPY(0.966)Y(0.034)GNDSDFETVYQQCVR	P24666;P24666-3;P24666-2	132;98;132	Low molecular weight phosphotyrosine protein phosphatase	ACP1
1869	2	Y	3	57.532	0.989479	LT(0.004)Y(0.989)GT(0.006)MVFVR	Q15067;Q15067-3;Q15067-2	275;237;275	Peroxisomal acyl-coenzyme A oxidase 1	ACOX1
744	3	Y	6	47.621	0.752828	ARPS(0.247)EY(0.753)DLLWVPGR	Q8TEW8-3;E9PE87;Q8TEW8-2;Q8TEW8;Q8TEW8-5	987;987;994;1056;955	Partitioning defective 3 homolog B	PARD3B
573	3	Y	10	41.109	1	KINPICNDHY(1)R	Q96KB5;B4DX68	74;74	Lymphokine-activated killer T-cell-originated protein kinase	PBK
1102	2	Y	10	41.242	1	LVNANGEAVY(1)CK	P04040	231	Catalase	CAT
1432	3	Y	6	44.925	0.80866	Y(0.179)KVPDY(0.809)WY(0.012)PQDLQAR	P30711	83	Glutathione S-transferase theta-1	GSTT1
1697	3	Y	2	100.58	1	VY(1)LCNQDENHK	Q02487	839	Desmocollin-2	DSC2
1125	3	Y	9	44.045	0.99588	YKRPGY(0.004)GAY(0.996)DAFK	P05198	150	Eukaryotic translation initiation factor 2 subunit 1	EIF2S1
941	2	Y	8	46.069	0.99997	FYGPEGPY(1)GVFAGR	O00264	113	Membrane-associated progesterone receptor component 1	PGRMC1
812	2	Y	1	55.461	1	Y(1)LGLLENLR	F5H6E2;O00159-2;O00159-3;O00159	624;613;629;648	Unconventional myosin-Ic	MYO1C
1047	2	Y	6	60.157	0.792301	NQLGNY(0.792)PT(0.208)LPLMK	O94885	766	SAM and SH3 domain-containing protein 1	SASH1
2296	3	Y	5	72.789	1	HGQVY(1)LRK	Q9NS23-4;Q9NS23-2;Q9NS23-5;Q9NS23;Q9NS23-3	185;255;259;259;104	Ras association domain-containing protein 1	RASSF1
1520	3	Y	8	72.662	0.994079	KSAENGIY(0.994)S(0.006)VSGDEK	P48029	11	Sodium- and chloride-dependent creatine transporter 1	SLC6A8
2088	3	Y	8	76.228	0.977184	NFPSHT(0.023)VY(0.977)VR	Q8WZ42-12;Q8WZ42-2;Q8WZ42;Q8WZ42-8;Q8WZ42-13;Q8WZ42-5;Q8WZ42-11;Q8WZ42-4;Q8WZ42-7;Q8WZ42-3;Q8WZ42-10;Q8WZ42-9	29055;27322;27414;27539;27548;25964;26487;26509;26679;19990;20115;20182	Titin	TTN
1142	3	Y	5	56.258	1	LQQWY(1)REHR	P06744;P06744-2;K7EQ48	17;56;17	Glucose-6-phosphate isomerase	GPI
1858	3	Y	8	61.161	0.999978	KPYCNAHY(1)PK	Q14847;Q14847-2;F6S2S5;O76041-2	57;57;57;57	LIM and SH3 domain protein 1	LASP1
2103	3	Y	8	45.433	0.997007	VIGY(0.003)HLEY(0.997)KER	Q8WZ42-12;Q8WZ42-2;Q8WZ42;Q8WZ42-8;Q8WZ42-13;Q8WZ42-5;Q8WZ42-11;Q8WZ42-4;Q8WZ42-7;Q8WZ42-3;Q8WZ42-10;Q8WZ42-9	28193;26460;26552;26677;26686;25102;25625;25647;25817;19128;19253;19320	Titin	TTN
498	2	Y	6	42.21	1	NKLDHY(1)AIIK	A8MUS3;P62750	112;74	60S ribosomal protein L23a	RPL23A
510	2	Y	2	97.797	1	VY(1)EIQDIYENSWTK	B0QY89;Q9Y262-2;Q9Y262	132;89;89	Eukaryotic translation initiation factor 3 subunit L	EIF3L
173	3	S	17	52.198	0.787424	NGQLS(0.106)T(0.106)INGVAEQDELS(0.787)LQEGDLNGQK	Q02952	75	A-kinase anchor protein 12	AKAP12
2220	3	Y	1	112.36	0.966379	Y(0.966)VIHT(0.034)VGPIAYGEPSASQAAELR	Q9BQ69	222	O-acetyl-ADP-ribose deacetylase MACROD1	MACROD1
1310	3	Y	3	41.164	0.990028	S(0.006)LY(0.99)DRPAS(0.002)Y(0.002)K	P16234	762	Platelet-derived growth factor receptor alpha	PDGFRA
966	3	Y	8	74.561	0.977385	TTEECLAY(0.977)FGVS(0.021)ET(0.001)T(0.001)GLTPDQVKR	O14983-2;O14983	15;15	Sarcoplasmic/endoplasmic reticulum calcium ATPase 1	ATP2A1
1930	3	Y	10	83.204	1	TIDDLEDELY(1)AQKLK	Q5VU58	225	Tropomyosin alpha-3 chain	TPM3
1886	3	Y	15	41.513	0.99672	PSPAISVSVS(0.002)APAFY(0.997)APQKK	Q15942	20	Zyxin	ZYX
1638	3	Y	11	78.324	1	LTSDDVKEQIY(1)K	P62277;J3KMX5	38;38	40S ribosomal protein S13	RPS13
1365	2	Y	2	44.767	1	GY(1)GFGLIK	P21796	22	Voltage-dependent anion-selective channel protein 1	VDAC1
9	2	S	1	44.611	1	S(1)S(1)QLILR	B4E0G8	2	Phosphoglucomutase-2	PGM2
10	2	S	2	44.611	1	S(1)S(1)QLILR	B4E0G8	3	Phosphoglucomutase-2	PGM2
2377	3	Y	5	62.861	0.988038	YGLIY(0.988)HAS(0.012)LVGQTSPK	Q9Y2X3	342	Nucleolar protein 58	NOP58
1889	2	Y	1	51.726	0.833483	Y(0.833)S(0.158)S(0.008)GGNFETPSK	Q16625-4;Q16625-3;Q16625;Q16625-5;Q16625-2	117;368;368;46;314	Occludin	OCLN
1628	3	Y	8	48.568	1	VVLDDKDY(1)FLFR	P61604;B8ZZ54	88;33	10 kDa heat shock protein, mitochondrial	HSPE1
1753	3	Y	8	45.614	0.973801	GPNVKGEY(0.974)DVT(0.026)MPK	Q09666	836	Neuroblast differentiation-associated protein AHNAK	AHNAK
505	2	Y	9	70.197	0.926556	INSDDS(0.013)NLY(0.927)LT(0.057)AS(0.003)K	A8MYQ9;J3KQW8;Q9BZG1-2;Q9BZG1;Q9BZG1-4	248;304;239;247;225	Ras-related protein Rab-34	RAB34
1230	3	Y	15	139.9	0.95181	IQEIIEQLDVTT(0.001)S(0.047)EY(0.952)EKEK	P10809	385	60 kDa heat shock protein, mitochondrial	HSPD1
2275	3	Y	3	40.496	0.820942	IKY(0.821)S(0.03)Y(0.149)DALEK	Q9HD20-2;Q9HD20	61;179	Manganese-transporting ATPase 13A1	ATP13A1
2244	3	Y	8	84.653	0.999079	HEVTICNY(0.999)EAS(0.001)ANPADHR	Q9GZP4-2;Q9GZP4	188;189	PITH domain-containing protein 1	PITHD1
476	2	Y	1	69.598	1	Y(1)MACCLLYR	A6NHL2-2;A6NHL2;A8MUB1;P68366;P68363;Q71U36;Q71U36-2;Q9BQE3;F5H5D3	279;319;297;312;312;312;277;312;382	Tubulin alpha chain-like 3;Tubulin alpha-4A chain;Tubulin alpha-1B chain;Tubulin alpha-1A chain;Tubulin alpha-1C chain	TUBAL3
907	3	Y	3	49.298	0.996755	IDY(0.997)PPEFHQRPGY(0.003)LK	J3QR07;Q96MU7-2;Q96MU7	553;535;553	YTH domain-containing protein 1	YTHDC1
2148	3	Y	7	81.346	0.921556	FLDT(0.004)S(0.013)HY(0.922)S(0.049)T(0.013)AGSSSVR	Q96A65;B7Z321;Q96A65-2	247;146;247	Exocyst complex component 4	EXOC4
770	3	Y	1	52.576	0.999969	Y(1)AAVTQFEATDARR	E9PLK3;P55786;A6NEC2;F5GZY4;E7EWZ2	169;173;173;18;173	Puromycin-sensitive aminopeptidase;Puromycin-sensitive aminopeptidase-like protein	NPEPPS
1973	4	Y	5	129.01	0.999999	SHHHY(1)PDFHQELQDR	Q86SU0-5;Q86SU0;Q86SU0-2;Q86SU0-6	284;373;329;341	Immunoglobulin-like domain-containing receptor 1	ILDR1
782	4	Y	8	51.473	0.804729	VT(0.003)EWQQT(0.073)Y(0.805)T(0.06)Y(0.055)DS(0.002)GIHS(0.002)GANT(0.001)CVPSVSSK	F5GWP8;P14923	20;20	Junction plakoglobin	JUP
937	3	Y	10	101.39	0.87691	LTLHGLQQY(0.123)Y(0.877)VK	O00148;O00148-2;Q13838;Q5STU3;F8VQ10;Q13838-2;B4DP52	265;265;266;266;281;281;188	ATP-dependent RNA helicase DDX39A;Spliceosome RNA helicase DDX39B	DDX39A
1100	3	Y	6	59.116	1	KPVEEY(1)ANCHLAR	P02787;J3KN47	593;466	Serotransferrin	TF
1253	2	Y	1	98.044	0.999996	Y(1)FSEADKIK	P12268	430	Inosine-5'-monophosphate dehydrogenase 2	IMPDH2
2026	3	Y	8	46.069	0.9531	QHPSESVY(0.953)T(0.046)ALQR	Q8NET5	220	NFAT activation molecule 1	NFAM1
854	3	Y	6	59.294	0.950592	DVIS(0.027)DY(0.951)KY(0.022)KDGYR	F8WCP0;F8WCL5;J3QK84;P20929	3278;3278;3035;3035	Nebulin	NEB
1590	2	Y	1	73.039	0.999933	Y(1)NYLKPR	P56385	30	ATP synthase subunit e, mitochondrial	ATP5I
1761	3	Y	5	54.982	0.973655	LKVLY(0.974)S(0.026)QK	Q12834	152	Cell division cycle protein 20 homolog	CDC20
1062	3	Y	4	63.565	0.885681	NRY(0.102)Y(0.886)Y(0.013)YHR	O96000;Q96II6;H3BPJ9	56;56;56	NADH dehydrogenase [ubiquinone] 1 beta subcomplex subunit 10	NDUFB10
1914	4	Y	14	47.688	0.99984	DASIPQFKPEIQVY(1)ENIHLAR	Q5SQ64	281	Lymphocyte antigen 6 complex locus protein G6f	LY6G6F
2017	3	Y	13	56.746	0.979197	GFACSLCPFAT(0.021)HY(0.979)PNHLAR	Q8N8E2-3;Q8N8E2-2;Q8N8E2	37;309;371	Zinc finger protein 513	ZNF513
1809	3	Y	6	45.28	0.935529	GS(0.001)GWLY(0.936)HS(0.063)DAIR	Q13835-2;Q13835	523;544	Plakophilin-1	PKP1
2278	3	Y	5	57.434	0.986884	S(0.003)AS(0.01)PY(0.987)HGFTIVNR	U3KQU1;U3KQM8;U3KQI9;Q9NPI6	64;64;64;64	mRNA-decapping enzyme 1A	DCP1A
1901	4	Y	3	51.566	1	DKY(1)RHPECFVCADCNLNLK	Q53GG5;Q53GG5-2	312;264	PDZ and LIM domain protein 3	PDLIM3
971	2	Y	5	60.788	0.998529	IFS(0.001)AY(0.999)IK	O15143	172	Actin-related protein 2/3 complex subunit 1B	ARPC1B
1318	3	Y	4	54.343	0.958584	VS(0.002)FY(0.959)QLS(0.039)HFLQCK	P16615;P16615-5;P16615-3;P16615-4;P16615-2	867;867;867;840;867	Sarcoplasmic/endoplasmic reticulum calcium ATPase 2	ATP2A2
562	3	Y	17	42.068	0.997013	LVGMDPEQASVT(0.003)NQNEY(0.997)AR	B4DRN8;Q2TB82;Q5W0Z9-3;Q5W0Z9	249;312;312;312	Palmitoyltransferase;Probable palmitoyltransferase ZDHHC20	ZDHHC20
598	2	Y	6	56.527	0.970521	LLGS(0.017)GY(0.971)GGLT(0.008)GGS(0.002)S(0.002)R	F5H2E2;F5GWM7;F5GWS0;F8WA11;Q7Z460-2;B7ZLX3;Q7Z460-3;Q7Z460	473;466;705;697;697;704;697;697	CLIP-associating protein 1	CLASP1
805	2	Y	5	68.972	0.993439	CSS(0.006)VY(0.993)ENCLEQSR	F5H5M1;Q6S5L8-2;Q6S5L8	138;181;424	SHC-transforming protein 4	SHC4
1184	3	Y	5	52.576	0.99996	LHQVY(1)FDAPTCR	P08247	81	Synaptophysin	SYP
880	3	Y	10	54.094	0.999993	SIDDLEDELY(1)AQKLK	H0YK48;P09493;P09493-4;P09493-10	225;261;261;261	Tropomyosin alpha-1 chain	TPM1
2066	3	Y	2	50.305	1	CY(1)AFLLVQEPAQIVEK	Q8WZ42-12;Q8WZ42-2;Q8WZ42;Q8WZ42-8;Q8WZ42-13;Q8WZ42-5;Q8WZ42-11;Q8WZ42-4;Q8WZ42-7	6376;5967;6059;6184;6059;6059;5132;5132;5324	Titin	TTN
555	3	Y	2	68.481	0.968766	S(0.031)Y(0.969)GRPPPDVEGMTSLK	B4DN89;Q01130	3;3	Serine/arginine-rich splicing factor 2	SFRS2
2106	3	Y	11	93.345	0.849918	VNTSPIS(0.15)GREY(0.85)R	Q8WZ42-12;Q8WZ42-2;Q8WZ42;Q8WZ42-8;Q8WZ42-13;Q8WZ42-5;Q8WZ42-11;Q8WZ42-4;Q8WZ42-7;Q8WZ42-3;Q8WZ42-10;Q8WZ42-9	30384;28651;28743;28868;28877;27293;27816;27838;28008;21319;21444;21511	Titin	TTN
59	3	S	8	73.833	0.868644	T(0.003)RPDY(0.127)PGS(0.869)LAEPNY(0.002)PR	F5GYU8;Q6UXY8-2;Q6UXY8	68;68;68	Transmembrane channel-like protein;Transmembrane channel-like protein 5	TMC5
1997	2	Y	3	83.206	0.998757	ALY(0.999)S(0.001)FQAR	Q8IVI9-3;Q8IVI9-2;Q8IVI9;Q8IVI9-4	369;419;447;504	Nostrin	NOSTRIN
1348	3	Y	10	44.511	0.941466	LYKEELEQT(0.058)Y(0.941)HAK	P20700;E9PBF6	268;268	Lamin-B1	LMNB1
1484	3	Y	17	44.238	0.99508	WDEMNILAT(0.003)Y(0.002)HPADKDY(0.995)GLMK	P41236;E7EUI7	63;63	Protein phosphatase inhibitor 2	PPP1R2
1120	2	Y	1	88.495	0.999995	Y(1)FSMTEVDR	P05089;P05089-2	197;205	Arginase-1	ARG1
781	3	Y	11	57.148	1	ERPPPVPNPDY(1)EPIRK	E9PSH8;P07766	182;188	T-cell surface glycoprotein CD3 epsilon chain	CD3E
1711	2	Y	5	54.157	0.855724	FNVS(0.144)Y(0.856)LK	Q05315	139	Galectin-10	CLC
1455	2	Y	2	44.692	0.999069	GY(0.999)S(0.001)TWLK	P35241;P35241-5	55;55	Radixin	RDX
138	2	S	1	46.892	0.999939	S(1)GDEMIFDPTMSK	P20042	2	Eukaryotic translation initiation factor 2 subunit 2	EIF2S2
1755	2	Y	4	48.568	0.919148	VT(0.011)AY(0.919)T(0.069)VDVT(0.001)GR	Q09666	160	Neuroblast differentiation-associated protein AHNAK	AHNAK
1427	2	Y	2	68.224	1	LY(1)EQLSGK	P30086	181	Phosphatidylethanolamine-binding protein 1;Hippocampal cholinergic neurostimulating peptide	PEBP1
722	2	Y	4	46.462	0.941032	MLLY(0.941)T(0.029)EVT(0.029)R	E7EU23;P50395;P31150;G5E9U5	97;93;93;93	Rab GDP dissociation inhibitor beta;Rab GDP dissociation inhibitor alpha	GDI2
1923	3	Y	3	46.001	1	RLY(1)VGEPHR	Q5T0Z8	1067	Uncharacterized protein C6orf132	C6orf132
624	2	Y	5	56.122	0.999355	FS(0.001)VVY(0.999)AK	C9JV77;P02765	129;129	Alpha-2-HS-glycoprotein;Alpha-2-HS-glycoprotein chain A;Alpha-2-HS-glycoprotein chain B	AHSG
1400	2	Y	4	45.081	0.999807	SILY(1)DER	P25787	57	Proteasome subunit alpha type-2	PSMA2
594	3	Y	1	86.8	0.998676	Y(0.999)VT(0.001)VQPYTSQSKDEIGFEK	B7Z9C6;F8WCK5;F5GZ35;Q5TCZ1-2;Q5TCZ1-3;Q5TCZ1	138;133;106;78;243;271	SH3 and PX domain-containing protein 2A	SH3PXD2A
1361	3	Y	4	43.308	1	VKVY(1)GPGVAK	P21333-2;P21333;Q5HY54	775;775;775	Filamin-A	FLNA
891	3	Y	2	48.284	0.857312	T(0.143)Y(0.857)GCVPVANKR	I3L0X5;O75391	138;189	Sperm-associated antigen 7	SPAG7
2138	2	Y	2	55.04	0.99072	AY(0.991)QHGGVT(0.009)GLSQY	Q92900-2;Q92900	1107;1118	Regulator of nonsense transcripts 1	UPF1
55	3	S	15	78.758	0.980687	AEGEWEDQEALDYFS(0.981)DKES(0.019)GK	E9PQN2;E9PKI6;E9PK91;Q9NYF8-3;Q9NYF8-2;Q9NYF8	383;385;385;383;383;385	Bcl-2-associated transcription factor 1	BCLAF1
1354	3	Y	4	46.352	1	REEY(1)DVLDKR	P20963-3;P20963	83;83	T-cell surface glycoprotein CD3 zeta chain	CD247
2290	2	Y	2	153.24	0.999999	LY(1)TEALQEK	Q9NRD8	1011	Dual oxidase 2	DUOX2
1736	3	Y	7	63.624	0.836352	GANLKDY(0.836)Y(0.159)S(0.005)R	Q08211	148	ATP-dependent RNA helicase A	DHX9
1960	4	Y	8	45.28	0.998938	RMPCHKPY(0.999)LCET(0.001)K	Q6ZNB6;Q6ZNB6-2	464;464	NF-X1-type zinc finger protein NFXL1	NFXL1
604	3	Y	2	48.053	0.994841	CY(0.995)INS(0.005)DLHSSATIPFQEEGTK	C9JN62;C9IZX4;Q6P9H4	331;426;506	Connector enhancer of kinase suppressor of ras 3	CNKSR3
513	3	Y	10	51.827	0.976052	QDHPS(0.01)S(0.01)MGVY(0.976)GQES(0.003)GGFSGPGENR	B0QYK0;Q01844-6;Q01844-3;Q01844;Q01844-5;Q01844-4	278;222;278;278;284;278	RNA-binding protein EWS	EWSR1
714	3	Y	2	58.981	0.999975	VY(1)CHYFVK	E7ESL0;J3KQY1;Q9NWU5-2;Q9NWU5-3;Q9NWU5	171;191;79;85;165	39S ribosomal protein L22, mitochondrial	MRPL22
2000	3	Y	7	41.399	0.793947	GDERPHY(0.794)Y(0.206)GK	Q8IWA5;Q8IWA5-2;K7EMR2;K7ER17	8;8;8;8	Choline transporter-like protein 2	SLC44A2
1450	3	Y	8	48.467	0.996081	NAVEEY(0.004)VY(0.996)EMRDK	P34932	626	Heat shock 70 kDa protein 4	HSPA4
2120	2	Y	1	72.928	0.99972	Y(1)ISSLEILR	Q8WZ42-12;Q8WZ42-2;Q8WZ42;Q8WZ42-8;Q8WZ42-13;Q8WZ42-5;Q8WZ42-11;Q8WZ42-4;Q8WZ42-7;Q8WZ42-3;Q8WZ42-10;Q8WZ42-9	4753;4344;4436;4561;4436;4436;3509;3509;3701;4390;4515;4582	Titin	TTN
2087	4	Y	22	41.115	0.999908	LVEGGSVVFGCQVGGNPKPHVY(1)WK	Q8WZ42-12;Q8WZ42-2;Q8WZ42;Q8WZ42-8;Q8WZ42-13;Q8WZ42-5;Q8WZ42-11;Q8WZ42-4;Q8WZ42-7;Q8WZ42-3;Q8WZ42-10;Q8WZ42-9;Q8WZ42-6	1114;1022;1114;1114;1114;1114;1114;1114;1114;1068;1068;1068;1114	Titin	TTN
914	3	Y	21	42.863	0.998775	NGYIPSNYVAPADS(0.001)IQAEEWY(0.999)FGK	J3QRU1;P07947	164;159	Tyrosine-protein kinase Yes	YES1
1686	3	Y	2	69.03	0.999816	GY(1)FEYIEENKYSR	Q00839-2;Q00839	238;257	Heterogeneous nuclear ribonucleoprotein U	HNRNPU
1604	2	Y	3	46.88	0.987503	IIY(0.988)GGS(0.009)VT(0.003)GAT(0.001)CK	P60174-1;P60174;P60174-4	209;246;127	Triosephosphate isomerase	TPI1
603	3	Y	6	53.756	1	NKVDDY(1)IKR	H3BSR4;C9IZ93;Q969M7-3;H9KVB9;C9J212;Q969M7	125;157;147;155;158;179	NEDD8-conjugating enzyme UBE2F	UBE2F-SCLY
614	3	Y	8	62.088	0.966416	DIY(0.987)ET(0.08)DY(0.966)Y(0.966)RKGGK	C9J5X1;P08069;P06213-2;P06213	1165;1166;1178;1190	Tyrosine-protein kinase receptor;Insulin-like growth factor 1 receptor;Insulin-like growth factor 1 receptor alpha chain;Insulin-like growth factor 1 receptor beta chain;Insulin receptor;Insulin receptor subunit alpha;Insulin receptor subunit beta	IGF1R
1746	3	Y	6	43.297	0.93979	S(0.001)DGHVY(0.94)HT(0.059)VHK	Q08357	344	Sodium-dependent phosphate transporter 2	SLC20A2
2246	3	Y	10	54.09	0.999821	EGQRPTQPVY(1)QIQNR	Q9H0W8-2;Q9H0W8	147;147	Protein SMG9	SMG9
1440	2	Y	5	45.368	0.863838	VCMVY(0.864)DLY(0.136)K	P31939;P31939-2;F5GWY2	290;289;231	Bifunctional purine biosynthesis protein PURH;Phosphoribosylaminoimidazolecarboxamide formyltransferase;IMP cyclohydrolase	ATIC
2216	2	Y	11	69.03	0.860999	AAPGAPAEY(0.139)GY(0.861)IR	Q99959-2;Q99959	12;12	Plakophilin-2	PKP2
1493	3	Y	7	53.924	0.994211	CNKPT(0.005)VY(0.994)GVS(0.001)PIHDK	P42684-2;P42684-6;P42684-3;P42684;P42684-4;P42684-7;P42684-10;P42684-5;P42684-8	236;251;257;272;236;251;257;272;251	Abelson tyrosine-protein kinase 2	ABL2
1345	3	Y	1	58.98	1	Y(1)GDLLPADGILIQGNDLK	P20020-6;P20020-3;P20020-4;P20020;P20020-5;P20020-2;P23634-5;P23634-4;P23634-3;P23634-2;P23634-7;P23634-6;P23634-8;P23634	220;220;220;220;220;220;216;216;216;216;216;216;216;216	Plasma membrane calcium-transporting ATPase 1;Plasma membrane calcium-transporting ATPase 4	ATP2B1
1193	3	Y	16	58.246	0.996316	SVSPTTEMVSNES(0.004)VDY(0.996)R	P08581;P08581-2	1003;1021	Hepatocyte growth factor receptor	MET
947	4	Y	7	72.99	0.926834	NET(0.073)EDQY(0.927)ALMEDEDDLPHHEER	O00459	605	Phosphatidylinositol 3-kinase regulatory subunit beta	PIK3R2
1109	3	Y	16	43.794	0.989681	TVQGPPT(0.002)S(0.008)DDIFEREY(0.99)K	P04181	48	Ornithine aminotransferase, mitochondrial;Ornithine aminotransferase, hepatic form;Ornithine aminotransferase, renal form	OAT
731	3	Y	5	42.314	0.936151	S(0.014)VT(0.05)DY(0.936)AQQNPAAQIPAR	E7EW20;Q9UM54-6	1147;1146	Unconventional myosin-VI	MYO6
1783	4	Y	3	43.696	0.77354	T(0.226)VY(0.774)CNVHKHEPLVLFCESCDTLTCR	Q13263;Q13263-2	208;126	Transcription intermediary factor 1-beta	TRIM28
1976	4	Y	23	45.489	0.99964	TGSGGPGNHPHGPDASAEGLNPY(1)GLVAPR	Q86UX7-2;Q86UX7	500;504	Fermitin family homolog 3	FERMT3
2225	2	Y	2	53.237	0.999718	NY(1)ISAWELQR	Q9BV38;K7EIR0	61;61	WD repeat-containing protein 18	WDR18
1381	2	Y	3	60.358	1	MQY(1)LNIK	P23458	3	Tyrosine-protein kinase JAK1	JAK1
1513	2	Y	8	59.908	1	DIICQIAY(1)AR	P46777	66	60S ribosomal protein L5	RPL5
1320	4	Y	12	42.068	0.92832	RQEELNNQLFLY(0.928)DT(0.072)HQNLR	P16885	1217	1-phosphatidylinositol 4,5-bisphosphate phosphodiesterase gamma-2	PLCG2
1314	2	Y	8	105.98	0.997923	SPLTT(0.002)GVY(0.998)VK	P16410	201	Cytotoxic T-lymphocyte protein 4	CTLA4
2221	3	Y	2	85.062	0.775016	AY(0.775)HEQLT(0.225)VAEITNACFEPANQMVK	Q9BQE3;F5H5D3	282;352	Tubulin alpha-1C chain	TUBA1C
1773	3	Y	9	50.194	1	DKFEEDRIY(1)R	Q13085-3;Q13085-2;Q13085;Q13085-4	1292;1312;1370;1407	Acetyl-CoA carboxylase 1;Biotin carboxylase	ACACA
486	2	Y	3	53.237	0.979852	S(0.007)LY(0.98)S(0.007)Y(0.007)AGLAPR	A7KAX9;A7KAX9-2	1702;1353	Rho GTPase-activating protein 32	ARHGAP32
1560	2	Y	6	53.237	0.991952	AALRDY(0.992)ET(0.008)VVK	P53041;A8MU39	119;13	Serine/threonine-protein phosphatase 5;Serine/threonine-protein phosphatase	PPP5C
1752	2	Y	2	59.198	0.832103	Y(0.168)Y(0.832)ACEALYNIVK	Q08AM6;H3BUU8	112;112	Protein VAC14 homolog	VAC14
1460	2	Y	4	47.574	0.988535	AKLY(0.989)FS(0.011)R	P35573;P35573-2;P35573-3	1464;1447;1448	Glycogen debranching enzyme;4-alpha-glucanotransferase;Amylo-alpha-1,6-glucosidase	AGL
896	3	Y	14	63.691	0.999989	DDFAYCLNCFCDLY(1)AKK	J3KNW4;Q14192	327;217	Four and a half LIM domains protein 2	FHL2
773	3	Y	5	74.611	0.999998	NHQLY(1)CNDCYLR	E9PMS6;Q8WWI1-3;Q8WWI1;E9PMT2	1259;1333;1667;1382	LIM domain only protein 7	LMO7
724	2	Y	3	51.726	0.997103	T(0.003)DY(0.997)IPLLDVDEK	E7EVA0;P27816-6;P27816;P27816-2;B9ZVR1;P27816-5;P27816-7	47;47;47;47;47;47;47	Microtubule-associated protein;Microtubule-associated protein 4	MAP4
1645	2	Y	5	47.894	0.803861	NLQY(0.193)Y(0.804)DIS(0.003)AK	P62826;B5MDF5;B4DV51	147;164;59	GTP-binding nuclear protein Ran	RAN
1803	3	Y	5	45.28	1	FDCHY(1)CRDPLQGK	Q13642-1;Q13642-5;Q13642-4;Q13642;Q5JXI2;Q13642-3	9;25;38;9;25;9	Four and a half LIM domains protein 1	FHL1
701	3	Y	6	48.568	1	RLEAAY(1)LDLQR	E5RIW3;E5RJD8;O75347;E5RHG6;B4DT30	51;86;75;98;75	Tubulin-specific chaperone A	TBCA
1052	2	Y	2	57.288	0.997557	DY(0.998)T(0.002)GCSTSESLSPVK	O95297-4;O95297-2;O95297	76;199;200	Myelin protein zero-like protein 1	MPZL1
1302	3	Y	9	43.164	0.918952	AES(0.076)GPDLRY(0.919)EVT(0.003)S(0.001)GGGGTSR	P15924;P15924-2	28;28	Desmoplakin	DSP
1828	2	Y	9	72.898	0.777371	DGSLAS(0.001)NPY(0.777)S(0.206)GDLT(0.015)K	Q14157-4;Q14157-1;F8W726;Q14157-3;Q14157;Q14157-5	851;858;869;858;858;858	Ubiquitin-associated protein 2-like	UBAP2L
1972	3	Y	6	66.246	0.986308	S(0.012)HDNVY(0.986)S(0.002)LGGLEGR	Q86SQ0-2;Q86SQ0-3;Q86SQ0;G5E9V3;E9PDY7	162;189;162;162;162	Pleckstrin homology-like domain family B member 2	PHLDB2
615	3	Y	1	84.169	1	Y(1)CQRPCDNLHLCK	C9J6P4;Q7Z2W4;Q7Z2W4-2;Q7Z2W4-3	77;77;77;77	Zinc finger CCCH-type antiviral protein 1	ZC3HAV1
2113	2	Y	11	45.28	0.832969	VTNLQEGAIY(0.167)Y(0.833)FR	Q8WZ42-12;Q8WZ42-2;Q8WZ42;Q8WZ42-8;Q8WZ42-13;Q8WZ42-5;Q8WZ42-11;Q8WZ42-4;Q8WZ42-7;Q8WZ42-3;Q8WZ42-10;Q8WZ42-9	28916;27183;27275;27400;27409;25825;26348;26370;26540;19851;19976;20043	Titin	TTN
743	3	Y	1	58.132	0.999973	Y(1)ANVIAYDHSR	G8JL96;E9PDC5;Q13332-7;Q13332-5;Q13332-6;Q13332-3;Q13332-4;Q13332-2;Q13332;F5GWY7;F5GWR7;G3XAD5;G3XAE2;P23468-3;F5GWT7;P23468-5;P23468-4;P23468-6;P23468-2;P23468;P10586-2;P10586;F2Z3B8	1402;1423;975;1004;1384;1402;1413;1413;1422;976;979;1364;1373;857;976;979;979;980;1364;1386;1372;1381;740	Receptor-type tyrosine-protein phosphatase S;Receptor-type tyrosine-protein phosphatase delta;Receptor-type tyrosine-protein phosphatase F	PTPRS
1077	5	Y	17	84.362	0.991744	DPHY(0.001)QDPHS(0.001)T(0.001)AVGNPEY(0.992)LNT(0.006)VQPTCVNSTFDSPAHWAQK	P00533;E9PFD7	1138;1085	Epidermal growth factor receptor	EGFR
1988	3	Y	19	45.885	0.989765	NFAPGETPAAIANS(0.003)S(0.007)GQPY(0.99)QPLR	Q86XZ4	437	Spermatogenesis-associated serine-rich protein 2	SPATS2
871	3	Y	11	40.278	0.769716	KAAALEAMKDY(0.77)T(0.23)K	P31948;G3XAD8;F5H0T1	444;491;420	Stress-induced-phosphoprotein 1	STIP1
611	2	Y	2	57.175	0.854644	S(0.144)Y(0.855)S(0.001)MPISIEFQR	C9J5J4;Q5TKA1-3;Q5TKA1;Q5TKA1-2	357;341;376;392	Protein lin-9 homolog	LIN9
487	2	Y	3	72.705	0.999809	VEY(1)VSSLSSSVR	A7KAX9;A7KAX9-2	1557;1208	Rho GTPase-activating protein 32	ARHGAP32
1648	2	Y	7	68.972	0.7804	LYT(0.001)LVT(0.206)Y(0.78)VPVT(0.01)T(0.002)FK	P62899;B7Z4E3;B7Z4C8;P62899-3;P62899-2	108;108;108;108;108	60S ribosomal protein L31	RPL31
1378	2	Y	2	48.794	0.874788	S(0.125)Y(0.875)PLVCIAK	P23141-3;P23141;P23141-2	385;386;387	Liver carboxylesterase 1	CES1
888	3	Y	7	49.298	0.92099	DYT(0.012)Y(0.04)RDY(0.921)GHS(0.017)S(0.005)S(0.005)R	H3BT71;P38159;P38159-2;Q96E39;B3KRG5;H3BUY5	246;246;233;246;111;118	RNA-binding motif protein, X chromosome;RNA-binding motif protein, X chromosome, N-terminally processed;RNA binding motif protein, X-linked-like-1	RBMX
595	3	Y	9	53.237	0.999967	SLQEAEKLY(1)AK	B7Z9G5;Q5VW32;F5GXQ0	249;281;281	BRO1 domain-containing protein BROX	C1orf58
2133	2	Y	5	53.554	0.997156	VFS(0.003)AY(0.997)IK	Q92747;E9PF58;B4DLQ7	172;172;125	Actin-related protein 2/3 complex subunit 1A	ARPC1A
1213	2	Y	4	50.088	0.94072	MS(0.014)S(0.046)Y(0.941)AFFVQTCR	P09429;Q5T7C4;B2RPK0;P26583	16;16;16;16	High mobility group protein B1;Putative high mobility group protein B1-like 1;High mobility group protein B2	HMGB1
1399	3	Y	10	41.615	0.966795	KLAQQY(0.008)Y(0.024)LVY(0.967)QEPIPT(0.001)AQLVQR	P25787;Q6MZI6;C9JCK5	101;23;31	Proteasome subunit alpha type-2	PSMA2
1323	3	Y	10	49.595	0.912371	ITQGQFDEHY(0.912)VLS(0.069)S(0.019)R	P17540	159	Creatine kinase S-type, mitochondrial	CKMT2
989	3	Y	4	48.527	0.952904	S(0.015)T(0.015)AY(0.953)EDY(0.012)Y(0.004)Y(0.001)HPPPR	O43390;O43390-3;O43390-2;E7ETM7;B4DT28;S4R3J4	431;393;434;271;292;333	Heterogeneous nuclear ribonucleoprotein R	HNRNPR
823	2	Y	4	41.621	1	GFGY(1)GQGAGALVHAQ	F8VW96;Q16527	232;182	Cysteine and glycine-rich protein 2	CSRP2
698	2	Y	7	61.344	0.975827	VTGDT(0.024)VY(0.976)NMLR	D6REK3;Q6UX04-2;Q6UX04	139;139;139	Peptidyl-prolyl cis-trans isomerase CWC27 homolog	CWC27
1367	3	Y	3	90.861	0.880134	LVY(0.88)Y(0.12)EGGAVCTHAR	P21817-3;P21817-2;P21817	245;245;245	Ryanodine receptor 1	RYR1
2388	2	Y	4	58.511	0.987371	ECDY(0.987)S(0.013)IDGINR	Q9Y4G6;H0YN01	1665;58	Talin-2	TLN2
2364	2	Y	3	50.108	1	GGY(1)LQGNVNGR	Q9UPY5	15	Cystine/glutamate transporter	SLC7A11
1774	2	Y	2	40.727	0.988169	DY(0.988)Y(0.012)VSTAVCR	Q13103	109	Secreted phosphoprotein 24	SPP2
1461	2	Y	5	50.088	0.988957	S(0.011)GGGY(0.989)IVVDPILR	P35573;P35573-2;P35573-3	106;89;90	Glycogen debranching enzyme;4-alpha-glucanotransferase;Amylo-alpha-1,6-glucosidase	AGL
1853	3	Y	4	45.083	0.984486	LT(0.015)HY(0.984)DHVLIELTQAGLK	Q14566	783	DNA replication licensing factor MCM6	MCM6
1091	2	Y	2	49.448	0.846547	S(0.153)Y(0.847)GIPFIETSAK	P01111;P01116-2;P01116	137;137;137	GTPase NRas;GTPase KRas;GTPase KRas, N-terminally processed	NRAS
1687	2	Y	11	85.554	0.80152	GYFEYIEENKY(0.802)S(0.198)R	Q00839-2;Q00839	247;266	Heterogeneous nuclear ribonucleoprotein U	HNRNPU
1845	2	Y	1	49.423	1	Y(1)VFENVGK	Q14324	302	Myosin-binding protein C, fast-type	MYBPC2
1805	2	Y	6	46.406	0.768971	LPT(0.005)T(0.053)GY(0.769)LVY(0.173)R	Q13671-2;Q13671;E9PNR2	636;698;532	Ras and Rab interactor 1	RIN1
1801	4	Y	12	43.696	0.975948	VS(0.024)HDPFAQQRPY(0.976)ENFQNTEGK	Q13546-2;Q13546	380;426	Receptor-interacting serine/threonine-protein kinase 1	RIPK1
593	3	Y	5	40.373	0.771203	VIKVY(0.771)S(0.228)EDET(0.001)SR	B7Z7F9;Q14449	26;113	Growth factor receptor-bound protein 14	GRB14
2297	3	Y	6	42.185	0.953521	MKDCEY(0.954)QQIS(0.046)PGAAPLPASPGAR	Q9NUE0	6	Palmitoyltransferase ZDHHC18	ZDHHC18
2044	2	Y	6	102.65	0.998237	GSS(0.001)GGY(0.998)GS(0.001)GGAALQPK	Q8TF74	74	WAS/WASL-interacting protein family member 2	WIPF2
1483	3	Y	9	47.712	0.999944	YYADGEDAY(1)AMKR	P41227;P41227-2;F8W808;A8MWP7;Q9BSU3	145;130;145;145;145	N-alpha-acetyltransferase 10;N-alpha-acetyltransferase 11	NAA10
717	3	Y	1	66.152	0.999994	Y(1)MPAVTSTPTVNQHETSTSK	E7EV56;E7ETA6;Q15154-2;Q15154	789;788;788;788	Pericentriolar material 1 protein	PCM1
778	3	Y	4	61.477	0.999997	NDLY(1)PNPKPEVLHMIYMR	E9PP32;E9PQC4;Q9BZD4	37;37;37	Kinetochore protein Nuf2	NUF2
1680	2	Y	9	42.843	0.989459	LGQALT(0.011)EVY(0.989)AK	Q00341	358	Vigilin	HDLBP
2268	2	Y	2	81.296	1	LY(1)GIQAFCK	Q9HAV7	102	GrpE protein homolog 1, mitochondrial	GRPEL1
2312	3	Y	10	75.533	0.999288	CTTDENKVPY(0.999)FNAPVYLENK	Q9NY12-2;Q9NY12	97;97	H/ACA ribonucleoprotein complex subunit 1	GAR1
1055	2	Y	1	50.127	0.833759	Y(0.834)Y(0.166)FEGIK	O95433	322	Activator of 90 kDa heat shock protein ATPase homolog 1	AHSA1
2025	3	Y	3	41.242	0.986414	RHY(0.986)GES(0.013)ITNIGK	Q8NEL9-2;Q8NEL9-4;Q8NEL9;Q8NEL9-3	735;742;735;317	Phospholipase DDHD1	DDHD1
2236	2	Y	13	64.04	0.95237	GVGSPEPGPT(0.048)APY(0.952)LGR	Q9C0B5-2;Q9C0B5	577;630	Palmitoyltransferase ZDHHC5	ZDHHC5
1177	2	Y	6	44.511	0.980646	IS(0.002)AFGY(0.981)LECS(0.018)AK	P08134	156	Rho-related GTP-binding protein RhoC	RHOC
734	3	Y	6	40.857	0.842964	IDDPIY(0.843)GT(0.072)Y(0.063)Y(0.022)VDHINR	F5GWK7;F5GWH1;E7EWI0;Q86UL8-2;Q86UL8	194;199;362;362;362	Membrane-associated guanylate kinase, WW and PDZ domain-containing protein 2	MAGI2
779	4	Y	6	56.688	0.965451	RNDS(0.026)IY(0.965)EAS(0.003)S(0.003)LY(0.003)GISAMDGVPFTLHPR	E9PQA6;Q96EY5-3;Q96EY5;Q96EY5-2	204;204;204;164	Multivesicular body subunit 12A	MVB12A
1366	3	Y	5	60.436	0.999729	HAYFY(1)PHLK	P21815	52	Bone sialoprotein 2	IBSP
1209	2	Y	5	63.216	0.999975	ASCLY(1)GQLPK	P09211;A8MX94	50;50	Glutathione S-transferase P	GSTP1
1070	3	Y	4	54.004	0.802263	DS(0.197)NY(0.802)HLLMSVQESLER	P00367;B4DGN5;B3KV55	464;331;297	Glutamate dehydrogenase 1, mitochondrial	GLUD1
1050	3	Y	6	43.68	0.999899	EYLLQY(1)NDPNRR	O95168-2;O95168;F2Z3P9;C9JXQ9	51;51;51;51	NADH dehydrogenase [ubiquinone] 1 beta subcomplex subunit 4	NDUFB4
2143	2	Y	6	65.043	0.851208	YYEGY(0.148)Y(0.851)AAGPGY(0.001)GGR	Q93052;C9JUT4	301;301	Lipoma-preferred partner	LPP
519	3	Y	7	63.816	0.999996	YLADMNY(1)VHR	B1AKC9;P29323-2;P29323-3;P29323	737;742;743;742	Ephrin type-B receptor 2	EPHB2
1301	3	Y	7	57.525	0.989755	MTINPIY(0.99)EHVGY(0.006)T(0.002)T(0.002)LNR	P15882-3;P15882	143;143	N-chimaerin	CHN1
1814	3	Y	6	74.464	1	YRQLEY(1)NAR	Q13835-2;Q13835	478;499	Plakophilin-1	PKP1
2114	2	Y	2	94.767	1	VY(1)AENIAGIGK	Q8WZ42-12;Q8WZ42-2;Q8WZ42;Q8WZ42-8;Q8WZ42-13;Q8WZ42-5;Q8WZ42-11;Q8WZ42-4;Q8WZ42-7;Q8WZ42-3;Q8WZ42-10;Q8WZ42-9	28230;26497;26589;26714;26723;25139;25662;25684;25854;19165;19290;19357	Titin	TTN
1051	2	Y	3	87.323	1	LVY(1)QFVHPI	O95238-2;O95238	313;329	SAM pointed domain-containing Ets transcription factor	SPDEF
1028	3	Y	3	48.216	0.991987	DKY(0.992)VFIT(0.008)GCDSGFGK	O75452	31	Retinol dehydrogenase 16	RDH16
610	3	Y	4	44.734	1	HAIY(1)DKLDDDGLIAPGVR	C9J4M6;C9J2Y9;P30876	770;838;845	DNA-directed RNA polymerase;DNA-directed RNA polymerase II subunit RPB2	POLR2B
1282	3	Y	11	53.567	0.991186	EVEEDEY(0.009)KAFY(0.991)K	P14625	359	Endoplasmin	HSP90B1
1591	2	Y	3	73.975	0.999958	YNY(1)LKPR	P56385	32	ATP synthase subunit e, mitochondrial	ATP5I
1088	3	Y	6	61.477	0.773683	FAELVY(0.774)T(0.225)GFWHS(0.001)PECEFVR	P00966	322	Argininosuccinate synthase	ASS1
2309	3	Y	5	48.277	0.97405	NRES(0.026)Y(0.974)EVSLTQK	Q9NX40;D6RBN5	210;183	OCIA domain-containing protein 1	OCIAD1
1040	2	Y	3	72.705	0.991325	S(0.009)LY(0.991)PSSEIQLNNK	O75886;O75886-2	192;192	Signal transducing adapter molecule 2	STAM2
2402	2	Y	2	46.426	1	LY(1)LPVQNK	Q9Y6A4	184	Cilia- and flagella-associated protein 20	C16orf80
568	2	Y	5	57.859	0.88963	TLS(0.11)DY(0.89)NIQK	B4DV12;Q96C32;F5H041;P0CG47;P0CG48;P62979;P62987	59;59;59;59;59;59;59	Polyubiquitin-B;Ubiquitin;Polyubiquitin-C;Ubiquitin;Ubiquitin-40S ribosomal protein S27a;Ubiquitin;40S ribosomal protein S27a;Ubiquitin-60S ribosomal protein L40;Ubiquitin;60S ribosomal protein L40	UBB
1987	2	Y	4	44.511	0.999491	QCFY(0.999)EDIAQGT(0.001)K	Q86XR7-2;Q9Y3B3-2;Q9Y3B3	50;50;50	Transmembrane emp24 domain-containing protein 7	TICAM2
1700	3	Y	4	68.445	1	GEGY(1)AKPNEGAIVEVALEGYYKDK	Q02790	161	Peptidyl-prolyl cis-trans isomerase FKBP4;Peptidyl-prolyl cis-trans isomerase FKBP4, N-terminally processed	FKBP4
1813	2	Y	6	41.704	0.999829	SEPDLY(1)CDPR	Q13835-2;Q13835	160;160	Plakophilin-1	PKP1
1276	3	Y	7	46.892	1	EAEAAIY(1)HLQLFEELRR	P14618;P14618-3	390;375	Pyruvate kinase PKM	PKM
1041	2	Y	1	63.473	0.99342	Y(0.993)PY(0.007)WPHQPIENL	O75947;O75947-2	150;126	ATP synthase subunit d, mitochondrial	ATP5H
2118	4	Y	1	53.091	0.989937	Y(0.99)GVGEPLES(0.01)EPVLAVNPYGPPDPPKNPEVTTITK	Q8WZ42-12;Q8WZ42-2;Q8WZ42;Q8WZ42-8;Q8WZ42-13;Q8WZ42-5;Q8WZ42-11;Q8WZ42-4;Q8WZ42-7;Q8WZ42-3;Q8WZ42-10;Q8WZ42-9	24203;22470;22562;22687;22696;21112;21635;21657;21827;15138;15263;15330	Titin	TTN
857	3	Y	4	41.695	0.919278	VNAY(0.919)NLS(0.063)DNVY(0.017)KQDWEK	F8WCP0;F8WCL5;J3QK84;P20929	801;801;801;801	Nebulin	NEB
1029	3	Y	5	44.639	0.999648	LTPEY(1)LELKK	O75477	280	Erlin-1	ERLIN1
1097	4	Y	3	89.663	0.991315	KGY(0.991)VS(0.009)LEDYTAFLIDKESENIK	P02549-2;P02549	2330;2333	Spectrin alpha chain, erythrocytic 1	SPTA1
1235	2	Y	8	46.88	0.980152	SGLS(0.004)S(0.015)PIY(0.98)IDLR	P11172;E9PFD2;F2Z3P2;F2Z303;F8WDG4	37;37;37;37;37	Uridine 5'-monophosphate synthase;Orotate phosphoribosyltransferase;Orotidine 5'-phosphate decarboxylase	UMPS
2326	2	Y	3	47.302	0.968776	Y(0.031)GY(0.969)LSLPKPMK	Q9UBT7-3;Q9UBT7-2;Q9UBT7	452;536;536	Alpha-catulin	CTNNAL1
1772	3	Y	15	46.558	0.966323	VPLAHPEDMDPS(0.032)DNY(0.966)AEPIDT(0.002)IFK	Q13017-2;Q13017	1091;1091	Rho GTPase-activating protein 5	ARHGAP5
1519	3	Y	8	42.031	1	AVVGDAQY(1)HHFR	P47929	107	Galectin-7	LGALS7
969	2	Y	6	50.353	0.834874	TFSPT(0.165)Y(0.835)GLLR	O15061;H0YL34;C9JIE4;O15061-2	432;146;431;432	Synemin	SYNM
811	2	Y	6	41.876	0.958696	SGLT(0.041)GY(0.959)IK	F5H5Y3;Q9UHB9-4;Q9UHB9-2;Q9UHB9;Q9UHB9-3	517;580;587;618;279	Signal recognition particle subunit SRP68	SRP68
2098	3	Y	6	40.493	0.977806	VDADIY(0.978)GKPIPT(0.022)IQWIK	Q8WZ42-12;Q8WZ42-2;Q8WZ42;Q8WZ42-8;Q8WZ42-13;Q8WZ42-5;Q8WZ42-11;Q8WZ42-4;Q8WZ42-7;Q8WZ42-3;Q8WZ42-10;Q8WZ42-9	25136;23403;23495;23620;23629;22045;22568;22590;22760;16071;16196;16263	Titin	TTN
1792	3	Y	1	46.844	0.835537	Y(0.836)S(0.164)LIVAQHVEK	Q13439-3;Q13439-4;Q13439;Q13439-5	1808;1808;1808;1830	Golgin subfamily A member 4	GOLGA4
2144	2	Y	2	51.276	0.848855	S(0.151)Y(0.849)LYFTQFK	Q969H8;M0QYN0	102;102	UPF0556 protein C19orf10	C19orf10
2071	2	Y	8	50.46	0.989853	GSIKET(0.01)HY(0.99)MVDR	Q8WZ42-12;Q8WZ42-2;Q8WZ42;Q8WZ42-8;Q8WZ42-13;Q8WZ42-5;Q8WZ42-11;Q8WZ42-4;Q8WZ42-7;Q8WZ42-3;Q8WZ42-10;Q8WZ42-9	20728;18995;19087;19212;19221;17637;18160;18182;18352;11663;11788;11855	Titin	TTN
2008	3	Y	8	53.998	0.985067	ITS(0.003)S(0.003)S(0.009)AIY(0.985)DNPNLIKPIPVKPSENQQQR	Q8IZD4;B4DRD1;F5GZK9	191;89;65	mRNA-decapping enzyme 1B	DCP1B
2069	2	Y	6	41.448	0.99856	GKT(0.001)FVY(0.999)LK	Q8WZ42-12;Q8WZ42-2;Q8WZ42;Q8WZ42-8;Q8WZ42-13;Q8WZ42-5;Q8WZ42-11;Q8WZ42-4;Q8WZ42-7;Q8WZ42-3;Q8WZ42-10;Q8WZ42-9	20686;18953;19045;19170;19179;17595;18118;18140;18310;11621;11746;11813	Titin	TTN
1799	3	Y	7	43.03	0.972932	LQDEANY(0.973)HLY(0.02)GS(0.007)R	Q13546-2;Q13546	338;384	Receptor-interacting serine/threonine-protein kinase 1	RIPK1
960	2	Y	5	125.23	0.991393	NYGS(0.007)Y(0.991)S(0.001)TQASAAAATAELLK	O14828;O14828-2	86;60	Secretory carrier-associated membrane protein 3	SCAMP3
1358	4	Y	14	67.646	0.812952	THEAEIVEGENHT(0.187)Y(0.813)CIR	P21333-2;P21333;Q5HY54;E9PHF0	2190;2198;2158;331	Filamin-A	FLNA
583	2	Y	1	50.354	0.999965	Y(1)VNILPYDHSR	J3KP22;B7Z2A4;P18433-4;P18433-2;P18433-3;P18433	127;282;262;262;271;271	Receptor-type tyrosine-protein phosphatase alpha	PTPRA
1989	2	Y	2	42.336	0.962607	S(0.037)Y(0.963)GPLDMYR	Q86Y82	3	Syntaxin-12	STX12
1503	2	Y	1	69.261	0.999994	Y(1)LLETSGNLDGLEYK	P43490	175	Nicotinamide phosphoribosyltransferase	NAMPT
1963	2	Y	6	43.68	0.941706	VEFGVY(0.942)ES(0.058)GPR	Q6ZUJ8;Q6ZUJ8-2;Q6ZUJ8-3	694;516;293	Phosphoinositide 3-kinase adapter protein 1	PIK3AP1
589	2	Y	8	44.511	0.806906	VGPVAAT(0.193)Y(0.807)PMLNK	B7Z3K3;G3V1R9;Q9NPH2-2;Q9NPH2-3;Q9NPH2	323;375;397;471;525	Inositol-3-phosphate synthase 1	ISYNA1
1598	3	Y	1	50.108	0.998267	Y(0.998)RAIT(0.001)SAYYR	P57735;Q15907;B4DMK0;J3KQP6;H3BSC1;P62491-2;P62491	74;73;73;73;73;73;73	Ras-related protein Rab-25;Ras-related protein Rab-11B;Ras-related protein Rab-11A	RAB25
1587	3	Y	1	66.809	0.999903	Y(1)GDGGSSFQSTTGHCVHMR	P55795	276	Heterogeneous nuclear ribonucleoprotein H2;Heterogeneous nuclear ribonucleoprotein H2, N-terminally processed	HNRNPH2
1390	3	Y	3	47.187	1	RHY(1)LFDVQR	Q5QNZ2;P24539	104;165	ATP synthase F(0) complex subunit B1, mitochondrial	ATP5F1
1132	4	Y	13	46.065	0.976348	AGHPFMWNQHLGY(0.976)VLT(0.023)CPSNLGTGLR	P06732	279	Creatine kinase M-type;Creatine kinase M-type, N-terminally processed	CKM
1894	2	Y	2	42.336	0.846781	T(0.146)Y(0.847)S(0.007)FTSAMSR	Q2PPJ7;Q2PPJ7-3;Q2PPJ7-2	485;485;485	Ral GTPase-activating protein subunit alpha-2	RALGAPA2
1438	4	Y	2	44.925	0.998432	HY(0.998)NGEAY(0.002)EDDEHHPR	P31689;B7Z5C0	376;219	DnaJ homolog subfamily A member 1	DNAJA1
2101	2	Y	11	60.157	0.851395	VENLTEGAIY(0.149)Y(0.851)FR	Q8WZ42-12;Q8WZ42-2;Q8WZ42;Q8WZ42-8;Q8WZ42-13;Q8WZ42-5;Q8WZ42-11;Q8WZ42-4;Q8WZ42-7;Q8WZ42-3;Q8WZ42-10;Q8WZ42-9	26754;25021;25113;25238;25247;23663;24186;24208;24378;17689;17814;17881	Titin	TTN
763	2	Y	2	91.318	0.998704	S(0.001)Y(0.999)TLVVAK	E9PHY5;O43491-4;E9PK52;O43491-3;E9PII3;O43491-2;O43491	88;88;88;88;88;88;88	Band 4.1-like protein 2	EPB41L2
1494	2	Y	2	53.751	0.999904	CY(1)GGSFAQR	P42684-2;P42684-6;P42684-3;P42684	682;697;703;718	Abelson tyrosine-protein kinase 2	ABL2
2335	2	Y	7	56.404	0.961738	LFLS(0.008)Y(0.03)DY(0.962)AVK	Q9UHG3;B7Z3Y2;B7Z9P8	427;349;350	Prenylcysteine oxidase 1	PCYOX1
512	3	Y	10	49.448	1	FAFADAPNHY(1)KK	B0QYI1;Q8WUA7-2;B0QYI3;Q8WUA7	456;437;468;515	TBC1 domain family member 22A	TBC1D22A
710	2	Y	4	47.743	0.994154	SS(0.005)LY(0.994)FPR	E7ENZ2;E9PG19;O94868-2;O94868;B8ZZW8	541;701;621;677;38	FCH and double SH3 domains protein 2	FCHSD2
739	2	Y	4	54.898	0.995788	NS(0.002)NY(0.996)CLPSY(0.001)TAYK	E9PCQ3;Q9Y4E8-2;Q9Y4E8-3;Q9Y4E8	238;234;238;263	Ubiquitin carboxyl-terminal hydrolase 15	USP15
1837	2	Y	7	61.409	0.918375	SAVGFEY(0.918)QGKT(0.082)EK	Q14247;Q14247-3;Q14247-2	141;141;141	Src substrate cortactin	CTTN
1349	2	Y	2	60.102	1	GY(1)GVIFANGNR	P20813;M0QZJ2;B4DWP3	111;35;71	Cytochrome P450 2B6	CYP2B6
1476	2	Y	1	50.04	0.999401	Y(0.999)AT(0.001)LPNIMK	P38117;P38117-2	192;283	Electron transfer flavoprotein subunit beta	ETFB
2351	2	Y	4	52.716	0.977202	EVDY(0.977)S(0.023)GLR	Q9UKY7;Q9UKY7-2	95;95	Protein CDV3 homolog	CDV3
1387	2	Y	4	73.435	0.947161	YALY(0.947)DAT(0.046)Y(0.007)ETK	P23528;G3V1A4;E9PK25;Q9Y281-3;Q9Y281	85;68;123;68;85	Cofilin-1;Cofilin-2	CFL1
787	2	Y	2	46.426	0.976742	T(0.023)Y(0.977)EVSLR	F5GY55;Q16531	193;193	DNA damage-binding protein 1	DDB1
1855	2	Y	4	49.097	0.968304	VS(0.001)LY(0.968)GY(0.031)LR	Q14692	283	Ribosome biogenesis protein BMS1 homolog	BMS1
1411	3	Y	16	44.252	1	QVVDCQLADVNNIGKY(1)R	P28838-2;P28838	425;456	Cytosol aminopeptidase	LAP3
2247	2	Y	4	61.344	0.997783	SS(0.001)LY(0.998)PS(0.001)LEDLK	Q9H190	5	Syntenin-2	SDCBP2
2139	2	Y	13	60.157	0.999649	AYQHGGVTGLSQY(1)	Q92900-2;Q92900	1118;1129	Regulator of nonsense transcripts 1	UPF1
1522	2	Y	7	94.692	0.999995	FIATLQY(1)IVGR	P48147	658	Prolyl endopeptidase	PREP
1321	2	Y	3	46.462	0.998808	HIY(0.999)LLPS(0.001)GR	P17174;B7Z7E9	381;360	Aspartate aminotransferase, cytoplasmic	GOT1
1189	2	Y	1	59.198	0.999789	Y(1)AMVYGYNAAYNR	P08493;P08493-2	82;107	Matrix Gla protein	MGP
2108	3	Y	8	55.724	0.997968	VRY(0.002)DGIHY(0.998)LDIVDCK	Q8WZ42-12;Q8WZ42-2;Q8WZ42;Q8WZ42-8;Q8WZ42-13;Q8WZ42-5;Q8WZ42-11;Q8WZ42-4;Q8WZ42-7;Q8WZ42-3;Q8WZ42-10;Q8WZ42-9;Q8WZ42-6	1896;1804;1896;1896;1896;1896;1896;1896;1896;1850;1850;1850;1896	Titin	TTN
1023	2	Y	2	43.604	1	MY(1)APGGAGLPGGR	O75204	2	Transmembrane protein 127	TMEM127
1996	2	Y	4	63.816	0.80518	ILQY(0.805)S(0.192)EPY(0.003)K	Q8IVF2-3;Q8IVF2	80;180	Protein AHNAK2	AHNAK2
1790	3	Y	15	53.998	0.792482	TATVGGAMMGS(0.076)T(0.076)HIY(0.792)DMS(0.024)T(0.024)VMS(0.008)R	Q13435;E9PPJ0	806;789	Splicing factor 3B subunit 2	SF3B2
1324	3	Y	15	72.99	0.979067	RGTGGVDTAAVADVY(0.979)DIS(0.021)NIDR	P17540	368	Creatine kinase S-type, mitochondrial	CKMT2
1841	2	Y	5	46.352	0.793854	VILDY(0.794)NT(0.206)AHNK	Q14258	463	E3 ubiquitin/ISG15 ligase TRIM25	TRIM25
2117	2	Y	1	47.037	0.999937	Y(1)GVGEPLESAPVLMK	Q8WZ42-12;Q8WZ42-2;Q8WZ42;Q8WZ42-8;Q8WZ42-13;Q8WZ42-5;Q8WZ42-11;Q8WZ42-4;Q8WZ42-7;Q8WZ42-3;Q8WZ42-10;Q8WZ42-9	26367;24634;24726;24851;24860;23276;23799;23821;23991;17302;17427;17494	Titin	TTN
131	2	S	11	56.817	0.999997	ASGQAFELILS(1)PR	P16949;P16949-2	25;25	Stathmin	STMN1
591	3	Y	7	44.543	0.999889	GSFEEIY(1)KFQR	P62070;B7Z5Z2;P62070-3;P62070-2	105;111;70;28	Ras-related protein R-Ras2	RRAS2
1333	3	Y	8	42.947	0.980977	KKEADS(0.019)VY(0.981)GEWVPVEK	P18583-7;P18583;P18583-5;P18583-9;P18583-10;P18583-3;P18583-4;P18583-2;J3QSZ5	2152;2192;2192;2232;2192;2192;2192;1873;220	Protein SON	SON
2123	3	Y	1	52.527	0.998694	Y(0.999)QIS(0.001)Y(0.001)LENSAHLTVLK	Q8WZ42-12;Q8WZ42-2;Q8WZ42;Q8WZ42-8;Q8WZ42-13;Q8WZ42-5;Q8WZ42-11;Q8WZ42-4;Q8WZ42-7	9443;9034;9126;9251;9126;9126;8199;8199;8391	Titin	TTN
1521	3	Y	9	42.843	0.999931	VYKEFCDFY(1)AK	P48059-3;A8MUY2;P0CW20;P0CW19;B4DPH6	58;58;58;58;58	LIM and senescent cell antigen-like-containing domain protein 1;LIM and senescent cell antigen-like-containing domain protein 3-like;LIM and senescent cell antigen-like-containing domain protein 3	LIMS1
635	3	Y	8	54.982	0.999973	YRPSMEGY(1)R	C9JZR2;O60716-13;O60716-11;O60716-10;O60716-9;O60716-5;O60716-3;O60716-2;O60716;O60716-21;O60716-19;O60716-16;O60716-18;O60716-15;O60716-17;O60716-14;O60716-12;O60716-8;O60716-7;O60716-6;O60716-4;O60716-24;O60716-23;O60716-22;O60716-20	248;194;194;194;194;248;248;248;248;147;147;194;147;194;147;194;194;248;248;248;248;147;147;147;147	Catenin delta-1	CTNND1
596	3	Y	1	57.532	0.999992	Y(1)WGPASPTHK	Q9H6S3;B7ZKL3;Q9H6S3-2	565;581;177	Epidermal growth factor receptor kinase substrate 8-like protein 2	EPS8L2
2107	3	Y	3	42.314	0.997674	VRY(0.998)DGIHY(0.002)LDIVDCK	Q8WZ42-12;Q8WZ42-2;Q8WZ42;Q8WZ42-8;Q8WZ42-13;Q8WZ42-5;Q8WZ42-11;Q8WZ42-4;Q8WZ42-7;Q8WZ42-3;Q8WZ42-10;Q8WZ42-9;Q8WZ42-6	1891;1799;1891;1891;1891;1891;1891;1891;1891;1845;1845;1845;1891	Titin	TTN
965	2	Y	4	50.354	0.897031	S(0.001)GS(0.043)Y(0.897)S(0.007)Y(0.052)LEER	O14974-5;O14974-4;O14974-2;O14974;O14974-3	824;852;911;911;855	Protein phosphatase 1 regulatory subunit 12A	PPP1R12A
1264	2	Y	14	57.288	0.999997	GDSEMAVFGAAAPY(1)LRK	P12883	15	Myosin-7	MYH7
1941	3	Y	9	45.28	1	LRLEEEALY(1)AAQR	Q63HQ0	110	AP-1 complex-associated regulatory protein	AP1AR
1015	3	Y	5	44.318	1	CCCIY(1)EKPR	Q5SRK2;O60927	12;64	Protein phosphatase 1 regulatory subunit 11	PPP1R11
612	3	Y	3	62.088	0.986994	DIY(0.987)ET(0.08)DY(0.966)Y(0.966)RKGGK	C9J5X1;P08069;P06213-2;P06213	1160;1161;1173;1185	Tyrosine-protein kinase receptor;Insulin-like growth factor 1 receptor;Insulin-like growth factor 1 receptor alpha chain;Insulin-like growth factor 1 receptor beta chain;Insulin receptor;Insulin receptor subunit alpha;Insulin receptor subunit beta	IGF1R
1118	3	Y	1	40.493	0.802527	Y(0.803)T(0.197)PEQVAMATVTALHR	P05062;Q5T7D5	244;171	Fructose-bisphosphate aldolase B	ALDOB
2366	2	Y	4	43.308	0.931163	SLS(0.034)Y(0.931)S(0.034)PVER	Q9UQ35;Q9UQ35-2	2693;2275	Serine/arginine repetitive matrix protein 2	SRRM2
848	3	Y	4	68.515	0.999566	CNAY(1)NISDVCYKR	F8WCP0;F8WCL5;J3QK84;P20929	1289;1289;1289;1289	Nebulin	NEB
1735	3	Y	4	47.302	0.953905	HT(0.01)VY(0.954)S(0.036)MEHIR	Q08043	722	Alpha-actinin-3	ACTN3
2398	2	Y	5	53.237	0.963584	AALIY(0.964)T(0.035)CT(0.002)VCR	Q9Y5V0;E5RHV4;E5RHR6	39;39;39	Zinc finger protein 706	ZNF706
1092	2	Y	12	70.889	0.999998	NINSINFDNPVY(1)QK	P01130-6;P01130-4;P01130;P01130-2;P01130-3;P01130-5	707;787;828;650;661;828	Low-density lipoprotein receptor	LDLR
785	2	Y	5	50.04	0.823881	VNS(0.028)T(0.148)Y(0.824)LVR	F5GXH7;Q9UKW4-3;Q9UKW4-2;Q9UKW4;Q9UKW4-4	98;134;600;694;694	Guanine nucleotide exchange factor VAV3	VAV3
1039	2	Y	3	96.745	0.981523	S(0.018)DY(0.982)LNTFEFMDK	O75874	391	Isocitrate dehydrogenase [NADP] cytoplasmic	IDH1
2267	3	Y	7	43.68	0.939491	LLQS(0.002)ENY(0.939)VT(0.058)KR	Q9H9S4;B7ZBJ4	222;78	Calcium-binding protein 39-like	CAB39L
2102	2	Y	6	50.353	1	VGGGEY(1)IELK	Q8WZ42-12;Q8WZ42-2;Q8WZ42;Q8WZ42-8;Q8WZ42-13;Q8WZ42-5;Q8WZ42-11;Q8WZ42-4;Q8WZ42-7;Q8WZ42-3;Q8WZ42-10;Q8WZ42-9	17132;15399;15491;15616;15625;14041;14564;14586;14756;8067;8192;8259	Titin	TTN
775	2	Y	7	63.816	0.99997	IDTLGIY(1)GK	E9PN19;O00214;O00214-2	114;141;141	Galectin;Galectin-8	LGALS8
1012	2	Y	9	44.543	0.819113	LILS(0.001)ACS(0.18)PY(0.819)FR	O60662-2;O60662	47;57	Kelch-like protein 41	KLHL41
2007	4	Y	9	43.681	0.961377	HLLET(0.016)PGQY(0.961)LVY(0.022)NGDLVEYDADHMAQLQR	Q8IYI6	182	Exocyst complex component 8	EXOC8
920	3	Y	5	42.317	1	HQVEY(1)LGLLENVR	K7EIG7;O94832;J3QRN6	524;612;612	Unconventional myosin-Id	MYO1D
2079	2	Y	11	58.32	0.84069	ISGLVEGT(0.007)MY(0.152)Y(0.841)FR	Q8WZ42-12;Q8WZ42-2;Q8WZ42;Q8WZ42-8;Q8WZ42-13;Q8WZ42-5;Q8WZ42-11;Q8WZ42-4;Q8WZ42-7;Q8WZ42-3;Q8WZ42-10;Q8WZ42-9	32176;30443;30535;30660;30669;29085;29608;29630;29800;23111;23236;23303	Titin	TTN
1273	2	Y	1	41.448	1	Y(1)AFVNWINK	P13796;P13797;F8W8D8;B7Z6M1;B4DGB4	124;127;82;82;105	Plastin-2;Plastin-3	LCP1
1523	3	Y	1	58.172	0.97932	Y(0.979)FY(0.02)FY(0.001)NTGLQNQR	P48147	86	Prolyl endopeptidase	PREP
1362	2	Y	5	58.981	1	EAAAY(1)LHGR	P21549	297	Serine--pyruvate aminotransferase	AGXT
1462	2	Y	1	69.03	0.860999	Y(0.861)T(0.139)WNDVGQLVEK	P35573;P35573-2;P35573-3	192;175;176	Glycogen debranching enzyme;4-alpha-glucanotransferase;Amylo-alpha-1,6-glucosidase	AGL
1726	2	Y	11	49.595	0.976731	IQNT(0.001)GDY(0.005)Y(0.018)DLY(0.977)GGEK	Q06124-2;Q06124;Q06124-3	66;66;66	Tyrosine-protein phosphatase non-receptor type 11	PTPN11
1891	2	Y	3	46.462	0.957033	NLY(0.957)S(0.03)GDY(0.006)Y(0.006)R	Q16832	736	Discoidin domain-containing receptor 2	DDR2
2050	3	Y	11	40.475	0.770002	LTPT(0.024)HAAS(0.206)PVY(0.77)R	Q8WV41	264	Sorting nexin-33	SNX33
830	2	Y	2	44.863	0.999955	NY(1)GFQIHTK	Q9H2D6-5;F8W6V6;Q9H2D6-3;Q9H2D6-2;Q9H2D6;Q9H2D6-6;Q6WCQ1-3;Q6WCQ1;Q6WCQ1-2	82;141;1682;1756;1854;141;412;450;450	TRIO and F-actin-binding protein;Myosin phosphatase Rho-interacting protein	TRIOBP
2006	2	Y	2	40.352	1	IY(1)CNALALR	Q8IYB7	796	DIS3-like exonuclease 2	DIS3L2
935	2	Y	2	40.496	0.991564	HY(0.992)T(0.008)PLPSASR	M0R2H0;Q9H2I8	15;158	Leucine-rich repeat-containing protein C10orf11	C10orf11
2227	2	Y	3	52.247	0.987668	NEY(0.988)S(0.012)LTGLCNR	Q9BXY0	33	Protein MAK16 homolog	MAK16
1506	2	Y	1	42.336	0.999914	Y(1)AIGSLNEGR	P45954;B4DQ51	285;183	Short/branched chain specific acyl-CoA dehydrogenase, mitochondrial	ACADSB
2124	2	Y	1	40.496	0.989924	Y(0.99)QS(0.009)NAT(0.001)LVCK	Q8WZ42-12;Q8WZ42-2;Q8WZ42;Q8WZ42-8;Q8WZ42-13;Q8WZ42-5;Q8WZ42-11;Q8WZ42-4;Q8WZ42-7;Q8WZ42-3;Q8WZ42-10;Q8WZ42-9	33509;31776;31868;31993;32002;30418;30941;30963;31133;24444;24569;24636	Titin	TTN
1893	2	Y	2	57.59	0.99955	IY(1)TFNQSR	Q16851;E7EUC7;Q16851-2	186;195;175	UTP--glucose-1-phosphate uridylyltransferase	UGP2
924	3	Y	3	45.368	1	RQY(1)ENFINR	K7EKI8;O60437	253;255	Periplakin	PPL
511	2	Y	1	47.849	1	Y(1)GDFFIR	B0QY89;Q9Y262-2;Q9Y262;B0QY90	582;491;539;441	Eukaryotic translation initiation factor 3 subunit L	EIF3L
1542	2	Y	6	43.808	1	FNALQY(1)LR	P51884	233	Lumican	LUM

## Sheet: Sample labeling
Supplementary Table 4: Identified phosphosites and sample labeling table
Patient ID	Raw file	tumor	Pre/On treatment	mg input	Analysis label			Abbreviations
SOR 1	QE1_150312_OPL1013_RdH_pTyr_IP_ICK_sorafenib_A1	HCC	Pre-treatment	2.9	(A) SOR.pTyrIP.Pt1.HCC.PreTx			ACUP	Adenocarcinoma of Unknown Primary
SOR 1	QE1_150312_OPL1013_RdH_pTyr_IP_ICK_sorafenib_B2	HCC	On-treatment/1	2.9	(B) SOR.pTyrIP.Pt1.HCC.Tx1			CRC	Colorectal Carcinoma
SOR 1	QE1_150312_OPL1013_RdH_pTyr_IP_ICK_sorafenib_C3	HCC	On-treatment/2	0.9	(C) SOR.pTyrIP.Pt1.HCC.Tx2	*		DAS	Dasatinib
SOR 2	QE1_150312_OPL1013_RdH_pTyr_IP_ICK_sorafenib_D4	Melanoma	Pre-treatment	2	(D) SOR.pTyrIP.Pt11.Melanoma.PreTx			ERL	Erlotinib
SOR 2	QE1_150312_OPL1013_RdH_pTyr_IP_ICK_sorafenib_E5	Melanoma	On-treatment	2	(E) SOR.pTyrIP.Pt11.Melanoma.Tx			GCTT	Germ Cell Testicular Tumor
SOR 3	QE1_150312_OPL1013_RdH_pTyr_IP_ICK_sorafenib_F6	HCC	Pre-treatment	1.5	(F) SOR.pTyrIP.Pt18.HCC.PreTx			HCC	Hepatocellular Carcinoma
SOR 3	QE1_150312_OPL1013_RdH_pTyr_IP_ICK_sorafenib_G7	HCC	On-treatment	1.5	(G) SOR.pTyrIP.Pt18.HCC.Tx			NET	Neuroendocrine Tumour
SOR 4	QE1_150312_OPL1013_RdH_pTyr_IP_ICK_sorafenib_H8	HCC	Pre-treatment	2	(H) SOR.pTyrIP.Pt21.HCC.PreTx			NSCLC	Non-Small Cell Lung Carcinoma
SOR 4	QE1_150312_OPL1013_RdH_pTyr_IP_ICK_sorafenib_I9	HCC	On-treatment	2	(I) SOR.pTyrIP.Pt21.HCC.Tx			Pap	Papilloma
SOR 5	QE1_150312_OPL1013_RdH_pTyr_IP_ICK_sorafenib_J10	Pap-Thyroid	Pre-treatment	0.9	(J) SOR.pTyrIP.Pt33.Pap.Thyroid.PreTx			RCC	Renal Cell Carcinoma
SOR 5	QE1_150312_OPL1013_RdH_pTyr_IP_ICK_sorafenib_K11	Pap-Thyroid	On-treatment	1	(K) SOR.pTyrIP.Pt33.Pap.Thyroid.Tx			SOR	Sorafenib
								SUN	Sunitinib
ERL 1	QE1_150310_OPL1013_RdH_ICK_pTyr_Erlotinib_A1	Pancreatic	Pre-treatment	1	(A) ERL.pTyrIP.Pt5.Pancreatic.PreTx			VEM	Vemurafenib
ERL 1	QE1_150310_OPL1013_RdH_ICK_pTyr_Erlotinib_B2	Pancreatic	On-treatment	1	(B) ERL.pTyrIP.Pt5.Pancreatic.Tx
ERL 2	QE1_150310_OPL1013_RdH_ICK_pTyr_Erlotinib_C3	Hypopharyngeal	Pre-treatment	2.5	(C) ERL.pTyrIP.Pt23.Hypopharyngeal.PreTx			* sample excluded from downstream analysis
ERL 2	QE1_150310_OPL1013_RdH_ICK_pTyr_Erlotinib_D4	Hypopharyngeal	On-treatment	2.5	(D) ERL.pTyrIP.Pt23.Hypopharyngeal.Tx
ERL 3	QE1_150310_OPL1013_RdH_ICK_pTyr_Erlotinib_E5	Pancreatic	Pre-treatment	2.2	(E) ERL.pTyrIP.Pt24.Pancreatic.PreTx
ERL 3	QE1_150310_OPL1013_RdH_ICK_pTyr_Erlotinib_F6	Pancreatic	On-treatment	2.2	(F) ERL.pTyrIP.Pt24.Pancreatic.Tx
ERL 4	QE1_150310_OPL1013_RdH_ICK_pTyr_Erlotinib_G7	CRC	Pre-treatment	2.2	(G) ERL.pTyrIP.Pt26.CRC.PreTx
ERL 4	QE1_150310_OPL1013_RdH_ICK_pTyr_Erlotinib_H8	CRC	On-treatment	2.2	(H) ERL.pTyrIP.Pt26.CRC.Tx
ERL 5	QE1_150310_OPL1013_RdH_ICK_pTyr_Erlotinib_I9	Esophageal	Pre-treatment	1.1	(I) ERL.pTyrIP.Pt43.Esophageal.PreTx
ERL 5	QE1_150310_OPL1013_RdH_ICK_pTyr_Erlotinib_J10	Esophageal	On-treatment	1.1	(J) ERL.pTyrIP.Pt43.Esophageal..Tx
DAS 1	QE1_150305_OPL1013_RdH_ICK_pTyr_IP_dasatinib_A1	Esophageal	Pre-treatment	1.5	(A) DAS.pTyrIP.Pt12.Esophageal.PreTx
DAS 1	QE1_150305_OPL1013_RdH_ICK_pTyr_IP_dasatinib_B2	Esophageal	On-treatment	1.5	(B) DAS.pTyrIP.Pt12.Esophageal.Tx
DAS 2	QE1_150305_OPL1013_RdH_ICK_pTyr_IP_dasatinib_C3	CRC	Pre-treatment	2	(C) DAS.pTyrIP.Pt14.CRC.PreTx
DAS 2	QE1_150305_OPL1013_RdH_ICK_pTyr_IP_dasatinib_D4	CRC	On-treatment	2	(D) DAS.pTyrIP.Pt14.CRC.Tx
DAS 3	QE1_150305_OPL1013_RdH_ICK_pTyr_IP_dasatinib_E5	Prostate	Pre-treatment	2	(E) DAS.pTyrIP.Pt16.Prostate.PreTx
DAS 3	QE1_150305_OPL1013_RdH_ICK_pTyr_IP_dasatinib_F6	Prostate	On-treatment	2	(F) DAS.pTyrIP.Pt16.Prostate.Tx
DAS 4	QE1_150305_OPL1013_RdH_ICK_pTyr_IP_dasatinib_G7	CRC	Pre-treatment	0.75	(G) DAS.pTyrIP.Pt19.CRC.PreTx
DAS 4	QE1_150305_OPL1013_RdH_ICK_pTyr_IP_dasatinib_H8	CRC	On-treatment	1	(H) DAS.pTyrIP.Pt19.CRC.Tx
DAS 5	QE1_150305_OPL1013_RdH_ICK_pTyr_IP_dasatinib_I9	Melanoma	Pre-treatment	2	(I) DAS.pTyrIP.Pt20.Melanoma.PreTx
DAS 5	QE1_150305_OPL1013_RdH_ICK_pTyr_IP_dasatinib_J10	Melanoma	On-treatment	2	(J) DAS.pTyrIP.Pt20.Melanoma.Tx
VEM 1	QE1_150317_OPL1013_RdH_pTyrIP_ICK_Vemurafenib_B2	Melanoma	On-treatment/1	1.5	(B) VEM.pTyrIP.Pt22.Melanoma.Tx1
VEM 1	QE1_150317_OPL1013_RdH_pTyrIP_ICK_Vemurafenib_C3	Melanoma	On-treatment/2	1.5	(C) VEM.pTyrIP.Pt22.Melanoma.Tx2
VEM 2	QE1_150317_OPL1013_RdH_pTyrIP_ICK_Vemurafenib_D4	Melanoma	Pre-treatment	0.6	(D) VEM.pTyrIP.Pt27.Melanoma.PreTx
VEM 3	QE1_150317_OPL1013_RdH_pTyrIP_ICK_Vemurafenib_E5	Melanoma	Pre-treatment	0.65	(E) VEM.pTyrIP.Pt28.Melanoma.PreTx
VEM 3	QE1_150317_OPL1013_RdH_pTyrIP_ICK_Vemurafenib_F6	Melanoma	On-treatment	1	(F) VEM.pTyrIP.Pt28.Melanoma.Tx
VEM 4	QE1_150317_OPL1013_RdH_pTyrIP_ICK_Vemurafenib_G7	Melanoma	Pre-treatment	1.3	(G) VEM.pTyrIP.Pt39.Melanoma.PreTx
VEM 4	QE1_150317_OPL1013_RdH_pTyrIP_ICK_Vemurafenib_H8	Melanoma	On-treatment	1.3	(H) VEM.pTyrIP.Pt39.Melanoma.Tx
VEM 5	QE1_150317_OPL1013_RdH_pTyrIP_ICK_Vemurafenib_I9	Melanoma	Pre-treatment	1.1	(I) VEM.pTyrIP.Pt41.Melanoma.PreTx
VEM 5	QE1_150317_OPL1013_RdH_pTyrIP_ICK_Vemurafenib_J10	Melanoma	On-treatment	1.1	(J) VEM.pTyrIP.Pt41.Melanoma.Tx
VEM 6	QE1_150317_OPL1013_RdH_pTyrIP_ICK_Vemurafenib_K11	Melanoma	Pre-treatment	1.2	(K) VEM.pTyrIP.Pt42.Melanoma.PreTx
VEM 6	QE1_150317_OPL1013_RdH_pTyrIP_ICK_Vemurafenib_L12	Melanoma	On-treatment	1.2	(L) VEM.pTyrIP.Pt42.Melanoma.Tx
SUN 1	QE1_150303_OPL1013_RdH_pTyr_IP_ICK_sunitinib_A1	Sarcoma	Pre-treatment	0.6	(A) SUN.pTyrIP.Pt3.Sarcoma.PreTx
SUN 1	QE1_150303_OPL1013_RdH_pTyr_IP_ICK_sunitinib_B2	Sarcoma	On-treatment	0.6	(B) SUN.pTyrIP.Pt3.Sarcoma.Tx
SUN 2	QE1_150303_OPL1013_RdH_pTyr_IP_ICK_sunitinib_C3	ACUP/NSCLC	Pre-treatment	2	(C) SUN.pTyrIP.Pt6.ACUP/NSCLC.PreTx
SUN 2	QE1_150303_OPL1013_RdH_pTyr_IP_ICK_sunitinib_D4	ACUP/NSCLC	On-treatment	2	(D)SUN. pTyrIP.Pt6.ACUP/NSCLC.Tx
SUN 3	QE1_150303_OPL1013_RdH_pTyr_IP_ICK_sunitinib_E5	CRC	Pre-treatment	0.45	(E) SUN.pTyrIP.Pt7.CRC.PreTx
SUN 3	QE1_150303_OPL1013_RdH_pTyr_IP_ICK_sunitinib_F6	CRC	On-treatment/1	0.45	(F) SUN.pTyrIP.Pt7.CRC.Tx1
SUN 3	QE1_150303_OPL1013_RdH_pTyr_IP_ICK_sunitinib_G7	CRC	On-treatment/2	2	(G) SUN.pTyrIP.Pt7.CRC.Tx2
SUN 4	QE1_150303_OPL1013_RdH_pTyr_IP_ICK_sunitinib_H8	CRC	Pre-treatment	0.5	(H) SUN.pTyrIP.Pt8.CRC.PreTx
SUN 4	QE1_150303_OPL1013_RdH_pTyr_IP_ICK_sunitinib_I9	CRC	On-treatment	0.5	(I) SUN.pTyrIP.Pt8.CRC.Tx
SUN 5	QE1_150303_OPL1013_RdH_pTyr_IP_ICK_sunitinib_J10	RCC	Pre-treatment/1	0.35	(J) SUN.pTyrIP.Pt15.RCC.PreTx1
SUN 5	QE1_150303_OPL1013_RdH_pTyr_IP_ICK_sunitinib_K11	RCC	Pre-treatment/2	2	(K)SUN. pTyrIP.Pt15.RCC.PreTx2
SUN 5	QE1_150303_OPL1013_RdH_pTyr_IP_ICK_sunitinib_L12	RCC	Pre-treatment/3	2	(L) SUN.pTyrIP.Pt15.RCC.PreTx3
EVE 4	QE1_150319_OPL1013_RdH_pTyr_IP_ICK_Everolimus_I_02	Pancreatic NET	On-treatment	2.3	(I) EVE.pTyrIP
EVE 5	QE1_150319_OPL1013_RdH_pTyr_IP_ICK_Everolimus_J_03	NET	Pre-treatment	1	(J) EVE.pTyrIP
EVE 5	QE1_150319_OPL1013_RdH_pTyr_IP_ICK_Everolimus_K_04	NET	On-treatment	0.85	(K) EVE.pTyrIP
HCT116 reference cell line digest pTyr IP included in each cohort (no drug)
Cohort	Raw file	cell line HCT116	Pre/On treatment	input	Analysis label
SUN	QE1_150303_OPL1013_RdH_pTyr_IP_ICK_sunitinib_N14	CRC	No-treatment	1	(N) SUN.pTyrIP.HCT116.1mg
SUN	QE1_150303_OPL1013_RdH_pTyr_IP_ICK_sunitinib_O15	CRC	No-treatment	5	(O) SUN.pTyrIP.HCT116.5mg
DAS	QE1_150305_OPL1013_RdH_ICK_pTyr_IP_dasatinib_K11	CRC	No-treatment	1	(K) DAS.pTyrIP.HCT116.1mg
DAS	QE1_150305_OPL1013_RdH_ICK_pTyr_IP_dasatinib_L12	CRC	No-treatment	5	(L) DAS.pTyrIP.HCT116.5mg
ERL	QE1_150310_OPL1013_RdH_ICK_pTyr_Erlotinib_L12	CRC	No-treatment	10	(L) ERL.pTyrIP.HCT116.10mg
SOR	QE1_150312_OPL1013_RdH_pTyr_IP_ICK_sorafenib_N14	CRC	No-treatment	10	(N) SOR.pTyrIP.HCT116.10mg
VEM	QE1_150317_OPL1013_RdH_pTyrIP_ICK_Vemurafenib_M13	CRC	No-treatment	10	(M) VEM.pTyrIP.HCT116-10mg
EVE	QE1_150319_OPL1013_RdH_pTyr_IP_demo_1mgHCT_0309_05	CRC	No-treatment	1	EVEpTyrIP.HCT116-1mg
