# Supplementary material for: Kinase Inhibitor Treatment of Patients with Advanced Cancer Results in High Tumor Drug Concentrations and in Specific Alterations of the Tumor Phosphoproteome
Source: Cancers (Basel). 2020 Feb 1;12(2):330. doi: 10.3390/cancers12020330 (PMC7072422; doi:10.3390/cancers12020330)
Supplement: Supplementary file 1 [file cancers-12-00330-s001.zip › cancers-680478-supplementary-final/Supplementary Table 5_Highly regulated phosphopeptides.xlsx]

## Sheet: SOR Fc 5 in ≥ 3 pts
Supplementary Table 5: Highly regulated phosphopeptides in ≥ 3 of 5 patients per cohort
(Red: Fc <-5 downregulated, Green: Fc >5 upregulated phosphopeptides in ≥ 3 patients)
Sequence	Modifications	Mass	Proteins	Gene names	Protein.Names
SREYDQLYEEYTR	Phospho (STY)	1830.75	O00459;E9PFP1	PIK3R2	Phosphatidylinositol 3-kinase regulatory subunit beta
YSAELHVAHWNSAK	Phospho (STY)	1691.75	P00915	CA1	Carbonic anhydrase 1
NGYVTVSEIK	Phospho (STY)	1188.54	Q96H20	SNF8	Vacuolar-sorting protein SNF8
KSTVLQQQYNR	Phospho (STY)	1443.69	Q9Y490;Q5TCU6	TLN1	Talin-1
REVGDYGQLHETEVLLK	Phospho (STY)	2064.99	F5H5U8;O60674	JAK2	Tyrosine-protein kinase JAK2
YYKETSGLMLDVGPYMK	2 Oxidation (M);Phospho (STY)	2105.91	Q5T1Z0;Q9H008-2;Q9H008	LHPP	Phospholysine phosphohistidine inorganic pyrophosphate phosphatase
HADAEMTGYVVTR	Phospho (STY)	1528.64	Q5R3E4;O15264;Q5U4A5;Q5R3E6	MAPK13	Mitogen-activated protein kinase 13
SDGVYTGLSTR	Phospho (STY)	1234.52	P30273	FCER1G	High affinity immunoglobulin epsilon receptor subunit gamma
IVATKPLYVALAQR	Phospho (STY)	1621.9	P11940-2;P11940;E7EQV3;E7ERJ7;Q9H361	PABPC1;PABPC3	Polyadenylate-binding protein 1;Polyadenylate-binding protein 3
AAYFGIYDTAK	Phospho (STY)	1298.56	P05141	SLC25A5	ADP/ATP translocase 2;ADP/ATP translocase 2, N-terminally processed
DGGGGGEFYGYMTMDRPLSHCGR	Phospho (STY)	2599.01	Q9Y4H2	IRS2	Insulin receptor substrate 2
TADKHKDVIINQEGEYIK	Phospho (STY)	2180.05	Q9HC35-2;Q9HC35	EML4	Echinoderm microtubule-associated protein-like 4
LQLHESQKDYSK	Phospho (STY)	1554.71	Q14247-3;Q14247-2	CTTN	Src substrate cortactin
LREYEAALNSK	Phospho (STY)	1372.64	P20700;E9PBF6	LMNB1	Lamin-B1
YTEFYHVPTHSDASK	Phospho (STY)	1860.77	Q96HC4;Q96HC4-4;E9PBF5;D6RB78;F5H7Y0;F5H0X8;D3YTJ1;Q96HC4-3;Q96HC4-2	PDLIM5	PDZ and LIM domain protein 5
TVCSTYLQSR	Phospho (STY)	1293.54	Q9H422-2;Q9H422	HIPK3	Homeodomain-interacting protein kinase 3
EKPAQDPLYDVPNASGGQAGGPQRPGR	Phospho (STY)	2841.32	Q13671-2;Q13671	RIN1	Ras and Rab interactor 1
IGEGTYGVVYK	2 Phospho (STY)	1344.54	P06493;P06493-2;G3V5T9;P24941;E7ESI2;P24941-2;Q00526;G3V317	CDK1;CDK2;CDK3	Cyclin-dependent kinase 1;Cyclin-dependent kinase 2;Cyclin-dependent kinase 3
MKGDYDVTVPK	Oxidation (M);Phospho (STY)	1347.58	Q09666	AHNAK	Neuroblast differentiation-associated protein AHNAK
IYDEILQSK	Phospho (STY)	1187.55	Q9UIB8-7;Q9UIB8-3;Q9UIB8-2;Q9UIB8	CD84	SLAM family member 5
GPAVGIDLGTTYSCVGVFQHGK	Phospho (STY)	2342.08	P11142;E9PKE3;P11142-2;E9PNE6	HSPA8	Heat shock cognate 71 kDa protein
FGYHIIMVEGR	Oxidation (M);Phospho (STY)	1416.63	Q9Y237;Q9Y237-2	PIN4	Peptidyl-prolyl cis-trans isomerase NIMA-interacting 4
AFQGPGHQAPHVHYAR	Phospho (STY)	1851.83	B3KWG5;F8VW56;P21860-5;P21860-4;P21860	ERBB3	Receptor tyrosine-protein kinase erbB-3
SDDYMPMSPASVSAPK	Phospho (STY)	1761.7	Q9Y4H2	IRS2	Insulin receptor substrate 2
DGVYDVPLHNPPDAK	Phospho (STY)	1715.76	Q14511-3;Q14511	NEDD9	Enhancer of filamentation 1;Enhancer of filamentation 1 p55
TIYTYIMASR	Oxidation (M);Phospho (STY)	1313.57	Q9UIB8-7;Q9UIB8-3;Q9UIB8-2;Q9UIB8	CD84	SLAM family member 5
LGEGTYATVYK	Phospho (STY)	1280.57	F5H6Z0;Q00536;Q00536-3;Q00537-2;Q00537;Q00536-2	CDK17;CDK16	Cyclin-dependent kinase 16;Cyclin-dependent kinase 17
LIYLVPEK	Phospho (STY)	1053.55	Q9NZM3-2;Q9NZM3;Q9NZM3-4;Q9NZM3-3	ITSN2	Intersectin-2
PGTYVIYVR	Phospho (STY)	1146.55	O75369-2;O75369-9;O75369;O75369-8;O75369-6;O75369-3;E7EN95;O75369-7;O75369-5;O75369-4	FLNB	Filamin-B
VAAYDKLEK	Phospho (STY)	1115.53	P35579	MYH9	Myosin-9
YGQFSGLNPGGRPITPPR	Phospho (STY)	1992.96	P62136;P62136-2;P62136-3	PPP1CA	Serine/threonine-protein phosphatase PP1-alpha catalytic subunit
AKHDELTYF	Phospho (STY)	1202.5	P04080	CSTB	Cystatin-B
SREEDPTLTEEEISAMYSSVNKPGQLVNK	Phospho (STY)	3330.53	Q9NWQ8	PAG1	Phosphoprotein associated with glycosphingolipid-enriched microdomains 1
TTVYVVEDQRR	Phospho (STY)	1444.67	Q9H1C7	CYSTM1	Cysteine-rich and transmembrane domain-containing protein 1
ALNGAEPNYHSLPSAR	Phospho (STY)	1775.8	Q6IAA8;F5GX19;F5H3Y3;F5H479	LAMTOR1	Ragulator complex protein LAMTOR1
NTSDFVYLK	Phospho (STY)	1165.51	Q12959-5;Q12959-3;Q12959-6;Q12959-4;Q12959;Q12959-7;Q12959-2;Q12959-8;Q12959-9;E7EQD7;B4E2H8	DLG1	Disks large homolog 1
SREEDPTLTEEEISAMYSSVNKPGQLVNK	Oxidation (M);Phospho (STY)	3346.53	Q9NWQ8	PAG1	Phosphoprotein associated with glycosphingolipid-enriched microdomains 1
KVVYENAYGQFIGPHR	Phospho (STY)	1956.92	E9PIR7;B2R5P6;E2QRB9;B7Z2S5;E9PNQ6;E7ESI6;E7EW10;F5H780;E9PMY9;Q16881-5;Q16881-2;Q16881-4;Q16881-3;Q16881-6;B7Z904;Q16881	GML;TXNRD1	Thioredoxin reductase 1, cytoplasmic
YGLFKEENPYAR	Phospho (STY)	1565.69	P53801;A8MXQ1	PTTG1IP	Pituitary tumor-transforming gene 1 protein-interacting protein
KPSVPDSASPADDSFVDPGERLYDLNMPAYVK	Phospho (STY)	3559.62	P16333-2;P16333	NCK1	Cytoplasmic protein NCK1
SSSAGGQGSYVPLLR	Phospho (STY)	1557.72	Q86X29-3;Q86X29-4;Q86X29;B4DKL4;Q86X29-5	LSR	Lipolysis-stimulated lipoprotein receptor
ADIVQQLLQQGASPNAATTSGYTPLHLSAR	Phospho (STY)	3187.57	Q12955-5;Q12955-4;Q12955	ANK3	Ankyrin-3
LVQSPNSYFMDVK	Oxidation (M);Phospho (STY)	1622.71	P42677;H0YMV8;Q71UM5;Q5T4L4;C9JLI6	RPS27;RPS27L	40S ribosomal protein S27;40S ribosomal protein S27-like
LALPTAALYGLR	Phospho (STY)	1337.71	F8VV64;Q63HR2-5;Q63HR2-2;Q63HR2-6;Q63HR2;Q63HR2-4	TENC1	Tensin-like C1 domain-containing phosphatase
ITLDNAYMEK	Oxidation (M);Phospho (STY)	1292.54	P14618;P14618-3;H3BQ34;P14618-2	PKM	Pyruvate kinase PKM;Pyruvate kinase
KHFVGYPTNSDFELK	Phospho (STY)	1860.84	Q14914-2;Q14914;F6XGT7	PTGR1	Prostaglandin reductase 1
DGRGYVPATIK	Phospho (STY)	1255.6	P42226-3;P42226;P42226-2	STAT6	Signal transducer and activator of transcription 6
YPIEHGIITNWDDMEK	Oxidation (M);Phospho (STY)	2055.86	P68032;F8WB63;B8ZZJ2;P68133;Q5T8M8;A6NL76;P62736;P63267	ACTC1;ACTG2;ACTA1;ACTA2	Actin, alpha cardiac muscle 1;Actin, alpha skeletal muscle;Actin, aortic smooth muscle;Actin, gamma-enteric smooth muscle
DDFAYCLNCFCDLYAKK	Phospho (STY)	2281.89	J3KNW4;Q14192	FHL2	Four and a half LIM domains protein 2
IGEGTYGTVFK	Phospho (STY)	1250.56	Q00535;Q00535-2	CDK5	Cyclin-dependent-like kinase 5
STTTGHLIYK	Phospho (STY)	1199.56	Q05639;P68104;Q5VTE0	EEF1A2;EEF1A1;EEF1A1P5	Elongation factor 1-alpha 2;Elongation factor 1-alpha 1;Putative elongation factor 1-alpha-like 3
EYDRLYEEYTR	Phospho (STY)	1615.66	P27986;P27986-4;P27986-5;P27986-3;P27986-2;E7EMU8;F6TDL0;Q92569-3;Q92569-2;Q92569	PIK3R1;PIK3R3	Phosphatidylinositol 3-kinase regulatory subunit alpha;Phosphatidylinositol 3-kinase regulatory subunit gamma
YGDGIQLTR	Phospho (STY)	1101.49	P15924;P15924-2	DSP	Desmoplakin
QLVRGEPNVSYICSR	Phospho (STY)	1856.86	P49841;P49841-2;P49840;A8MT37	GSK3B;GSK3A	Glycogen synthase kinase-3 beta;Glycogen synthase kinase-3 alpha
VGGIYTVLQTK	Phospho (STY)	1257.64	P13807-2;P13807	GYS1	Glycogen [starch] synthase, muscle
GIYAYGFEKPSAIQQR	Phospho (STY)	1906.9	Q14240;Q14240-2;E7EQG2;J3QQP0;E9PBH4;F8WE11;P60842;J3KT12;P60842-2;B4E102;P38919	EIF4A2;EIF4A1;EIF4A3	Eukaryotic initiation factor 4A-II;Eukaryotic initiation factor 4A-I;Eukaryotic initiation factor 4A-III;Eukaryotic initiation factor 4A-III, N-terminally processed
SKFDNLYGCR	Phospho (STY)	1338.54	P23526;P23526-2	AHCY	Adenosylhomocysteinase
ANPQERDGVYDVPLHNPPDAK	Phospho (STY)	2411.09	Q14511-3;Q14511	NEDD9	Enhancer of filamentation 1;Enhancer of filamentation 1 p55
CEFQDAYVLLSEKK	Phospho (STY)	1808.81	P10809	HSPD1	60 kDa heat shock protein, mitochondrial
VNSKFDTIYQILLK	Phospho (STY)	1760.91	Q14258	TRIM25	E3 ubiquitin/ISG15 ligase TRIM25
ALEHFTDLYDIKR	Phospho (STY)	1699.8	Q00610-2;Q00610	CLTC	Clathrin heavy chain 1
KVEEPSIYESVR	Phospho (STY)	1514.7	J3KNB3;Q9UN19-2;Q9UN19	DAPP1	Dual adapter for phosphotyrosine and 3-phosphotyrosine and 3-phosphoinositide
INTASDGKLYVSSESR	Phospho (STY)	1805.82	P00519;P00519-2	ABL1	Tyrosine-protein kinase ABL1
SRGDNVYVVTEVLQTQK	Phospho (STY)	2014.97	G3V1A6;P57764	GSDMD	Gasdermin-D

## Sheet: ERL Fc 5 in ≥ 3 pts
Supplementary Table 5: Highly regulated phosphopeptides in ≥ 3 of 5 patients per cohort
(Red: Fc <-5 downregulated, Green: Fc >5 upregulated phosphopeptides in ≥ 3 patients)
Sequence	Modifications	Mass	Proteins	Gene names	Protein.Names
DMYDKEYYSVHNK	Phospho (STY)	1770.7	P08581;P08581-2;B4DPY6	MET	Hepatocyte growth factor receptor
YVEQLLTLFNR	Phospho (STY)	1474.72	Q93034	CUL5	Cullin-5
HVAYGGYSTPEDR	Phospho (STY)	1530.61	E9PGF5;E9PF55;Q9HBL0	TNS1	Tensin-1
AKHDELTYF	Phospho (STY)	1202.5	P04080	CSTB	Cystatin-B
GHYFCSVYGAR	Phospho (STY)	1395.54	Q96LJ7	DHRS1	Dehydrogenase/reductase SDR family member 1
SIYSLDKLYPESQGSDTAWR	Phospho (STY)	2395.07	Q14197	ICT1	Peptidyl-tRNA hydrolase ICT1, mitochondrial
DYHFVTSR	Phospho (STY)	1103.44	Q12959-5;Q12959-3;Q12959-6;Q12959-4;Q12959;Q12959-7;Q12959-2;Q12959-8;Q12959-9	DLG1	Disks large homolog 1
YLLGTSLAR	Phospho (STY)	1072.53	P00966	ASS1	Argininosuccinate synthase
SRPEFMLPVHFYGK	Oxidation (M);Phospho (STY)	1802.82	P06737-2;P06737;E9PK47	PYGL	Glycogen phosphorylase, liver form;Phosphorylase
GLCTSPAEHQYFMTEYVATR	Phospho (STY)	2440.02	Q13164-4;Q13164-3;Q13164-2;Q13164	MAPK7	Mitogen-activated protein kinase 7
LISQDIHSNTYNYK	Phospho (STY)	1774.79	C9JA08;Q96D46	NMD3	60S ribosomal export protein NMD3
HVSPVTPPREVPIYANR	2 Phospho (STY)	2090.97	Q13443	ADAM9	Disintegrin and metalloproteinase domain-containing protein 9
SLDNNYSTPNER	Phospho (STY)	1488.59	C9JZR2;O60716-13;O60716-11;O60716-10;O60716-9;O60716-5;O60716-3;O60716-2;O60716;O60716-21;O60716-19;O60716-18;O60716-17;O60716-29;O60716-27;O60716-26;O60716-25	CTNND1	Catenin delta-1
QESTVSFNPYEPELAPWAADKGPQR	Phospho (STY)	2896.31	P43405;P43405-2	SYK	Tyrosine-protein kinase SYK
VGEEEHVYSFPNKQK	Phospho (STY)	1869.83	F5GZ78;P49023-2;P49023;P49023-3	PXN	Paxillin
GESAGYMEPYEAQR	Phospho (STY)	1666.63	Q15464;Q15464-2	SHB	SH2 domain-containing adapter protein B
DIVHSGLAYTMER	Oxidation (M);Phospho (STY)	1586.68	P00367;B4DGN5;B3KV55	GLUD1	Glutamate dehydrogenase 1, mitochondrial
YQEAAPNVANNTGPHAASCFGAK	Phospho (STY)	2454.04	C9JZR2;O60716-13;O60716-11;O60716-10;O60716-9;O60716-5;O60716-3;O60716-2;O60716;O60716-21;O60716-19;O60716-16;O60716-18;O60716-15;O60716-17;O60716-14;O60716-12;O60716-8;O60716-7;O60716-6;O60716-4;O60716-24;O60716-23;O60716-22;O60716-20;O60716-29;O60716-27;O60716-26;O60716-25;O60716-32;O60716-31;O60716-30;O60716-28	CTNND1	Catenin delta-1
TSGSVYITLK	Phospho (STY)	1147.55	P37108;H0YLA2	SRP14	Signal recognition particle 14 kDa protein
LRNDGYLMFQQVPMVEIDGMK	Phospho (STY)	2563.17	P08263;P09210	GSTA1;GSTA2	Glutathione S-transferase A1;Glutathione S-transferase A1, N-terminally processed;Glutathione S-transferase A2
YREWHHFLVVNMK	Phospho (STY)	1837.85	P30086	PEBP1	Phosphatidylethanolamine-binding protein 1;Hippocampal cholinergic neurostimulating peptide
TVTAMDVVYALK	Phospho (STY)	1389.66	P62805	HIST1H4A	Histone H4
SDDYMPMSPASVSAPK	Phospho (STY)	1761.7	Q9Y4H2	IRS2	Insulin receptor substrate 2
YLLGTSLARPCIAR	Phospho (STY)	1669.84	P00966	ASS1	Argininosuccinate synthase
TKEYQDLQHLDNEESDHHQLR	Acetyl (Protein N-term);Phospho (STY)	2756.18	P07306-2;P07306	ASGR1	Asialoglycoprotein receptor 1
EIISFGSGYGGNSLLGK	Phospho (STY)	1777.83	P35558;F5GZM4;Q16822;B4DW73;H0YML5;H0YM31;Q16822-2	PCK1;PCK2	Phosphoenolpyruvate carboxykinase, cytosolic [GTP];Phosphoenolpyruvate carboxykinase [GTP], mitochondrial
YFSMTEVDR	Oxidation (M);Phospho (STY)	1242.46	P05089;P05089-2	ARG1	Arginase-1
MSYTLQHVPIPR	Phospho (STY)	1520.72	Q6IB77	GLYAT	Glycine N-acyltransferase
NEGFYADPYLYHEGR	Phospho (STY)	1909.77	Q5T5P2-2;Q5T5P2-7;A6NLF3;Q5T5P2;F5H1Q3;Q5T5P2-4;Q5T5P2-8;Q5T5P2-6;Q5T5P2-3	KIAA1217	Sickle tail protein homolog
LYDAYELK	Phospho (STY)	1093.47	P08758;D6RBL5;E9PHT9	ANXA5	Annexin A5;Annexin
IYSYVVSRPQPR	Phospho (STY)	1543.75	Q96CS3	FAF2	FAS-associated factor 2
QQPTQFINPETPGYVGFANLPNQVHR	Phospho (STY)	3031.43	Q15019;Q15019-2;F8WB65	SEPT2	Septin-2
NDSDPTYGQQGHPNTWK	Phospho (STY)	2023.81	Q93052;C9JUT4	LPP	Lipoma-preferred partner
NKPLFFADKLYK	Phospho (STY)	1562.79	P08133;A6NN80;P08133-2;E5RK69;E7EMC6	ANXA6	Annexin A6;Annexin
GGHHRPDSSTLHTDDGYMPMSPGVAPVPSGR	2 Oxidation (M);Phospho (STY)	3326.42	P35568	IRS1	Insulin receptor substrate 1
YEHKEIEYVETVTSR	Phospho (STY)	1961.88	Q9UHR4	BAIAP2L1	Brain-specific angiogenesis inhibitor 1-associated protein 2-like protein 1
GITHIGYTDLPSR	Phospho (STY)	1508.7	Q13423;E9PCX7	NNT	NAD(P) transhydrogenase, mitochondrial
MLAQPLKDSDVEVYNIIKK	Oxidation (M);Phospho (STY)	2299.15	P34896-2;P34896;P34896-3;J3KRK5	SHMT1	Serine hydroxymethyltransferase, cytosolic
SHGQDYLVGNK	Phospho (STY)	1296.55	P08263;P09210	GSTA1;GSTA2	Glutathione S-transferase A1;Glutathione S-transferase A1, N-terminally processed;Glutathione S-transferase A2
MAEAYSEIGMKGER	2 Oxidation (M);Phospho (STY)	1682.67	P20963-3;P20963	CD247	T-cell surface glycoprotein CD3 zeta chain
LEYHQVIQQMEQK	Phospho (STY)	1752.79	P80303-2;P80303;J3KQU0	NUCB2;DCAF5	Nucleobindin-2;Nesfatin-1
GKCYGLHAFIVPIR	Phospho (STY)	1709.85	Q15067;Q15067-3;Q15067-2	ACOX1	Peroxisomal acyl-coenzyme A oxidase 1
NFGLYNER	Phospho (STY)	1091.44	P17174;B7Z7E9	GOT1	Aspartate aminotransferase, cytoplasmic
RHYLFDVQR	Phospho (STY)	1312.61	Q5QNZ2;P24539	ATP5F1	ATP synthase F(0) complex subunit B1, mitochondrial
VSSTHYYLLPERPSYLER	Phospho (STY)	2289.08	C9J1X3;Q07912;Q07912-3	TNK2	Activated CDC42 kinase 1
YYKETSGLMLDVGPYMK	Phospho (STY)	2073.92	Q5T1Z0;Q9H008-2;Q9H008	LHPP	Phospholysine phosphohistidine inorganic pyrophosphate phosphatase
AKPEPDILEEEKIYAYPSNITSETGFR	Phospho (STY)	3176.5	Q8IY95-2;Q8IY95	TMEM192	Transmembrane protein 192
HIAEEADRKYEEVAR	Phospho (STY)	1894.86	P06753-5;P06753-2;Q5VU59;Q5HYB6;P06753-4;P06753-3;Q5VU61;Q5VU63;J3KN67;P67936;P67936-2;Q5VU58	TPM3;DKFZp686J1372;TPM4	Tropomyosin alpha-3 chain;Tropomyosin alpha-4 chain
NGYVTVSEIK	Phospho (STY)	1188.54	Q96H20	SNF8	Vacuolar-sorting protein SNF8
GYSTWLK	Phospho (STY)	933.4	P35241;P35241-5	RDX	Radixin
VVAGVANALAHKYH	Phospho (STY)	1528.76	P02042;P68871	HBD;HBB	Hemoglobin subunit delta;Hemoglobin subunit beta;LVV-hemorphin-7;Spinorphin
SDVYSDLNTQRPYYK	Phospho (STY)	1927.84	K7ES93;O43914-3;O43914-2;O43914	TYROBP	TYRO protein tyrosine kinase-binding protein
YSAELHVAHWNSAK	Phospho (STY)	1691.75	P00915	CA1	Carbonic anhydrase 1
ASGPPGNEHLYENLCVLEASPTLHGGEPEPHEGPGSR	Phospho (STY)	3970.76	D6RAM3;Q7L591	DOK3	Docking protein 3
IYDEILQSK	Phospho (STY)	1187.55	Q9UIB8-7;Q9UIB8-3;Q9UIB8-2;Q9UIB8	CD84	SLAM family member 5
HWPVPYK	Phospho (STY)	1005.45	O75503	CLN5	Ceroid-lipofuscinosis neuronal protein 5
SPGLMSEDSNLHYADIQVCSRPHAR	Phospho (STY)	2919.28	Q96A22	C11orf52	Uncharacterized protein C11orf52
TADSVFCPHYEK	Phospho (STY)	1532.6	P52799	EFNB2	Ephrin-B2
TKYETDAIQR	Phospho (STY)	1303.58	P12882;Q9Y623;Q9UKX2;P13533;Q9UKX3;P11055;P12883	MYH1;MYH4;MYH2;MYH6;MYH13;MYH3;MYH7	Myosin-1;Myosin-4;Myosin-2;Myosin-6;Myosin-13;Myosin-3;Myosin-7
PYPKPAPSSGKDYV	Phospho (STY)	1584.72	O95832	CLDN1	Claudin-1
SRGDNVYVVTEVLQTQK	Phospho (STY)	2014.97	G3V1A6;P57764	GSDMD	Gasdermin-D
YHGHSMSDPGVSYR	Phospho (STY)	1671.65	P29803;P08559;P08559-4;P08559-3;P08559-2;Q5JPU3	PDHA2;PDHA1	Pyruvate dehydrogenase E1 component subunit alpha, testis-specific form, mitochondrial;Pyruvate dehydrogenase E1 component subunit alpha, somatic form, mitochondrial
SYGAADHYGPDPTK	Phospho (STY)	1557.61	P09769;F5H3M4	FGR	Tyrosine-protein kinase Fgr
IHFPLATYAPVISAEK	Phospho (STY)	1835.92	P68363;Q9BQE3;F5H5D3;Q71U36;Q71U36-2;Q13748;Q13748-2;Q6PEY2;A8MUB1;P68366	TUBA1B;TUBA1C;TUBA1A;TUBA3C;TUBA3E;TUBA4A	Tubulin alpha-1B chain;Tubulin alpha-1C chain;Tubulin alpha-1A chain;Tubulin alpha-3C/D chain;Tubulin alpha-3E chain;Tubulin alpha-4A chain
KAGQSLQMEFLYHNK	Phospho (STY)	1872.86	Q8WZ64	ARAP2	Arf-GAP with Rho-GAP domain, ANK repeat and PH domain-containing protein 2
DLTDYLMK	Oxidation (M);Phospho (STY)	1093.44	P68032;P63267-2;Q562R1;P63261;P68133;Q5T8M7;P60709;P62736;P63267	ACTC1;ACTG2;ACTBL2;ACTG1;ACTA1;ACTB;ACTA2	Actin, alpha cardiac muscle 1;Actin, gamma-enteric smooth muscle;Beta-actin-like protein 2;Actin, cytoplasmic 2;Actin, cytoplasmic 2, N-terminally processed;Actin, alpha skeletal muscle;Actin, cytoplasmic 1;Actin, cytoplasmic 1, N-terminally processed;Actin, aortic smooth muscle
DGYNYTLSK	Phospho (STY)	1139.45	P31949	S100A11	Protein S100-A11;Protein S100-A11, N-terminally processed
QSPEDVYFSK	Phospho (STY)	1278.52	P29317	EPHA2	Ephrin type-A receptor 2
RSDSASSEPVGIYQGFEKK	Phospho (STY)	2163.98	Q05655;Q05655-2	PRKCD	Protein kinase C delta type;Protein kinase C delta type regulatory subunit;Protein kinase C delta type catalytic subunit
FSYTSQHSDYGQR	Phospho (STY)	1654.64	Q5W0G0;Q5W0F9;B4DN67;Q96J84-3;Q96J84;Q96J84-2	KIRREL	Kin of IRRE-like protein 1
YNRRPAETNLR	Phospho (STY)	1468.69	P15104	GLUL	Glutamine synthetase
SIYGEKFEDENFILK	Phospho (STY)	1910.87	P62937;Q567Q0;F8WE65;C9J5S7	PPIA	Peptidyl-prolyl cis-trans isomerase A;Peptidyl-prolyl cis-trans isomerase A, N-terminally processed;Peptidyl-prolyl cis-trans isomerase
QDVYGPQPQVR	Phospho (STY)	1365.61	C9JZR2;O60716-13;O60716-11;O60716-10;O60716-9;O60716-5;O60716-3;O60716-2;O60716;O60716-21;O60716-19;O60716-16;O60716-18;O60716-15;O60716-17;O60716-14;O60716-12;O60716-8;O60716-7;O60716-6;O60716-4;O60716-24;O60716-23;O60716-22;O60716-20	CTNND1	Catenin delta-1
VQLNVFDEQGEEDSYDLKGR	Phospho (STY)	2420.05	E7ERW8;B9ZVX0;E9PHQ0;E7ET75;E9PEZ3;H9KV28;O60610-2;O60610-3;O60610;E7EMV0	DIAPH1	Protein diaphanous homolog 1
MTTTSAAAYGTHLSPHVPHR	Oxidation (M);Phospho (STY)	2230	P16144-4;P16144-2;P16144;P16144-3	ITGB4	Integrin beta-4
VDKLYAGLKDLAEER	Phospho (STY)	1798.89	Q01082;Q01082-2;Q01082-3	SPTBN1	Spectrin beta chain, non-erythrocytic 1
HTDDEMTGYVATR	Oxidation (M);Phospho (STY)	1590.6	Q16539-2;Q16539-3;Q16539-4;Q16539;B4E0K5	MAPK14	Mitogen-activated protein kinase 14
DIHHIDYYKK	Phospho (STY)	1410.63	E7EU09;J3KNT4;P11362-6;P11362-5;P11362-4;P11362-14;P11362-3;P11362-20;P11362-7;P11362-2;P11362-19;P11362;P11362-21	FGFR1	Fibroblast growth factor receptor;Fibroblast growth factor receptor 1
LKLYALYK	Phospho (STY)	1090.58	O75521-2;O75521;F1LLU7;F8WAW4;F8W6J1	ECI2	Enoyl-CoA delta isomerase 2, mitochondrial

## Sheet: DAS Fc 5 in ≥ 3 pts
Supplementary Table 5: Highly regulated phosphopeptides in ≥ 3 of 5 patients per cohort
(Red: Fc <-5 downregulated, Green: Fc >5 upregulated phosphopeptides in ≥ 3 patients)
Sequence	Modifications	Mass	Proteins	Gene names	Protein.Names
IRYESLTDPSK	Phospho (STY)	1387.64	P08238;Q58FF7;P07900;P07900-2;Q58FF6;Q58FF8	HSP90AB1;HSP90AB3P;HSP90AA1;HSP90AB4P;HSP90AB2P	Heat shock protein HSP 90-beta;Putative heat shock protein HSP 90-beta-3;Heat shock protein HSP 90-alpha;Putative heat shock protein HSP 90-beta 4;Putative heat shock protein HSP 90-beta 2
QVVESAYEVIK	Phospho (STY)	1343.64	P00338;P00338-3;P00338-4	LDHA	L-lactate dehydrogenase A chain
IVATKPLYVALAQR	Phospho (STY)	1621.9	P11940-2;P11940;E7EQV3;E7ERJ7;Q9H361	PABPC1;PABPC3	Polyadenylate-binding protein 1;Polyadenylate-binding protein 3
KEIADYLAAGKDER	Phospho (STY)	1657.77	P53990-2;P53990-3;P53990;P53990-4;P53990-5	IST1	IST1 homolog
YFSLKPEEK	Phospho (STY)	1219.55	Q9Y5K6	CD2AP	CD2-associated protein
YVPPSSTDRSPYEK	Phospho (STY)	1704.74	B1AVQ5;P15941-7;P15941-11;P15941-8;P15941-4;P15941-3;P15941;P15941-2;B1AVQ7;P15941-17;P15941-15;P15941-6;P15941-12;P15941-16;P15941-9;P15941-10	MUC1	Mucin-1;Mucin-1 subunit alpha;Mucin-1 subunit beta
SLPSGSHQGPVIYAQLDHSGGHHSDK	Phospho (STY)	2790.25	O95297-4;O95297-2;O95297	MPZL1	Myelin protein zero-like protein 1
GLCTSPAEHQYFMTEYVATR	Phospho (STY)	2440.02	Q13164-4;Q13164-3;Q13164-2;Q13164	MAPK7	Mitogen-activated protein kinase 7
PSSINYMVAPVTGNDVGIR	Oxidation (M);Phospho (STY)	2084.96	O00560;G5EA09;O00560-3;O00560-2	SDCBP	Syntenin-1
QPAPKPEPSFSEYASVQVPR	Phospho (STY)	2293.08	P78324-4;P78324;P78324-2	SIRPA	Tyrosine-protein phosphatase non-receptor type substrate 1
SDVYSDLNTQRPYYK	Phospho (STY)	1927.84	K7ES93;O43914-3;O43914-2;O43914	TYROBP	TYRO protein tyrosine kinase-binding protein
YGTCIYQGR	Phospho (STY)	1196.47	P59666;P59665	DEFA3;DEFA1	Neutrophil defensin 3;HP 3-56;Neutrophil defensin 2;Neutrophil defensin 1;HP 1-56;Neutrophil defensin 2
TTVYVVEDQR	Phospho (STY)	1288.57	Q9H1C7	CYSTM1	Cysteine-rich and transmembrane domain-containing protein 1
SAADEVDGLGVARPHYGSVLDNER	Acetyl (Protein N-term);Phospho (STY)	2648.19	P46940;H0YLE8	IQGAP1	Ras GTPase-activating-like protein IQGAP1
QRQYLELECR	Phospho (STY)	1473.64	Q7L7X3	TAOK1	Serine/threonine-protein kinase TAO1
YLEPGIPPEQPHQR	Phospho (STY)	1739.8	Q8TE67-2;Q8TE67;Q8TE67-3	EPS8L3	Epidermal growth factor receptor kinase substrate 8-like protein 3
GPNGVYDFSQAHNAK	Phospho (STY)	1683.7	Q9Y5V3;Q9Y5V3-2	MAGED1	Melanoma-associated antigen D1
LMYQELK	Phospho (STY)	1003.45	Q8IV08	PLD3	Phospholipase D3
REEYDVLDKR	Phospho (STY)	1401.63	P20963-3;P20963	CD247	T-cell surface glycoprotein CD3 zeta chain
STGPGASLGTGYDRKDYV	Phospho (STY)	1922.84	O15551	CLDN3	Claudin-3
THYPAQQGEYQTHQPVYHK	Phospho (STY)	2391.04	O95817	BAG3	BAG family molecular chaperone regulator 3
AATSGVPSIYAPSTYAHLSPAK	Phospho (STY)	2268.08	Q86X29-3;Q86X29-4;Q86X29;B4DKL4;Q86X29-5;Q86X29-2	LSR	Lipolysis-stimulated lipoprotein receptor
HVAYGGYSTPEDRRPTLSR	Phospho (STY)	2241.03	E9PGF5;E9PF55;Q9HBL0	TNS1	Tensin-1
TSGSVYITLK	Phospho (STY)	1147.55	P37108;H0YLA2	SRP14	Signal recognition particle 14 kDa protein
MDTCSSNLNNSIYKK	Phospho (STY)	1853.77	P25116	F2R	Proteinase-activated receptor 1
DDKHGSYEDAVHSGALND	Phospho (STY)	2008.78	P17987;E7EQR6;F5H282	TCP1	T-complex protein 1 subunit alpha
GKADGGAEYATYQTK	Phospho (STY)	1638.69	P15529-7;P15529-4;P15529-6;P15529-3;P15529-5;P15529-2;P15529-16	CD46	Membrane cofactor protein
GSTAENAEYLR	Phospho (STY)	1289.53	P00533;E9PFD7	EGFR	Epidermal growth factor receptor
LMTGDTYTAHAGAK	Oxidation (M);Phospho (STY)	1531.64	P42684-4;P42684-7;P42684-10;P42684-5;P42684-8;P42684-2;P42684-6;P42684-3;P42684;P00519;P00519-2	ABL2;ABL1	Abelson tyrosine-protein kinase 2;Tyrosine-protein kinase ABL1
HYGALIGLNR	Phospho (STY)	1192.58	P07738	BPGM	Bisphosphoglycerate mutase
ENDTITIYSTINHSK	Phospho (STY)	1814.81	Q96DU3-3;Q96DU3-2;Q96DU3	SLAMF6	SLAM family member 6
LLDDFDGTYETQGGKIPIR	Phospho (STY)	2217.04	P21709	EPHA1	Ephrin type-A receptor 1
YFEITDESPYVHYLNTFSSK	Phospho (STY)	2519.09	Q9ULV4;Q9ULV4-2;Q9ULV4-3;B4E3S0	CORO1C	Coronin-1C;Coronin
ARPEYMLPVHFYGR	Phospho (STY)	1814.83	P11216	PYGB	Glycogen phosphorylase, brain form
SKEYDRLYEEYTR	Phospho (STY)	1830.78	E7EMU8;F6TDL0;Q92569-3;Q92569-2;Q92569	PIK3R3	Phosphatidylinositol 3-kinase regulatory subunit gamma
INKSESVVYADIR	Phospho (STY)	1572.75	O95297-4;O95297-2;O95297;O95297-5	MPZL1	Myelin protein zero-like protein 1
DMYDKEYYSVHNK	Phospho (STY)	1770.7	P08581;P08581-2;B4DPY6	MET	Hepatocyte growth factor receptor
LSSFTSYENPT	Phospho (STY)	1324.52	Q13882	PTK6	Protein-tyrosine kinase 6
STTTGHLIYK	Phospho (STY)	1199.56	Q05639;P68104;Q5VTE0	EEF1A2;EEF1A1;EEF1A1P5	Elongation factor 1-alpha 2;Elongation factor 1-alpha 1;Putative elongation factor 1-alpha-like 3
LNGPQDHSHLLYSTIPR	Phospho (STY)	2026.96	C9JZR2;O60716-13;O60716-11;O60716-10;O60716-9;O60716-5;O60716-3;O60716-2;O60716;O60716-16;O60716-15;O60716-14;O60716-12;O60716-8;O60716-7;O60716-6;O60716-4	CTNND1	Catenin delta-1
DTETVYSEVRK	Phospho (STY)	1405.61	P16284-3;P16284-2;P16284-6;P16284	PECAM1	Platelet endothelial cell adhesion molecule
YQEAAPNVANNTGPHAASCFGAK	Phospho (STY)	2454.04	C9JZR2;O60716-13;O60716-11;O60716-10;O60716-9;O60716-5;O60716-3;O60716-2;O60716;O60716-21;O60716-19;O60716-16;O60716-18;O60716-15;O60716-17;O60716-14;O60716-12;O60716-8;O60716-7;O60716-6;O60716-4;O60716-24;O60716-23;O60716-22;O60716-20;O60716-29;O60716-27;O60716-26;O60716-25;O60716-32;O60716-31;O60716-30;O60716-28	CTNND1	Catenin delta-1
RHQYSDYDYHSSSEK	Phospho (STY)	1980.76	Q9UDY2-6;Q9UDY2-3;Q9UDY2;Q9UDY2-7;Q9UDY2-4;Q9UDY2-2;Q9UDY2-5	TJP2	Tight junction protein ZO-2
TFNSELYSLNDYKPPISK	Phospho (STY)	2195.02	Q9UPN6	SCAF8	Protein SCAF8
VDNEDIYESRHEIKLPVK	Phospho (STY)	2263.09	P42685;B4DY49	FRK	Tyrosine-protein kinase FRK
TSSQYVASAIAK	Phospho (STY)	1304.6	O75128-6;O75128-3;O75128;O75128-7;O75128-2	COBL	Protein cordon-bleu
IEIAQKHPDIYAVPIK	Phospho (STY)	1914	Q9UDY2-6;Q9UDY2-3;Q9UDY2;Q9UDY2-7	TJP2	Tight junction protein ZO-2
YCRPESQEHPEADPGSAAPYLKTK	Phospho (STY)	2810.24	K7ENL3;P40763;G8JLH9	STAT3	Signal transducer and activator of transcription 3;Signal transducer and activator of transcription
QGYVIYR	Phospho (STY)	977.437	P61313;P61313-2	RPL15	60S ribosomal protein L15
HKDVIINQEGEYIK	Phospho (STY)	1764.84	Q9HC35-2;Q9HC35	EML4	Echinoderm microtubule-associated protein-like 4
DQLIYNLLKEEQTPQNK	Phospho (STY)	2153.04	P00338;P00338-3;P00338-4;P00338-5;P00338-2;F5H5J4;F5H6W8;F5H8H6;F5GXC7;F5GWW2;F5GXU1	LDHA	L-lactate dehydrogenase A chain
ALPQNDDHYVMQEHR	Oxidation (M);Phospho (STY)	1947.79	C9J1X3;Q07912;Q07912-3;Q07912-2	TNK2	Activated CDC42 kinase 1
ALPAQVDDPPEPVYANIER	Phospho (STY)	2173.01	E9PNT2	ARHGAP27
FEPYANPTKR	Phospho (STY)	1301.58	P52272-2;P52272;M0R0Y6	HNRNPM	Heterogeneous nuclear ribonucleoprotein M
TADKHKDVIINQEGEYIK	Phospho (STY)	2180.05	Q9HC35-2;Q9HC35	EML4	Echinoderm microtubule-associated protein-like 4
AFQGPGHQAPHVHYAR	Phospho (STY)	1851.83	B3KWG5;F8VW56;P21860-5;P21860-4;P21860	ERBB3	Receptor tyrosine-protein kinase erbB-3
APSRQDVYGPQPQVR	Phospho (STY)	1776.83	C9JZR2;O60716-13;O60716-11;O60716-10;O60716-9;O60716-5;O60716-3;O60716-2;O60716;O60716-21;O60716-19;O60716-16;O60716-18;O60716-15;O60716-17;O60716-14;O60716-12;O60716-8;O60716-7;O60716-6;O60716-4;O60716-24;O60716-23;O60716-22;O60716-20	CTNND1	Catenin delta-1
AESGPDLRYEVTSGGGGTSR	Phospho (STY)	2074.9	P15924;P15924-2	DSP	Desmoplakin
VSSQGNLIPARPAPAPPLYSSLT	Phospho (STY)	2415.22	Q13443	ADAM9	Disintegrin and metalloproteinase domain-containing protein 9
SDSASSEPVGIYQGFEKK	Phospho (STY)	2007.88	Q05655;Q05655-2	PRKCD	Protein kinase C delta type;Protein kinase C delta type regulatory subunit;Protein kinase C delta type catalytic subunit
MDYVEINIDHK	Oxidation (M);Phospho (STY)	1471.61	Q00341;Q00341-2	HDLBP	Vigilin

## Sheet: VEM Fc 5 in ≥ 3 pts
Supplementary Table 5: Highly regulated phosphopeptides in ≥ 3 of 5 patients per cohort
(Red: Fc <-5 downregulated, Green: Fc >5 upregulated phosphopeptides in ≥ 3 patients)
Sequence	Modifications	Mass	Proteins	Gene names	Protein.Names
LKKEDIYAVEIVGGATR	Phospho (STY)	1941	P34932	HSPA4	Heat shock 70 kDa protein 4
SLYYYIQQDTK	Phospho (STY)	1500.65	P07355;P07355-2;A6NMY6	ANXA2;ANXA2P2	Annexin A2;Putative annexin A2-like protein
TSGSVYITLKK	Phospho (STY)	1275.65	P37108;H0YLA2	SRP14	Signal recognition particle 14 kDa protein
YLANMNYVHR	Oxidation (M);Phospho (STY)	1375.57	P29317	EPHA2	Ephrin type-A receptor 2
SLYASSPGGVYATR	Phospho (STY)	1507.67	P08670;B0YJC4	VIM	Vimentin
KDLYANTVLSGGTTMYPGIADR	Oxidation (M);Phospho (STY)	2438.12	P63261;P60709	ACTG1;ACTB	Actin, cytoplasmic 2;Actin, cytoplasmic 2, N-terminally processed;Actin, cytoplasmic 1;Actin, cytoplasmic 1, N-terminally processed
YKNILPFDHSR	Phospho (STY)	1468.69	P29350;P29350-3;P29350-2;P29350-4	PTPN6	Tyrosine-protein phosphatase non-receptor type 6
INTASDGKLYVSSESR	Phospho (STY)	1805.82	P00519;P00519-2	ABL1	Tyrosine-protein kinase ABL1
AAVPSGASTGIYEALELR	Phospho (STY)	1883.9	P06733;P09104;B7Z2X9;F5H0C8;P13929;P13929-3;P13929-2	ENO1;ENO2;ENO3	Alpha-enolase;Gamma-enolase;Enolase;Beta-enolase
LGEGTYATVYK	Phospho (STY)	1280.57	F5H6Z0;Q00536;Q00536-3;Q00537-2;Q00537;Q00536-2	CDK17;CDK16	Cyclin-dependent kinase 16;Cyclin-dependent kinase 17
GQPIYIQFSNHK	Phospho (STY)	1510.7	P26599;P26599-2;P26599-3	PTBP1	Polypyrimidine tract-binding protein 1
YYKETSGLMLDVGPYMK	2 Oxidation (M);Phospho (STY)	2105.91	Q5T1Z0;Q9H008-2;Q9H008	LHPP	Phospholysine phosphohistidine inorganic pyrophosphate phosphatase
ALDYYMLR	Oxidation (M);Phospho (STY)	1139.47	Q9Y490;Q5TCU6	TLN1	Talin-1
KLHEYNTQFQEK	Phospho (STY)	1643.73	P27986;P27986-4;P27986-5;P27986-3;P27986-2	PIK3R1	Phosphatidylinositol 3-kinase regulatory subunit alpha
LYQVPNPQAAPR	Phospho (STY)	1432.69	Q14511-3;Q14511;Q14511-2	NEDD9	Enhancer of filamentation 1;Enhancer of filamentation 1 p55
SFLDSGYRILGAVAK	Phospho (STY)	1675.83	P18206-2;P18206	VCL	Vinculin

## Sheet: SUN Fc 5 in ≥ 3 pts
Supplementary Table 5: Highly regulated phosphopeptides in ≥ 3 of 5 patients per cohort
(Red: Fc <-5 downregulated, Green: Fc >5 upregulated phosphopeptides in ≥ 3 patients)
Sequence	Modifications	Mass	Proteins	Gene names	Protein.Names
LYDLNMPAYVK	Phospho (STY)	1405.64	P16333-2;P16333	NCK1	Cytoplasmic protein NCK1
DTETVYSEVRK	Phospho (STY)	1405.61	P16284-3;P16284-2;P16284-6;P16284	PECAM1	Platelet endothelial cell adhesion molecule
GVGYETILK	Phospho (STY)	1058.5	Q9NQ84;Q9NQ84-2;J9JIE0	GPRC5C	G-protein coupled receptor family C group 5 member C
HPAGVYQVSGLHNK	Phospho (STY)	1585.74	E9PGF5;E9PF55;Q9HBL0	TNS1	Tensin-1
VKETADFKVYTK	Phospho (STY)	1507.73	P21333-2;P21333;Q5HY54	FLNA	Filamin-A
LCDFGSASHVADNDITPYLVSR	Phospho (STY)	2516.1	F5H2U2;Q13523	PRPF4B	Serine/threonine-protein kinase PRP4 homolog
SLPSGSHQGPVIYAQLDHSGGHHSDK	Phospho (STY)	2790.25	O95297-4;O95297-2;O95297	MPZL1	Myelin protein zero-like protein 1
KYGLFKEENPYAR	Phospho (STY)	1693.79	P53801;A8MXQ1	PTTG1IP	Pituitary tumor-transforming gene 1 protein-interacting protein
AGVYNLTK	Phospho (STY)	944.437	Q9BY49;Q9BY49-2	PECR	Peroxisomal trans-2-enoyl-CoA reductase
INTASDGKLYVSSESR	Phospho (STY)	1805.82	P00519;P00519-2	ABL1	Tyrosine-protein kinase ABL1
ATNKYGTDHTSATLIVKDEK	Phospho (STY)	2271.08	Q8WZ42-12;Q8WZ42-2;Q8WZ42;Q8WZ42-8;Q8WZ42-13;Q8WZ42-5;Q8WZ42-11;Q8WZ42-4;Q8WZ42-7;Q8WZ42-3;Q8WZ42-10;Q8WZ42-9;Q8WZ42-6	TTN	Titin
GTGYIKTELISVSEVHPSR	Phospho (STY)	2152.06	P42224	STAT1	Signal transducer and activator of transcription 1-alpha/beta
GKLTYTQQLEDLKR	Phospho (STY)	1771.89	P12883	MYH7	Myosin-7
ALEHFTDLYDIKR	Phospho (STY)	1699.8	Q00610-2;Q00610	CLTC	Clathrin heavy chain 1
YLAEFATGNDRK	Phospho (STY)	1463.64	P62258;P62258-2	YWHAE	14-3-3 protein epsilon
ELNYFAK	Phospho (STY)	963.41	P00558;B7Z7A9	PGK1	Phosphoglycerate kinase 1
YHGHSMSDPGVSYR	Oxidation (M);Phospho (STY)	1687.64	P29803;P08559;P08559-4;P08559-3;P08559-2;Q5JPU3	PDHA2;PDHA1	Pyruvate dehydrogenase E1 component subunit alpha, testis-specific form, mitochondrial;Pyruvate dehydrogenase E1 component subunit alpha, somatic form, mitochondrial
